# Supplementary material for: Stat3-mediated alterations in lysosomal membrane protein composition
Source: J Biol Chem. 2018 Jan 17;293(12):4244–61. doi: 10.1074/jbc.RA118.001777 (PMC5868265; doi:10.1074/jbc.RA118.001777)
Supplement: Supporting Information [file supp_RA118.001777_135112_0_supp_50081_p24xr9.xlsx]

## Sheet: Sheet1
Supplementary Table S2
Proteins identified from pilot lysosomal MS experiment - excluding hits identified in unlabelled control sample and common contaminants (associated with Supp Fig S1)
Protein Name	Gene Symbol
Myof protein OS	Myof
Prolow-density lipoprotein receptor-related protein 1 OS	Lrp1
Insulin-like growth factor 2 receptor OS	Igf2r
Fibronectin 1	Fn1
Clathrin heavy chain 1 OS	Cltc
Isoform 2 of Mitochondrial inner membrane protein OS	Immt
Isoform 3 of Mitochondrial inner membrane protein OS	Immt
Plectin 4 OS	Plec
ATP synthase subunit alpha, mitochondrial OS	Atp5a1
ATPase, Ca++ transporting, cardiac muscle, slow twitch 2, isoform CRA_b (Fragment) OS	Atp2a2
Sodium/potassium-transporting ATPase subunit alpha-1 OS	Atp1a1
Transferrin receptor, isoform CRA_a OS	Tfrc
Catenin Alpha 1	Ctnna1
Glycerol-3-phosphate dehydrogenase, mitochondrial OS	Gpd2
Poly(A) Binding Protein Cytoplasmic 1	Pabpc1
Probable phospholipid-transporting ATPase IH OS	Atp11a
Succinate dehydrogenase [ubiquinone] flavoprotein subunit, mitochondrial OS	Sdha
V-type proton ATPase catalytic subunit A OS	Atp6v1a
Calnexin, isoform CRA_a OS	Canx
Rab7	Rab7
Hexokinase 1, isoform CRA_f OS	Hk1
NADPH--cytochrome P450 reductase OS	Por
Apoptosis-inducing factor 1, mitochondrial OS	Aifm1
Prolyl 4-Hydroxylase Subunit Beta	P4hb
Hexokinase-2 OS	Hk2
Leucine-rich PPR motif-containing protein, mitochondrial OS	Lrpprc
Milk fat globule-EGF factor 8 protein, isoform CRA_a OS	Mfge8
EH-domain containing 1 (Fragment) OS	Ehd1
Thrombospondin 1	Thbs1
Plexin-B2 OS	Plxnb2
Serine hydroxymethyltransferase OS	Shmt2
Isoform 2 of Integrin alpha-3 OS	Itga3
NADH-ubiquinone oxidoreductase 75 kDa subunit, mitochondrial OS	Ndufs1
Isoform 2 of Integrin beta-4 OS	Itgb4
Laminin subunit alpha-5 OS	Lama5
Catenin Beta 1	Ctnnb1
Aconitate hydratase, mitochondrial OS	Aco2
A3 subunit of vacuolar-adenosine triphosphatase OS	Tcirg1
Solute Carrier Family 25 Member 13	Slc25a13
EH-domain containing 4 (Fragment) OS	Ehd4
Brain-specific angiogenesis inhibitor 1-associated protein 2 OS	Baiap2
Transitional endoplasmic reticulum ATPase OS	Vcp
Cytochrome b-c1 complex subunit 2, mitochondrial OS	Uqcrc2
Lanosterol 14-alpha demethylase OS	Cyp51a1
DEAD (Asp-Glu-Ala-Asp) box polypeptide 5 OS	Ddx5
Glutamate dehydrogenase 1, mitochondrial OS	Glud1
Guanine nucleotide-binding protein G(s) subunit alpha isoforms XLas OS	Gnas
Lanosterol synthase OS	Lss
Solute Carrier Family 25 Member	Slc25a4
Leucyl-cystinyl aminopeptidase OS	Lnpep
Guanine nucleotide-binding protein G(i) subunit alpha-2 OS	Gnai2
MCG11560 OS	Slc25a5
Phosphatidylinositol 4-kinase type 2-alpha OS	Pi4k2a
Integrin beta-1 OS	Itgb1
Isoform Mt-VDAC1 of Voltage-dependent anion-selective channel protein 1 OS	Vdac1
UDP-glucose:glycoprotein glucosyltransferase 1 OS	Uggt1
V-type proton ATPase subunit B, brain isoform OS	Atp6v1b2
RAB2, member RAS oncogene family OS	Rab2a
Isocitrate dehydrogenase [NADP], mitochondrial OS	Idh2
Nodal modulator 1 OS	Nomo1
Sortilin-related receptor OS	Sorl1
Epoxide hydrolase 1 OS	Ephx1
MHC class I heavy chain OS	H2-K1
Vesicle-fusing ATPase OS	Nsf
Probable phospholipid-transporting ATPase IIA OS	Atp9a
Abca3 protein (Fragment) OS	Abca3
Ubiquinol-Cytochrome C Reductase Core Protein I	Uqcrc1
Nicotinamide nucleotide transhydrogenase, isoform CRA_a OS	Nnt
Neutral alpha-glucosidase AB OS	Ganab
Beta-glucuronidase OS	Gusb
Phosphatidylinositide phosphatase SAC1 OS	Sacm1l
Acyl-CoA Synthetase Long-Chain Family Member 4	Acsl4
Septin-7 OS	Sept7
Sorting and assembly machinery component 50 homolog OS	Samm50
Calreticulin OS	Calr
Catalytic Subunit Of The Oligosaccharyltransferase Complex	Stt3a
C230096C10Rik protein OS	Emc1
RAB1, member RAS oncogene family, isoform CRA_a OS	Rab1
Prohibitin OS	Phb
tRNA-splicing ligase RtcB homolog OS	Rtcb
Solute Carrier Family 25 Member 3	Slc25a3
Protein disulfide-isomerase A4 OS	Pdia4
Acyl-CoA Synthetase Long-Chain Family Member 5	Acsl5
RAB14 protein OS	Rab14
ATP synthase, H+ transporting, mitochondrial F0 complex, subunit b, isoform 1 OS	Atp5f1
Calcium-binding mitochondrial carrier protein Aralar1 OS	Slc25a12
Integrin alpha-V light chain OS	Itgav
Isoform Cytoplasmic of Fumarate hydratase, mitochondrial OS	Fh
MCG16555 OS	Vdac3-ps1
Protein Pabpc4 OS	Pabpc4
Lysosome membrane protein 2 OS	Scarb2
Cytoplasmic dynein 1 heavy chain 1 OS	Dync1h1
Hydroxysteroid (17-Beta) Dehydrogenase 4	Hsd17b4
Calcium-binding mitochondrial carrier protein SCaMC-1 OS	Slc25a24
Isoform 2 of NADH-cytochrome b5 reductase 3 OS	Cyb5r3
V-type proton ATPase 116 kDa subunit a isoform 1 OS	Atp6v0a1
Proliferation-associated 2G4 OS	Pa2g4
RAB5C, member RAS oncogene family, isoform CRA_a OS	Rab5c
ATP-dependent RNA helicase DDX1 OS	Ddx1
Mannosidase Alpha Class 2B Member 1	Man2b1
Isoform 2 of Septin-11 OS	Sept11
4F2 cell-surface antigen heavy chain OS	Slc3a2
Isoform 3 of Programmed cell death 6-interacting protein OS	Pdcd6ip
Beta1 subnuit of GTP-binding protein OS	Gnb1
Septin-2	Sept2
Ferritin OS	Ftl1
ATP-binding cassette sub-family B member 6, mitochondrial OS	Abcb6
Putative helicase MOV-10 OS	Mov10
Hydroxysteroid (17-beta) dehydrogenase 12 OS	Hsd17b12
Beta-hexosaminidase	Hexb
Acyl-CoA dehydrogenase family member 9, mitochondrial OS	Acad9
Adaptor Related Protein Complex 2 Beta 1 Subunit	Ap2b1
MKIAA0051 protein (Fragment) OS	Iqgap1
Coiled-coil domain containing 47 OS	Ccdc47
Glyceraldehyde-3-phosphate dehydrogenase OS	Gapdh
ADP-ribosylation factor-like protein 8B OS	Arl8b
RAB1B, member RAS oncogene family, isoform CRA_c OS	Rab1b
ATP synthase subunit gamma OS	Atp5c1
Septin-2 OS	Sept2
Voltage-dependent anion-selective channel protein 2 (Fragment) OS	Vdac2
Staphylococcal Nuclease And Tudor Domain Containing 1	Snd1
Env polyprotein OS	Mela
ARP3 Actin-Related Protein 3 Homolog	Actr3
Isoform 4 of Fatty acyl-CoA reductase 1 OS	Far1
Trifunctional enzyme subunit alpha, mitochondrial OS	Hadha
Enolase 1, alpha non-neuron OS	Eno1
B-Cell Receptor-Associated Protein 31	Bcap31
Dolichyl-Diphosphooligosaccharide--Protein Glycosyltransferase Non-Catalytic Subunit	Ddost
ADP-ribosylation factor-like protein 8A OS	Arl8a
Succinate dehydrogenase complex subunit B (Fragment) OS	Sdhb
RAB10, member RAS oncogene family OS	Rab10
Cathepsin D	Ctsd
Protein Gm20425 OS	Gm20425
Glucosylceramidase OS	Gba
Alkyldihydroxyacetonephosphate synthase, peroxisomal OS	Agps
Retinol dehydrogenase 11 OS	Rdh11
Carboxypeptidase D OS	Cpd
Vesicular integral-membrane protein VIP36 OS	Lman2
Ferritin heavy chain OS	Fth1
G Protein Subunit Alpha I3	Gnai3
V-type proton ATPase subunit H OS	Atp6v1h
Guanine nucleotide binding protein, beta 2, isoform CRA_a OS	Gnb2
RAB11a, member RAS oncogene family OS	Rab11a
Rab22B OS	Rab31
MCG22989, isoform CRA_b OS	Rab11b
Monoamine Oxidase A	Maoa
ADP Ribosylation Factor Like GTPase 8B	Arl8b
Protein kinase C and casein kinase substrate in neurons 2, isoform CRA_a OS	Pacsin2
Ras-related protein Rab-5A OS	Rab5a
RAB35, member RAS oncogene family OS	Rab35
Cytoplasmic FMR1-interacting protein 1 OS	Cyfip1
14-3-3 protein zeta/delta OS	Ywhaz
Alpha-soluble NSF attachment protein OS	Napa
Lectin, Mannose Binding 1	Lman1
Chaperonin Containing TCP1 Subunit 7	Cct7
Translocase Of Outer Mitochondrial Membrane 70	Tomm70a
ATP synthase subunit O, mitochondrial OS	Atp5o
Dolichyl-diphosphooligosaccharide--protein glycosyltransferase subunit 2 OS	Rpn2
Farnesyl-Diphosphate Farnesyltransferase 1	Fdft1
Nicalin OS	Ncln
V-type proton ATPase subunit d 1 OS	Atp6v0d1
Brain acid soluble protein 1 OS	Basp1
Alpha-mannosidase 2 OS	Man2a1
Laminin Subunit Beta 1	Lamb1
RAB6, member RAS oncogene family, isoform CRA_a OS	Rab6a
Pyruvate dehydrogenase E1 alpha 1 OS	Pdha1
Beta-galactosidase OS	Glb1
Electron transfer flavoprotein-ubiquinone oxidoreductase, mitochondrial OS	Etfdh
ATP synthase, H+ transporting, mitochondrial F0 complex	ATP5H
VPS35 Retromer Complex Component	Vps35
Long-chain-fatty-acid--CoA ligase 3 OS	Acsl3
Vesicle Amine Transport 1	Vat1
Sideroflexin-1 OS	Sfxn1
L-lactate dehydrogenase OS	Ldha
Dihydroorotate dehydrogenase (quinone), mitochondrial OS	Dhodh
N-Acylsphingosine Amidohydrolase (Acid Ceramidase) 1	Asah1
Nicastrin	Ncstn
RAB8B, member RAS oncogene family OS	Rab8b
T-complex protein 1 subunit delta OS	Cct4
MIT domain-containing protein 1 OS	Mitd1
Stomatin-like protein 2, mitochondrial OS	Stoml2
RAB8A, member RAS oncogene family, isoform CRA_a OS	Rab8a
Radixin	Rdx
Serine palmitoyltransferase, long chain base subunit 2, isoform CRA_a OS	Sptlc2
Syntaxin 12	Stx12
Phosphatidylinositol glycan anchor biosynthesis, class S OS	Pigs
Vacuolar fusion protein CCZ1 homolog OS	Ccz1
MHC class I antigen (Fragment)	H2-L
Ras homolog gene family, member G OS	Rhog
Dynamin-like 120 kDa protein, mitochondrial OS	Opa1
Vesicle-associated membrane protein 7 OS	Vamp7
Heat Shock Protein 90kDa Alpha Family Class A Member 1	Hsp90aa1
Monofunctional C1-tetrahydrofolate synthase, mitochondrial OS	Mthfd1l
Serine carboxypeptidase 1 OS	Scpep1
MCG115602 OS	Dnajc13
Prostaglandin-Endoperoxide Synthase 1	Ptgs1
Ras homolog gene family, member A	Rhoa
Citrate synthase, mitochondrial OS	Cs
2400003C14Rik protein OS	Ist1
Flotillin 2	Flot2
Golgi apparatus protein 1 (Fragment) OS	Glg1
Ephrin type-A receptor 2 OS	Epha2
NADH dehydrogenase [ubiquinone] flavoprotein 1, mitochondrial OS	Ndufv1
Isoform 2 of Plakophilin-3 OS	Pkp3
Trifunctional enzyme subunit beta, mitochondrial OS	Hadhb
Flotillin 1	Flot1
3-hydroxyacyl-CoA dehydrogenase type-2 OS	Hsd17b10
Immunity-related GTPase family, M, isoform CRA_a OS	Ifggd3
Rho-related GTP-binding protein RhoC OS	Rhoc
Lysosomal protective protein OS	Ctsa
Ras-related protein Ral-B	Ralb
ADP-ribosylation factor 5 OS	Arf5
Vesicle-trafficking protein SEC22b OS	Sec22b
EH domain-containing protein 2 OS	Ehd2
RAS related protein 1b OS	Rap1b
Cytochrome P450 20A1 OS	Cyp20a1
Lysosome-associated membrane protein 2	Lamp2
Cathepsin L	Ctsl
Psap protein OS	Psap
Lysosome-associated membrane protein 2	Lamp2
Ferric-chelate reductase 1 OS	FRRS1
14-3-3 protein eta OS	Ywhah
RAS-related C3 botulinum substrate 1, isoform CRA_a OS	Rac1
Adaptor Related Protein Complex 3 Beta 1 Subunit	Ap3b1
Niban-like protein 1 OS	Fam129b
Transmembrane protein 214 OS	Tmem214
E3 ubiquitin-protein ligase Itchy OS	Itch
Glucosamine (N-Acetyl)-6-Sulfatase	Gns
Type 2 phosphatidylinositol 4,5-bisphosphate 4-phosphatase OS	Tmem55a
Transmembrane protein 43 OS	Tmem43
Tyrosine 3-monooxygenase/tryptophan 5-monooxygenase activation protein, epsilon polypeptide, isoform CRA_c OS	Ywhae
High density lipoprotein (HDL) binding protein, isoform CRA_d OS	Hdlbp
(Integrin Subunit Alpha V	Itgav
ATPase H+ Transporting V1 Subunit C1	Atp6v1c1
Mitochondrial import inner membrane translocase subunit TIM50 OS	Timm50
Endoplasmic Reticulum Protein 44	Erp44
DnaJ homolog subfamily C member 5 OS	Dnajc5
DEAD (Asp-Glu-Ala-Asp) box polypeptide 17, isoform CRA_a OS	Ddx17
Phosphoglycerate kinase 1 OS	Pgk1
T-cell immunomodulatory protein OS	Itfg1
Protein Disulfide Isomerase Family A Member 6	Pdia6
Transmembrane protein 106B OS	Tmem106b
Ras-related protein R-Ras2 OS	Rras2
Solute carrier family 25 (Mitochondrial carrier oxoglutarate carrier), member 11, isoform CRA_b OS	Slc25a11
1200007D18Rik protein OS	Ergic1
Cytochrome B5 Type B	Cyb5b
Solute carrier family 12 member 9 OS	Slc12a9
low density lipoprotein receptor	Ldlr
Serpin Family H Member 1	Serpinh1
Poly(RC) binding protein 2 OS	Pcbp2
Peptidyl-prolyl cis-trans isomerase	Ppia
Serine Palmitoyltransferase Long Chain Base Subunit 1	Sptlc1
Plastin-3 OS	Pls3
Prenylcysteine Oxidase 1	Pcyox1
Aspartylglucosaminidase OS	Aga
Dephospho-CoA kinase domain-containing protein OS	Dcakd
MCG116026, isoform CRA_a OS	Rab9
NAD(P) dependent steroid dehydrogenase-like OS	Nsdhl
Isocitrate dehydrogenase [NAD] subunit alpha, mitochondrial OS	Idh3a
Lysosomal membrane glycoprotein 1, isoform CRA_c OS	Lamp1
Naglu OS	Naglu
Ras-related protein Ral-A OS	Rala
RNA Binding Motif Protein 39	Rbm39
Cofilin 1, non-muscle OS	Cfl1
Tyrosine 3-monooxygenase/tryptophan 5-monooxygenase activation protein, beta polypeptide OS	Ywhab
RAB21, member RAS oncogene family OS	Rab21
Transmembrane emp24 domain-containing protein 10 OS	Tmed10
Erlin-2 OS	Erlin2
Guanine nucleotide binding protein, alpha 11 OS	Gna11
Cathepsin B	Ctsb
Colon Cancer Associated Protein Mic1	MIC1
Isoform 2 of Coxsackievirus and adenovirus receptor homolog OS	Cxadr
Ras-related protein Rab-11B (Fragment) OS	Rab11b
Peptidyl-tRNA hydrolase 2, mitochondrial OS	Ptrh2
Succinyl-CoA:3-ketoacid-coenzyme A transferase OS	Oxct1
NADH dehydrogenase [ubiquinone] 1 alpha subcomplex subunit 10, mitochondrial OS	Ndufa10
Chaperonin Containing TCP1 Subunit 8	Cct8
Beta-hexosaminidase OS	Hexa
Peroxiredoxin-1 (Fragment) OS	Prdx1
Septin-8 OS	Sept8
Adaptor Related Protein Complex 2 Alpha 2 Subunit	Ap2a2
DNA segment, Chr 6, Wayne State University 176, expressed, isoform CRA_a OS	Fam3c
Solute carrier family 15 member 4 OS	Slc15a4
Atlastin-3 OS	Atl3
Poly(rC)-binding protein 1 OS	Pcbp1
Chaperonin containing Tcp1, subunit 3 (Gamma) OS	Cct3
Isoform 2 of Cytochrome c1, heme protein, mitochondrial OS	Cyc1
G Protein Subunit Alpha Q	Gnaq
Malectin OS	Mlec
Isoform 2 of Sideroflexin-3 OS	Sfxn3
14-3-3 protein gamma subtype OS	Ywhag
Isoform B of AP-2 complex subunit alpha-1 OS	Ap2a1
Retinol dehydrogenase 14 OS	Rdh14
Prostaglandin G/H synthase 2 OS	Ptgs2
Reticulon-4 OS	Rtn4
Dehydrogenase/reductase SDR family member 1 OS	Dhrs1
ATP-dependent zinc metalloprotease YME1L1 OS	Yme1l1
NADH dehydrogenase [ubiquinone] 1 beta subcomplex subunit 10 OS	Ndufb10
MKIAA0103 protein (Fragment) OS	Emc2
5~ nucleotidase, ecto OS	Nt5e
Sphingomyelin Phosphodiesterase Acid Like 3B	Smpdl3b
Protein Tmed7 OS	Tmed7
Prolactin regulatory element binding, isoform CRA_c OS	Preb
Syntaxin 7 OS	Stx7
Protein disulfide-isomerase TMX3 OS	Tmx3
Aldehyde dehydrogenase OS	Aldh3a2
Acid Phosphatase 2, Lysosomal	Acp2
Niemann Pick type C1 OS	Npc1
ADP-ribosylation factor 4 OS	Arf4
Prostaglandin F2 receptor negative regulator OS	Ptgfrn
NADH-cytochrome b5 reductase 1 OS	Cyb5r1
Catenin delta-1 OS	Ctnnd1
RAP1A, Member Of RAS Oncogene Family	Rap1a
Isoform 2 of Regulator of nonsense transcripts 1 OS	Upf1
Actin Related Protein 2/3 Complex Subunit 2	Arpc2
MOSC domain-containing protein 2, mitochondrial OS	MOSC2
Transmembrane protein 63A OS	Tmem63a
Translocation protein SEC63 homolog OS	Sec63
Phenylalanyl-TRNA Synthetase Beta Subunit	Farsb
Delta(24)-sterol reductase OS	Dhcr24
Membrane-associated progesterone receptor component 2 OS	Pgrmc2
Solute Carrier Family 25 Member 1	Slc25a1
Dihydrolipoyl dehydrogenase, mitochondrial OS	Dld
Myosin-9 OS	Myh9
Transmembrane emp24 protein transport domain containing 5 OS	Tmed5
Progesterone Receptor Membrane Component 1	Pgrmc1
V-type proton ATPase subunit E 1 OS	Atp6v1e1
Isoform 2 of Unconventional myosin-Ic OS	Myo1c
Sphingosine-1-Phosphate Lyase 1	Sgpl1
Rab34 OS	Rab34
Adaptor Related Protein Complex 1 Beta 1 Subunit	Ap1b1
N-Acetylgalactosaminidase, Alpha-	Naga
Nckap1 protein (Fragment) OS	Nckap1
Squalene epoxidase OS	Sqle
Translocase Of Outer Mitochondrial Membrane 40	Tomm40
Chloride channel 7 OS	Clcn7
Ephrin type-B receptor 3 OS	Ephb3
Palmitoyl-Protein Thioesterase 1	Ppt1
Basigin OS	Bsg
Phosphatidylinositol Glycan Anchor Biosynthesis Class T	Pigt
Arginine and glutamate-rich protein 1 OS	Arglu1
RAB22A, member RAS oncogene family, isoform CRA_a OS	Rab22a
Ubiqutin subunit 1 (Fragment) OS	Ubc
Erythrocyte band 7 integral membrane protein OS	Stom
MCG11048, isoform CRA_c OS	Tecr
Transporter OS	Slc6a6
RAB18, member RAS oncogene family, isoform CRA_a OS	Rab18
Solute Carrier Family 1 Member 5	Slc1a5
Isoform 2 of Glutaminase kidney isoform, mitochondrial OS	Gls
Cytoskeleton-associated protein 4 OS	Ckap4
Charged multivesicular body protein 4b OS	Chmp4b
3-keto-steroid reductase OS	Hsd17b7
P2X purinoceptor (Fragment) OS	P2rx4
EPH Receptor B4	Ephb4
NADH dehydrogenase [ubiquinone] iron-sulfur protein 2, mitochondrial OS	Ndufs2
Mannose-6-Phosphate Receptor, Cation Dependent	M6pr
Heme Oxygenase 2	Hmox2
Chorein OS	Vps13c
Rab5B OS	Rab5b
SID1 transmembrane family member 2 (Fragment) OS	Sidt2
Laminin subunit gamma-1 OS	Lamc1
Transmembrane 9 Superfamily Member 2	Tm9sf2
Harvey rat sarcoma oncogene, subgroup R OS	Rras
ATPase, H+ transporting, lysosomal V1 subunit B1 OS	Atp6v1b1
Talin 1	Tln1
Delta-6 desaturase (Fragment) OS	Fads2
Clk2-Scamp3 protein OS	Tu52
DnaJ homolog subfamily B member 11 OS	Dnajb11
RAB4B, member RAS oncogene family OS	Rab4b
Kras protein	Kras
Alpha/beta hydrolase domain-containing protein 17B OS	Abhd17b
Transmembrane emp24 domain-containing protein 4 OS	Tmed4
MCG13663, isoform CRA_a OS	Atp2b1
Cytochrome c oxidase subunit IV isoform 1 OS	Cox4i1
Metaxin-1 OS	Mtx1
Transmembrane protein 2 OS	Tmem2
PDZ domain containing 8 OS	Pdzd8
AP-3 complex subunit mu-1 OS	Ap3m1
Uncharacterized protein OS	Gm7729
Cathepsin Z OS	Ctsz
Dolichol-phosphate mannosyltransferase OS	Dpm1
MCG142017, isoform CRA_a OS	Tmtc3
Cleft lip and palate transmembrane protein 1 homolog OS	Clptm1
Succinyl-CoA ligase [ADP/GDP-forming] subunit alpha, mitochondrial OS	Suclg1
Transmembrane 9 superfamily member 3 OS	Tm9sf3
Actin Related Protein 2/3 Complex Subunit 1B	Arpc1b
ATP-binding cassette sub-family D member 4 OS	Abcd4
Protein RCC2 OS	Rcc2
ADP-Dependent Glucokinase	Adpgk
MHC class I antigen (Fragment) OS	H2-D
Niemann-Pick Disease, Type C2	Npc2
Isoform 2 of FAS-associated factor 2 OS	Faf2
ER Membrane Protein Complex Subunit 8	Emc8
Mannosyl-Oligosaccharide Glucosidase	Mogs
Superoxide dismutase OS	Sod2
Methylenetetrahydrofolate Dehydrogenase (NADP+ Dependent) 1, Methenyltetrahydrofolate Cyclohydrolase, Formyltetrahydrofolate Synthetase	Mthfd1
Signal peptidase complex subunit 2 OS	Spcs2
Cell cycle control protein 50A OS	Tmem30a
NADH dehydrogenase [ubiquinone] 1 alpha subcomplex subunit 9, mitochondrial OS	Ndufa9
Septin-9 OS	Sept9
Isoform 2 of Spectrin beta chain, non-erythrocytic 1 OS	Sptbn1
Capping Actin Protein Of Muscle Z-Line Alpha Subunit 2	Capza2
GDP Dissociation Inhibitor 2	Gdi2
Peroxiredoxin-4 OS	Prdx4
Arsb protein OS	Arsb
Transmembrane emp24 domain trafficking protein 2 OS	Tmed2
BRO1 domain-containing protein BROX OS	Brox
Sodium-coupled neutral amino acid transporter 2 OS	Slc38a2
CDP-diacylglycerol--glycerol-3-phosphate 3-phosphatidyltransferase, mitochondrial OS	Pgs1
Cytochrome b-c1 complex subunit Rieske, mitochondrial OS	Uqcrfs1
CD63 Molecule	Cd63
Adipocyte plasma membrane-associated protein OS	Apmap
Catalase OS	Cat
RAB24, member RAS oncogene family OS	Rab24
Junctional adhesion molecule A OS	F11r
Fructose-bisphosphate aldolase OS	Aldoart2
Transgelin-2 OS	Tagln2
Chaperonin containing Tcp1, subunit 6a (Zeta) OS	Cct6a
Itga6 protein OS	Itga6
Isoform 2 of Endoplasmic reticulum-Golgi intermediate compartment protein 3 OS	Ergic3
Carnitine Palmitoyltransferase 2	Cpt2
Mitochondrial import inner membrane translocase subunit Tim23 OS	Timm23
Ptprk protein OS	Ptprk
MCG124046 OS	Prss1
Ras homolog gene family, member B OS	Rhob
Electron transfer flavoprotein subunit beta OS	Etfb
Solute carrier family 29 (Nucleoside transporters), member 1, isoform CRA_a OS	Slc29a1
Inactive tyrosine-protein kinase 7 OS	Ptk7
NADH dehydrogenase [ubiquinone] iron-sulfur protein 3, mitochondrial OS	Ndufs3
RAB25, member RAS oncogene family, isoform CRA_b OS	Rab25
Tax1-binding protein 1 homolog OS	Tax1bp1
Phospholipid Scramblase 3	Plscr3
Mitochondrial Carrier 2	Mtch2
Zinc metallopeptidase, STE24 homolog (S. cerevisiae) OS	Zmpste24
Toll Interacting Protein	Tollip
Putative hexokinase HKDC1 OS	Hkdc1
V-type proton ATPase 116 kDa subunit a isoform 2 OS	Atp6v0a2
Protein VAC14 homolog OS	Vac14
DnaJ Heat Shock Protein Family (Hsp40) Member A1	Dnaja1
Vacuolar fusion protein MON1 homolog B OS	Mon1b
Coiled-coil-helix-coiled-coil-helix domain-containing protein 3, mitochondrial OS	Chchd3
Isoform 2 of Heparan-alpha-glucosaminide N-acetyltransferase OS	Hgsnat
VPS28, ESCRT-I Subunit	Vps28
Pyruvate dehydrogenase E1 component subunit beta, mitochondrial OS	Pdhb
MKIAA1435 protein (Fragment) OS	Wdfy1
Kras protein OS	Kras
Charged multivesicular body protein 1a OS	Chmp1a
Pituitary tumor-transforming gene 1 protein-interacting protein OS	Pttg1ip
Extended synaptotagmin-2 OS	Esyt2
Chaperonin subunit 2 (Beta), isoform CRA_a OS	Cct2
MCG5466 OS	Rap2b
Putative phospholipase B-like 2 OS	Plbd2
Calcineurin B homologous protein 1 OS	Chp1
Filamin-B OS	Flnb
Acetyl-CoA Acetyltransferase 1	Acat1
Lin-7 Homolog C, Crumbs Cell Polarity Complex Component	Lin7c
Transmembrane protein 55B (Fragment) OS	Tmem55b
Syntaxin-8 OS	Stx8
Galactocerebrosidase OS	Galc
Tapasin OS	Tapbp
Isocitrate dehydrogenase 3 (NAD+), gamma OS	Idh3g
Tripeptidyl Peptidase 1	Tpp1
Toll Like Receptor 3	Tlr3
Isoform 2 of Choline transporter-like protein 2 OS	Slc44a2
Ubiquinol-cytochrome c reductase complex chaperone CBP3 homolog (Fragment) OS	Uqcc
Abhydrolase domain-containing protein 16A OS	Abhd16a
Syndecan Binding Protein	Sdcbp
Epithelial cell adhesion molecule OS	Epcam
D-3-phosphoglycerate dehydrogenase OS	Phgdh
Ring Finger Protein 13	Rnf13
Lysosomal alpha-glucosidase OS	Gaa
Erlin-1 OS	Erlin1
Neuroplastin (Fragment) OS	Nptn
Coiled-coil domain-containing protein 90B, mitochondrial OS	Ccdc90b
Ras homolog OS	Rheb
Phospholipid Scramblase 1	Plscr1
Isoform 2 of Transmembrane protein 192 OS	Tmem192
Dihydrolipoyllysine-residue acetyltransferase component of pyruvate dehydrogenase complex, mitochondrial OS	Dlat
Methylenetetrahydrofolate Dehydrogenase (NADP+ Dependent) 2, Methenyltetrahydrofolate Cyclohydrolase	Mthfd2
NADH dehydrogenase [ubiquinone] flavoprotein 2, mitochondrial OS	Ndufv2
Receptor-type tyrosine-protein phosphatase F OS	Ptprf
Serine incorporator 1 OS	Serinc1
ER membrane protein complex subunit 3 OS	Emc3
Serine protease HTRA1 OS	Htra1
Procollagen-lysine,2-oxoglutarate 5-dioxygenase 3 OS	Plod3
Holocytochrome C Synthase	Hccs
MCG140066 OS	2700060E02Rik
CD82 antigen OS	Cd82
Secretory carrier membrane protein 1 OS	Scamp1
Solute carrier family 35 member F6 OS	Slc35f6
Growth factor receptor-bound protein 2 OS	Grb2
Major facilitator superfamily domain-containing protein 1 OS	Mfsd1
Thioredoxin-dependent peroxide reductase, mitochondrial OS	Prdx3
LETM1 and EF-hand domain-containing protein 1, mitochondrial OS	Letm1
Neuroblastoma RAS Viral Oncogene Homolog	Nras
Annexin	Anxa3
LUC7 Like	Luc7l
Vesicle-associated membrane protein, associated protein B and C OS	Vapb
CD151 antigen OS	Cd151
Solute Carrier Family 7 Member 5	Slc7a5
Mesothelin OS	Msln
Isoform 2 of ATPase family AAA domain-containing protein 3 OS	Atad3
H(+)/Cl(-) exchange transporter 5 OS	Clcn5
Cleavage and polyadenylation specificity factor subunit 5 OS	Nudt21
Dhcr7 protein OS	Dhcr7
Spastic paraplegia 21 homolog (Human) OS	Spg21
Serine/threonine-protein kinase 11-interacting protein OS	Stk11ip
Brain cDNA, clone MNCb-5810, similar to Mus musculus tissue inhibitor of metalloproteinase 3 (Timp3), mRNA OS	Timp3
Aqp5 protein OS	Aqp5
Adaptor Related Protein Complex 3 Delta 1 Subunit	Ap3d1
Beta-mannosidase OS	Manba
Phenylalanine--tRNA ligase alpha subunit OS	Farsa
Transmembrane 9 superfamily member 4 OS	Tm9sf4
Pyrroline-5-carboxylate reductase OS	Pycr2
Probable ATP-dependent RNA helicase DDX46 OS	Ddx46
CD44 antigen OS	Cd44
Heparan Sulfate Proteoglycan 2	Hspg2
Lon protease homolog, mitochondrial OS	Lonp1
G Protein Subunit Alpha 13	Gna13
Beta-Site APP-Cleaving Enzyme 1	Bace1
Long-chain specific acyl-CoA dehydrogenase, mitochondrial OS	Acadl
Ras-related GTP-binding protein C OS	Rragc
GM2 ganglioside activator protein OS	Gm2a
Very long-chain-specific acyl-CoA dehydrogenase, mitochondrial OS	Acadvl
Metaxin 2	Mtx2
Isoform 1 of Natural resistance-associated macrophage protein 2 OS	Slc11a2
Magnesium transporter protein 1 OS	Magt1
Protein FAM49B OS	Fam49b
Disks large homolog 1 OS	Dlg1
HRAS1 OS	Hras1
Protein Mroh1 OS	Mroh1
Matrix metallopeptidase 14 (Membrane-inserted) OS	Mmp14
SRC Proto-Oncogene, Non-Receptor Tyrosine Kinase	Src
Tropomyosin 3	Tpm3
Tetraspanin 3	Tspan3
Cell division control protein 42 homolog OS	Cdc42
Isoform II of Gamma-glutamyl hydrolase OS	Ggh
ELAV Like RNA Binding Protein 1	Elavl1
Protein LYRIC OS	Mtdh
Isoform Soluble of Catechol O-methyltransferase OS	Comt
ADP-ribosyl cyclase 2 OS	Bst1
Isoform 2 of Prostatic acid phosphatase OS	Acpp
ATPase, Na+/K+ transporting, beta 3 polypeptide OS	Atp1b3
Alpha-1,3/1,6-mannosyltransferase ALG2 OS	Alg2
Vesicle-associated membrane protein-associated protein A OS	Vapa
Peptidyl-prolyl cis-trans isomerase FKBP11 OS	Fkbp11
Isoform 2 of Prominin-2 OS	Prom2
Phospholipase D3 OS	Pld3
MCG123182 OS	Tsg101
Isoform 2 of 2-oxoglutarate dehydrogenase, mitochondrial OS	Ogdh
Rab23 OS	Rab23
Transmembrane 7 superfamily member 3 OS	Tm7sf3
Myadm protein OS	Myadm
Isoform 2 of Armadillo repeat-containing protein 10 OS	Armc10
ATP-binding cassette sub-family B member 8, mitochondrial OS	Abcb8
Neutral cholesterol ester hydrolase 1 OS	Nceh1
Isoform 2 of Septin-10 OS	40422
Oxysterol-binding protein OS	Osbpl11
MCG115977 OS	Gm10108
Complement C3 OS	C3
Saccharopine Dehydrogenase (Putative)	Sccpdh
3-Ketodihydrosphingosine Reductase	Kdsr
Polypyrimidine Tract Binding Protein 1	Ptbp1
Charged multivesicular body protein 2a OS	Chmp2a
Syntaxin 3	Stx3
Arginine-rich, mutated in early stage tumors, isoform CRA_b OS	Manf
Cytochrome c oxidase subunit 5A, mitochondrial OS	Cox5a
ATPase H+ Transporting V1 Subunit D	Atp6v1d
Glycosylated Lysosomal Membrane Protein NCU-G1 OS	NCU-G1
RAN, Member RAS Oncogene Family	Ran
Bcl-2 homologous antagonist/killer OS	Bak1
Adaptor Related Protein Complex 2 Mu 1 Subunit	Ap2m1
Isoform A of Fragile X mental retardation syndrome-related protein 1 OS	Fxr1
Very-long-chain (3R)-3-hydroxyacyl-[acyl-carrier protein] dehydratase 2 OS	Ptplb
Ornithine aminotransferase, isoform CRA_b OS	Oat
NADH dehydrogenase [ubiquinone] 1 alpha subcomplex subunit 8 OS	Ndufa8
ATP Binding Cassette Subfamily E Member 1	Abce1
Protein NipSnap homolog 3B OS	Nipsnap3b
ADP Ribosylation Factor 6	Arf6
Dystrophin OS	Dmd
Endoplasmic reticulum metallopeptidase 1 OS	Ermp1
Serine protease HTRA2, mitochondrial OS	Htra2
Alpha-galactosidase A OS	Gla
Membrane protein, palmitoylated 6 (MAGUK p55 subfamily member 6), isoform CRA_b OS	Mpp6
Isoform 2 of Cytochrome c oxidase assembly protein COX15 homolog OS	Cox15
Transducin beta-like protein 2 OS	Tbl2
Endophilin B1 testis variant OS	Sh3glb1
Nuclear pore membrane glycoprotein 210 OS	Nup210
Endoglin OS	Eng
olypeptide N-Acetylgalactosaminyltransferase 1	Galnt1
Isoform 2 of Atlastin-2 OS	Atl2
N-Acetylglucosamine-1-Phosphodiester Alpha-N-Acetylglucosaminidase	Nagpa
14-3-3 protein sigma OS	Sfn
GCN1 general control of amino-acid synthesis 1-like 1 (Yeast) OS	Gcn1l1
Thioredoxin Domain Containing 5	Txndc5
Isoform 2 of Receptor-type tyrosine-protein phosphatase S OS	Ptprs
Y box protein 1 OS	Ybx1
Presenilin 1, isoform CRA_a OS	Psen1
Signal peptidase complex subunit 3 OS	Spcs3
Isoform 2 of Protein tweety homolog 3 OS	Ttyh3
DEAD-Box Helicase 39A	Ddx39
Ectonucleoside triphosphate diphosphohydrolase 3 OS	Entpd3
Melanoma inhibitory activity protein 3 OS	Mia3
Serum paraoxonase/lactonase 3 OS	Pon3
RAB4A, member RAS oncogene family OS	Rab4a
Signal sequence receptor, delta, isoform CRA_b OS	Ssr4
CD81 Molecule	Cd81
Isoform 2 of Epimerase family protein SDR39U1 OS	Sdr39u1
Caveolin-1 OS	Cav1
Solute Carrier Family 16 Member 1	Slc16a1
Carbonyl reductase 2, isoform CRA_b OS	Cbr2
Mitochondrial dicarboxylate carrier OS	Slc25a10
cTAGE family member 5 OS	Ctage5
Choline transporter-like protein 1 OS	Slc44a1
Cytochrome c oxidase subunit 2 OS	COX2
Aquaporin 1	Aqp1
Inactive hydroxysteroid dehydrogenase-like protein 1 OS	Hsdl1
Vesicle transport through interaction with t-SNAREs homolog 1A OS	Vti1a
Ras-related protein Rap-2c OS	Rap2c
Peroxiredoxin-6 OS	Prdx6
Dolichyl-diphosphooligosaccharide--protein glycosyltransferase subunit STT3B OS	Stt3b
Protein Kinase C Substrate 80K-H	Prkcsh
Tropomyosin 1, alpha, isoform CRA_k OS	Tpm1
Isoform A of Endothelin-converting enzyme 1 OS	Ece1
Nucleoside diphosphate kinase (Fragment) OS	Nme2
Endonuclease domain-containing 1 protein OS	Endod1
Vesicle Transport Through Interaction With T-SNAREs 1B	Vti1b
Acyl-Coenzyme A dehydrogenase, medium chain OS	Acadm
Isocitrate dehydrogenase 3 (NAD+) beta OS	Idh3b
Serum paraoxonase/arylesterase 2 OS	Pon2
Polypeptide N-Acetylgalactosaminyltransferase 2	Galnt2
Lectin, Galactoside Binding Soluble 3	Lgals3
Tumor-associated calcium signal transducer 2 OS	Tacstd2
Renin/prorenin receptor OS	Atp6ap2
Neuropilin 2	Nrp2
Inositol 1,4,5-trisphosphate receptor type 3 OS	Itpr3
Cytochrome b-5, isoform CRA_a OS	Cyb5
Gamma-aminobutyric acid receptor-associated protein-like 2 OS	Gabarapl2
Isoform 2 of Carboxypeptidase Q OS	Cpq
Carnitine Palmitoyltransferase 1A	Cpt1a
Isoform 2 of Y-box-binding protein 3 OS	Ybx3
CDP-diacylglycerol--inositol 3-phosphatidyltransferase OS	Cdipt
BCL2 Antagonist/Killer 1	Bak1
Interferon-induced transmembrane protein 3 OS	Ifitm3
Transmembrane protein 109 OS	Tmem109
Peptidyl-tRNA hydrolase ICT1, mitochondrial OS	Ict1
Stromal cell-derived factor 2-like protein 1 OS	Sdf2l1
Serine/threonine-protein phosphatase PP1-alpha catalytic subunit OS	Ppp1ca
Fatty Acid Synthase	Fasn
Integral Membrane Protein 2B	Itm2b
LOC629446 protein OS	LOC629446
Scavenger receptor class B member 1 OS	Scarb1
Epithelial V-like antigen 1 OS	Mpzl2
NADH dehydrogenase (Ubiquinone) 1 beta subcomplex, 5, isoform CRA_e OS	Ndufb5
Thioredoxin-related transmembrane protein 1 OS	Tmx1
Interferon-induced transmembrane protein 2 OS	Ifitm2
Collagen alpha-1(I) chain OS	Col1a1
T-complex protein 1 subunit epsilon OS	Cct5
Probable ATP-dependent RNA helicase DDX6 OS	Ddx6
NADH dehydrogenase [ubiquinone] iron-sulfur protein 7, mitochondrial OS	Ndufs7
T-complex protein 1 subunit alpha OS	Tcp1
H(+)/Cl(-) exchange transporter 3 OS	Clcn3
Secretory carrier membrane protein 2 OS	Scamp2
Vacuolar protein sorting-associated protein 26A OS	Vps26a
Serine or cysteine peptidase inhibitor clade E member 1 (Fragment) OS	Serpine1
Karyopherin Subunit Beta 1	Kpnb1
NADH dehydrogenase [ubiquinone] 1 beta subcomplex subunit 9 OS	Ndufb9
Isoform 2 of Sequestosome-1 OS	Sqstm1
Isoform 3 of Uveal autoantigen with coiled-coil domains and ankyrin repeats OS	Uaca
WASH complex subunit strumpellin OS	Kiaa0196
ATPase H+ Transporting Accessory Protein 1	Atp6ap1
Filamin, alpha OS	Flna
Sphingolipid delta(4)-desaturase DES1 OS	Degs1
WD repeat domain phosphoinositide-interacting protein 3 OS	Wdr45b
Isoform 2 of Kunitz-type protease inhibitor 2 OS	Spint2
Arpc4 protein OS	Arpc4
ASL1/Suclg2 fusion protein OS	Suclg2
Sigma 1 receptor variant SR-1A OS	Sigmar1
NADH dehydrogenase [ubiquinone] iron-sulfur protein 4, mitochondrial OS	Ndufs4
ER membrane protein complex subunit 7 OS	Emc7
Inositol monophosphatase 3 OS	Impad1
Isochorismatase domain-containing protein 1 OS	Isoc1
Lysozyme C-1 OS	Lyz1
Growth arrest and DNA damage-inducible proteins-interacting protein 1 OS	Gadd45gip1
Far upstream element-binding protein 2 OS	Khsrp
Complement component 1 Q subcomponent-binding protein, mitochondrial OS	C1qbp
Integral membrane protein GPR137B OS	Gpr137b
Matrix-remodeling-associated protein 8 (Fragment) OS	Mxra8
DnaJ (Hsp40) homolog, subfamily C, member 3 OS	Dnajc3
BCL2 Associated X Protein	Bax
L-lactate dehydrogenase B chain OS	Ldhb
Hepatocyte growth factor-regulated tyrosine kinase substrate OS	Hgs
Redox-regulatory protein FAM213A OS	Fam213a
Dystonin OS	Dst
NADH:Ubiquinone Oxidoreductase Core Subunit S8	Ndufs8
RAB32, member RAS oncogene family OS	Rab32
Testis expressed gene 264 OS	Tex264
Integrin Subunit Beta 5	Itgb5
Gamma-interferon-inducible lysosomal thiol reductase OS	Ifi30
Catechol O-methyltransferase domain-containing protein 1 OS	Comtd1
Aldo-Keto Reductase Family 1, Member B1 (Aldose Reductase)	Akr1b3
Protein spinster homolog 1 OS	Spns1
Ras-related protein Rap-2a OS	Rap2a
Isoform 2 of Glial fibrillary acidic protein OS	Gfap
Transmembrane protein 126A OS	Tmem126a
1-acyl-sn-glycerol-3-phosphate acyltransferase beta OS	Agpat2
Dolichyl-phosphate beta-glucosyltransferase OS	Alg5
Proline dehydrogenase 1, mitochondrial OS	Prodh
Optic atrophy 3 protein homolog OS	Opa3
ATP-binding cassette sub-family B member 7, mitochondrial OS	Abcb7
Timm44 protein (Fragment) OS	Timm44
STARD3 N-Terminal Like	Stard3nl
Vesicle-associated membrane protein 2 OS	Vamp2
Lipid phosphate phosphohydrolase 2 OS	Ppap2c
DnaJ homolog subfamily C member 11 OS	Dnajc11
Protein SCO2 homolog, mitochondrial OS	Sco2
Charged multivesicular body protein 1b-2 OS	Chmp1b2
Probable glutathione peroxidase 8 OS	Gpx8
NADH dehydrogenase [ubiquinone] 1 beta subcomplex subunit 8, mitochondrial OS	Ndufb8
Surfeit gene 1, isoform CRA_a OS	Surf1
Osteopetrosis-associated transmembrane protein 1 OS	Ostm1
Transforming Growth Factor Beta Receptor 1	Tgfbr1
Charged multivesicular body protein 3 OS	Chmp3
Vacuolar protein sorting-associated protein 41 homolog OS	Vps41
Cofilin 2	Cfl2
Lysosomal Pro-X carboxypeptidase OS	Prcp
Transmembrane protein 176A OS	Tmem176a
Glutathione Reductase	Gsr
Isoform 2 of Presequence protease, mitochondrial OS	Pitrm1
2',3'-Cyclic Nucleotide 3' Phosphodiesterase	Cnp
Transmembrane protein 9 OS	Tmem9
Phosphatidylinositol Glycan Anchor Biosynthesis Class K	Pigk
Transmembrane emp24 domain containing 1 OS	Tmed1
Isoform 3 of Reticulon-3 OS	Rtn3
Protein THEM6 OS	Them6
Destrin OS	Dstn
BRI3-binding protein OS	Bri3bp
Protein FAM173A OS	Fam173a
WD repeat-containing protein 91 OS	Wdr91
4-nitrophenylphosphatase domain and non-neuronal SNAP25-like protein homolog 1 (C. elegans), isoform CRA_f OS	Nipsnap1
Caveolin-2 OS	Cav2
Protein sel-1 homolog 1 OS	Sel1l
Isoform 2 of Mitochondrial Rho GTPase 1 OS	Rhot1
Cathepsin C	Ctsc
Enoyl-CoA hydratase, mitochondrial (Fragment) OS	Echs1
Mitochondrial calcium uniporter regulator 1 OS	Mcur1
Plakophilin 2	Pkp2
Succinate-CoA Ligase ADP-Forming Beta Subunit	Sucla2
Vacuolar protein sorting-associated protein 29 (Fragment) OS	Vps29
Basic leucine zipper and W2 domain-containing protein 1 OS	Bzw1
Signal sequence receptor, gamma, isoform CRA_a OS	Ssr3
Pro-cathepsin H OS	Ctsh
Synaptophysin Like 1	Sypl
Charged multivesicular body protein 5 OS	Chmp5
Nucleobindin 1	Nucb1
Calpain 5	Capn5
Malic enzyme OS	Me1
Up-regulated during skeletal muscle growth protein 5 OS	Usmg5
Proteolipid protein 2	Plp2
Isoform 2 of Cell surface glycoprotein MUC18 OS	Mcam
Fucosidase, Alpha-L- 1, Tissue	Fuca1
Polypeptide N-acetylgalactosaminyltransferase 3 OS	Galnt3
Isoform 2 of N-acetylgalactosaminyltransferase 7 OS	Galnt7
Ras-related GTP-binding protein A OS	Rraga
Lipase OS	Lipa
Apolipoprotein O OS	Apoo
Isoform 3 of Transmembrane protein C9orf91 homolog OS	Tmem268
Metalloreductase STEAP3 (Fragment) OS	Steap3
Hydroxyacyl-coenzyme A dehydrogenase, mitochondrial OS	Hadh
Isoform 2 of ER membrane protein complex subunit 10 OS	Emc10
Caprin-1 OS	Caprin1
Phosphatidylethanolamine-binding protein 1 OS	Pebp1
Ceramide synthase 2 (Fragment) OS	Cers2
3-beta-hydroxysteroid-Delta(8),Delta(7)-isomerase OS	Ebp
Isoform 2 of Protein tweety homolog 2 OS	Ttyh2
Enoyl-CoA delta isomerase 1, mitochondrial OS	Eci1
Glioblastoma Amplified Sequence	Gbas
Apolipoprotein B-100 OS	Apob
Putative sodium-coupled neutral amino acid transporter 7 OS	Slc38a7
Disintegrin and metalloproteinase domain-containing protein 10 OS	Adam10
Proteasome subunit alpha type OS	Gm8394
Protein FAM98B OS	Fam98b
Abl interactor 1 OS	Abi1
E3 ubiquitin-protein ligase	Wwp2
ATP synthase, H+ transporting, mitochondrial F1F0 complex, subunit e OS	Atp5k
Transmembrane protein 106A OS	Tmem106a
Isoform 2 of Adenylate kinase 2, mitochondrial OS	Ak2
Mitochondrial chaperone BCS1 OS	Bcs1l
Fibrous sheath-interacting protein 2 OS	Fsip2
Calcium uniporter protein, mitochondrial OS	Mcu
Charged multivesicular body protein 6 OS	Chmp6
Lysophosphatidylcholine acyltransferase 1 OS	Lpcat1
Procollagen galactosyltransferase 1 OS	Colgalt1
Embigin	Emb
Rab-like protein 3 OS	Rabl3
Superoxide dismutase [Cu-Zn]	Sod1
Traf2 and NCK-interacting protein kinase OS	Tnik
Tmem181b-ps transmembrane protein 181B, pseudogene	Tmem181b
DnaJ Heat Shock Protein Family (Hsp40) Member A2	Dnaja2
Cytochrome b-c1 complex subunit 7 OS	Uqcrb
Isoform 2 of Protein YIPF4 OS	Yipf4
PexRAP OS	Dhrs7b
SNAP Associated Protein	Snapin
Thioredoxin domain-containing protein 12 OS	Txndc12
ATP-binding cassette sub-family B member 10, mitochondrial OS	Abcb10
Choline dehydrogenase, mitochondrial OS	Chdh
Protein-glutamine gamma-glutamyltransferase 2 OS	Tgm2
VPS18, CORVET/HOPS Core Subunit	Vps18
Prenylcysteine oxidase-like OS	Pcyox1l
Cytochrome c oxidase subunit 6C OS	Cox6c
E3 ubiquitin-protein ligase OS	Wwp1
6-phosphogluconate dehydrogenase, decarboxylating OS	Pgd
Protein transport protein Sec31A (Fragment) OS	Sec31a
Transmembrane emp24 domain-containing protein 3 OS	Tmed3
Sec11-like 1 (S. cerevisiae), isoform CRA_d OS	Sec11a
ADP Ribosylation Factor Like GTPase 1	Arl1
Nedd4 protein OS	Nedd4
Plakophilin-1 OS	Pkp1
Carbonic anhydrase 9 OS	Car9
Methylsterol monooxygenase 1 OS	Msmo1
Transmembrane protein 11, mitochondrial OS	Tmem11
E3 ubiquitin-protein ligase MARCH5	March5
Transmembrane Protein 199	Tmem199
Cadherin 1, isoform CRA_a OS	Cdh1
CD9 antigen OS	Cd9
Ras-related protein Rab-27B OS	Rab27b
Transmembrane And Coiled-Coil Domains 1	Tmco1
Zinc finger CCCH-type antiviral protein 1 OS	Zc3hav1
Isoform 2 of Dihydrolipoyllysine-residue succinyltransferase component of 2-oxoglutarate dehydrogenase complex, mitochondrial OS	Dlst
Tetraspanin-14 OS	Tspan14
Sorting Nexin 3	Snx3
Nesprin-2 OS	Syne2
Cytochrome C Oxidase Assembly Protein	Sco1
Oxysterol-binding protein 1 OS	Osbp
Legumain OS	Lgmn
COMM domain-containing protein 9 OS	Commd9
Interferon-activable protein 204 OS	Ifi204
Vacuolar protein sorting 16 (Yeast) OS	Vps16
Trans-2-enoyl-CoA reductase, mitochondrial OS	Mecr
Bone morphogenetic protein 1	Bmp1
Solute carrier family 7 member 1 (Fragment) OS	Slc7a1
Receptor accessory protein 5, isoform CRA_a OS	Reep5
Peroxisomal membrane protein PEX14 OS	Pex14
Complement component 4B (Childo blood group) OS	C4b
Uncharacterized protein C2orf47 homolog, mitochondrial OS	C2orf47
Protein tyrosine phosphatase, non-receptor type 9 OS	Ptpn9
Signal peptidase complex catalytic subunit SEC11C OS	Sec11c
Oxidase (Cytochrome C) Assembly 1-Like	Oxa1l
Peroxisomal membrane protein 11B OS	Pex11b
Mitochondrial Rho GTPase 2 OS	Rhot2
Torsin-1A-interacting protein 2 OS	Tor1aip2
Endoplasmic reticulum resident protein 29 OS	Erp29
Splicing factor U2AF 65 kDa subunit OS	U2af2
stearoyl-coenzyme A desaturase 3	Scd3
Sorting nexin-16 OS	Snx16
G protein-coupled receptor, family C, group 5, member A OS	Gprc5a
DnaJ (Hsp40) homolog, subfamily B, member 12, isoform CRA_d OS	Dnajb12
Lipase maturation factor 2 OS	Lmf2
Gap junction protein OS	Gja1
Glutathione S-transferase P 1 OS	Gstp1
Disrupted in renal carcinoma protein 2 homolog OS	Dirc2
Tetraspanin-7 OS	Tspan7
Erlin-1 (Fragment) OS	Erlin1
Insulin-like growth factor binding protein 7 OS	Igfbp7
SLC9A3 Regulator 1	Slc9a3r1
Claudin 3	Cldn3
Cytochrome c oxidase subunit 5B, mitochondrial OS	Cox5b
Solute Carrier Family 2 Member 1 - GLUT1	Slc2a1
Calmodulin OS	Calm1
Leukocyte surface antigen CD47 OS	Cd47
NADH dehydrogenase [ubiquinone] 1 alpha subcomplex subunit 13 OS	Ndufa13
Transmembrane protein 176B OS	Tmem176b
Programmed Cell Death 6	Pdcd6
Acyl-coenzyme A oxidase OS	Acox2
Spna2 protein OS	Sptan1
Transcription Factor A, Mitochondrial	Tfam
Protein wntless homolog OS	Wls
LEK1 (Fragment) OS	Cenpf
Twinfilin-1 OS	Twf1
Syndecan OS	Sdc4
Transmembrane protein 63B OS	Tmem63b
Clathrin light chain A OS	Clta
Isoform 2 of Signal peptide peptidase-like 2B OS	Sppl2b
Syntaxin-binding protein 2 (Fragment) OS	Stxbp2
MCG129396 OS	Gm6430
Pentatricopeptide Repeat Domain 3	Ptcd3
Translationally-controlled tumor protein OS	Tpt1
Peroxisomal Biogenesis Factor 3	Pex3
Sec62 protein (Fragment) OS	Sec62
Transmembrane protein 104 OS	Tmem104
Transmembrane protein 165 OS	Tmem165
V-set and immunoglobulin domain-containing protein 10 OS	Vsig10
Equilibrative nucleoside transporter 1 (Fragment) OS	Slc29a1
Phospholipase D1	Pld1
Translocase Of Outer Mitochondrial Membrane 22	Tomm22
Kunitz-type protease inhibitor 1 OS	Spint1
Ceramide synthase 5 (Fragment) OS	Cers5
Coiled-coil domain-containing protein 18 OS	Ccdc18
Aspartyl-TRNA Synthetase	Dars
Integrin alpha-V (Fragment) OS	Itgav
Peptidyl-prolyl cis-trans isomerase FKBP9 OS	Fkbp9
Isoform 2 of Centrosomal protein KIAA1731 homolog OS	Kiaa1731
Isoform 2 of Mannosyl-oligosaccharide 1,2-alpha-mannosidase IB OS	Man1a2
Prostaglandin E synthase 2 OS	Ptges2
Protein transport protein Sec61 subunit beta OS	Sec61b
Synaptogyrin 1, isoform CRA_a OS	Syngr1
Translocase Of Inner Mitochondrial Membrane 17 Homolog B (Yeast)	Timm17b
Isoform 2 of Probable lysosomal cobalamin transporter OS	Lmbrd1
Synaptosomal-associated protein OS	Snap23
Reticulon (Fragment) OS	Rtn1
Alpha-centractin OS	Actr1a
Isoform 2 of Sarcolemmal membrane-associated protein OS	Slmap
Pericentriolar material 1 OS	Pcm1
Signal peptide peptidase-like 2A OS	Sppl2a
Transmembrane protein 65 OS	Tmem65
MCG114106 OS	Ptp4a1
Pgam5 protein (Fragment) OS	Pgam5
Solute carrier family 12 member 2 OS	Slc12a2
Two Pore Segment Channel 1	Tpcn1
Transmembrane protein 120A OS	Tmem120a
Isoform 2 of Cytoplasmic dynein 2 heavy chain 1 OS	Dync2h1
Tail-anchored protein insertion receptor WRB OS	Wrb
E3 ubiquitin-protein ligase RNF167 OS	Rnf167
Synaptobrevin homolog YKT6 OS	Ykt6
Tyrosine--tRNA ligase, mitochondrial (Fragment) OS	Yars2
Isoform 2 of Endoplasmic reticulum-Golgi intermediate compartment protein 2 OS	Ergic2
Neutral amino acid transporter ASCT1 OS	Slc1a4
Yamaguchi sarcoma viral (V-yes) oncogene homolog 1, isoform CRA_a OS	Yes1
Glycerophosphodiester phosphodiesterase domain-containing protein 1 OS	Gdpd1
Stress Induced Phosphoprotein 1	Stip1
Protein jagunal homolog 1 OS	Jagn1
Isopentenyl-diphosphate Delta-isomerase 1 OS	Idi1
Putative uncharacterized protein OS	6330444E15Rik
Polymerase delta-interacting protein 2 (Fragment) OS	Poldip2
Mitochondrial import inner membrane translocase subunit Tim22 OS	Timm22
Evolutionarily conserved signaling intermediate in Toll pathway, mitochondrial OS	Ecsit
Signal Sequence Receptor, Alpha	Ssr1
Vacuolar protein sorting-associated protein 37B OS	Vps37b
Cullin 5 OS	Cul5
Rho GDP-dissociation inhibitor 1 OS	Arhgdia
Dystroglycan 1	Dag1
Gap junction beta-3 protein OS	Gjb3
Isoform 2 of Kin of IRRE-like protein 1 OS	Kirrel
Small ubiquitin-related modifier 2 OS	Sumo2
Cell differentiation protein RCD1 homolog OS	Rqcd1
Equilibrative nucleoside transporter 3 OS	Slc29a3
PRA1 family protein 2 OS	Praf2
Snx25 protein OS	Snx25
degradation in endoplasmic reticulum protein 1	Derl1
Splicing Factor Proline/Glutamine-Rich	Sfpq
Eukaryotic Translation Termination Factor 1	Etf1
Ddx10 protein OS	Ddx10
ADP-ribosylation factor-related protein 1 OS	Arfrp1
Procollagen-Lysine,2-Oxoglutarate 5-Dioxygenase 1	Plod1
Nucleoporin NDC1 OS	Ndc1
Inter-alpha-trypsin inhibitor heavy chain H3 OS	Itih3
Plasma alpha-L-fucosidase OS	Fuca2
Isoform 2 of Probable Xaa-Pro aminopeptidase 3 OS	Xpnpep3
DnaJ homolog subfamily C member 10 OS	Dnajc10
Isoform 2 of Protein scribble homolog OS	Scrib
Sorting Nexin 9	Snx9
ATP synthase, H+ transporting, mitochondrial F1 complex, delta subunit, isoform CRA_c OS	Atp5d
B-Cell Receptor-Associated Protein 29	Bcap29
Coatomer subunit beta OS	Copb1
Isoform 2 of Vacuolar fusion protein MON1 homolog A OS	Mon1a
Serine/threonine-protein kinase MARK2 OS	Mark2
N-acylethanolamine-hydrolyzing acid amidase OS	Naaa
Stromal interaction molecule 2 OS	Stim2
Isoleucine--tRNA ligase, cytoplasmic OS	Iars
SH3 and multiple ankyrin repeat domains protein 3 OS	Shank3
Isoform 2 of Solute carrier family 12 member 7 OS	Slc12a7
Calcium-binding mitochondrial carrier protein SCaMC-3 OS	Slc25a23
Myosin regulatory light chain 12B OS	Myl12b
Integrin alpha 5 (Fibronectin receptor alpha) OS	Itga5
Isoform 2 of Mammalian ependymin-related protein 1 OS	Epdr1
TraB Domain Containing	Trabd
Isoform 2 of Tyrosine-protein kinase BAZ1B OS	Baz1b
Focadhesin OS	Focad
Hydrocephalus-inducing protein OS	Hydin
Tropomyosin alpha-4 chain OS	Tpm4
L-2-hydroxyglutarate dehydrogenase, mitochondrial OS	L2hgdh
p53 apoptosis effector related to PMP-22 OS	Perp
Isoform 2 of Phosphatidylinositol 4-kinase type 2-beta OS	Pi4k2b
Protein Neb OS	Neb
Beta-1,4-galactosyltransferase 5 OS	B4galt5
Spastin OS	Spast
Farnesyl pyrophosphate synthase	Fdps
Achalasia, adrenocortical insufficiency, alacrimia OS	Aaas
Dolichyl-diphosphooligosaccharide--protein glycosyltransferase subunit DAD1 OS	Dad1
Coiled-coil domain-containing protein 58 OS	Ccdc58
Synaptogyrin 2, isoform CRA_c OS	Syngr2
MCG113582 OS	Pgam1
Isoform 2 of Ganglioside-induced differentiation-associated protein 2 OS	Gdap2
Voltage-gated chloride channel ClC-4A OS	Clcn4-2
Isoform 2 of Chitobiosyldiphosphodolichol beta-mannosyltransferase OS	Alg1
Vitamin K epoxide reductase complex subunit 1-like protein 1 OS	Vkorc1l1
Isoform 2 of Mycophenolic acid acyl-glucuronide esterase, mitochondrial OS	Abhd10
Dehydrogenase/reductase SDR family member 7 OS	Dhrs7
Cyclin-dependent kinase 1 (Fragment) OS	Cdk1
Anoctamin-6 OS	Ano6
Sialic acid acetylesterase (Fragment) OS	Siae
Laminin subunit gamma-2 OS	Lamc2
Carbonyl reductase family member 4 OS	Cbr4
DNA repair protein RAD50 OS	Rad50
Vesicle-associated membrane protein 4 OS	Vamp4
Ankyrin repeat domain-containing protein 46 OS	Ankrd46
Stx16 protein (Fragment) OS	Stx16
Glyceronephosphate O-Acyltransferase	Gnpat
Isoform 2 of Stimulator of interferon genes protein OS	Tmem173
Coproporphyrinogen-III oxidase, mitochondrial OS	Cpox
START domain containing 3, isoform CRA_c OS	Stard3
Superoxide dismutase [Cu-Zn] OS	Sod3
Isoform 2 of Transmembrane protein 41B OS	Tmem41b
Protein D630003M21Rik OS	D630003M21Rik
Claudin 4 OS	Cldn4
Ras homolog gene family, member D, isoform CRA_b OS	Rhod
Vesicle-associated membrane protein 8 OS	Vamp8
GRAM domain-containing protein 4 OS	Gramd4
Neuronal calcium sensor 1 OS	Ncs1
Acyl-protein thioesterase 1 (Fragment) OS	Lypla1
Trafficking protein particle complex 3 OS	Trappc3
Vacuolar protein sorting-associated protein 45	Vps45
ER aminopeptidase 1	Erap1
Polyadenylate-binding protein 1	2010300C02Rik
Ndufb4 protein (Fragment) OS	Ndufb4
Integrin beta OS	Itgb6
COMM domain-containing protein 2 OS	Commd2
NEDD4 family-interacting protein 2 OS	Ndfip2
WW domain binding protein 2	Wbp2
amyloid precursor-like protein 2	Aplp2
Transforming Growth Factor Beta Receptor II. Transforming Growth Factor, Beta Receptor II	Tgfbr2
Protein YIF1B OS	Yif1b
Serpinb6a serine (or cysteine) peptidase inhibitor	Serpinb6a
Isoform 2 of Bis(5~-adenosyl)-triphosphatase enpp4 OS	Enpp4
striatin interacting protein 1	Strip1
Dehydrogenase/reductase SDR family member 13 OS	Dhrs13
Isoform 2 of Latrophilin-2 OS	Lphn2
Cytosolic phospholipase A2 beta OS	Pla2g4b
Coiled-coil domain containing 50 OS	Ccdc50
Peptidyl-prolyl cis-trans isomerase OS	Ppil1
NADH:Ubiquinone Oxidoreductase Complex Assembly Factor 2	Ndufaf2
Death domain-containing membrane protein NRADD OS	Nradd
WD40 repeat-containing protein SMU1 OS	Smu1
Isoform 2 of Trafficking protein particle complex subunit 9 OS	Trappc9
Adaptor Related Protein Complex 1 Gamma 1 Subunit	Ap1g1
Claudin 1 OS	Cldn1
E3 ubiquitin-protein ligase BRE1B OS	Rnf40
Annexin OS	Anxa4
Protein Rapgef1 OS	Rapgef1
E3 ubiquitin-protein ligase synoviolin OS	Syvn1
ATP synthase protein 8 OS	mt-Atp8
Protein FAM83B OS	Fam83b
G-rich sequence factor 1 OS	Grsf1
Akr1c20 protein OS	Akr1c20
Tissue inhibitor of metalloproteinase 2 (Fragment) OS	Timp2
Prenylated Rab acceptor protein 1 OS	Rabac1
MKIAA4032 protein (Fragment) OS	Mfn1
WD Repeat Domain 1	Wdr1
Tumor protein p63-regulated gene 1-like protein OS	Tprgl
Leptin Receptor Overlapping Transcript	Leprot
Isoform 2 of Probable palmitoyltransferase ZDHHC20 OS	Zdhhc20
Proteolipid Protein 1	Plp1
Thioredoxin-related transmembrane protein 2 OS	Tmx2
Nucleobindin 2	Nucb2
Oligosaccharyltransferase complex subunit OSTC OS	Ostc
Peptidase, Mitochondrial Processing Beta Subunit	Pmpcb
Peptidyl-prolyl cis-trans isomerase F, mitochondrial OS	Ppif
Potassium channel subfamily K member 1 OS	Kcnk1
Ptprm protein OS	Ptprm
ATP synthase subunit f, mitochondrial OS	Atp5j2
COMM domain-containing protein 7 OS	Commd7
Tyrosine-protein kinase receptor	Axl
Multivesicular body subunit 12A OS	Mvb12a
CDGSH iron-sulfur domain-containing protein 2 OS	Cisd2
Isoform 2 of TOM1-like protein 2 OS	Tom1l2
Cartilage acidic protein 1 OS	Crtac1
Lclat1 protein OS	Lclat1
Beta-1,4-N-Acetyl-Galactosaminyltransferase 1	B4galnt1
Tetraspanin-31 OS	Tspan31
Vacuole membrane protein 1 (Fragment) OS	Vmp1
Ubp1 protein OS	Ubp1
Lamin-B receptor OS	Lbr
Protein PTHB1 (Fragment) OS	Bbs9
ADAM Metallopeptidase Domain 9	Adam9
Tumor protein D54 OS	Tpd52l2
Protein Iqgap3 OS	Iqgap3
Isoform 2 of Protrudin OS	Zfyve27
Apolipoprotein O-like OS	Apool
Arylsulfatase A OS	Arsa
Plexin-A1 OS	Plxna1
Transmembrane protein 59 OS	Tmem59
Protein FAM173B OS	Fam173b
PTB-containing, cubilin and LRP1-interacting protein OS	Pid1
Phospholipase C beta 4 OS	Plcb4
Ectonucleoside triphosphate diphosphohydrolase 6, isoform CRA_a OS	Entpd6
RasGAP-activating-like protein 1 OS	Rasal1
Solute Carrier Family 31 (Copper Transporter), Member 2	Slc31a2
Protein E330034G19Rik OS ZPAC	ZPAC
Ubiquinone biosynthesis protein COQ9, mitochondrial (Fragment) OS	Coq9
Isoform Short of Macrosialin OS	Cd68
Cox18 protein OS	Cox18
Glycylpeptide N-tetradecanoyltransferase OS	Nmt1
Monoacylglycerol lipase ABHD12 OS	Abhd12
ER lumen protein retaining receptor OS	Kdelr1
Finkel-Biskis-Reilly Murine Sarcoma Virus (FBR-MuSV) Ubiquitously Expressed	Fau
Sorting nexin 12, isoform CRA_b OS	Snx12
Sorting Nexin 2	Snx2
Inhibitor of nuclear factor kappa-B kinase subunit beta OS	Ikbkb
Transmembrane protein 70, mitochondrial OS	Tmem70
Nascent polypeptide-associated complex subunit alpha, muscle-specific form OS	Naca
1-acylglycerol-3-phosphate O-acyltransferase 1 (Lysophosphatidic acid acyltransferase, alpha) OS	Agpat1
Beta-1,3-N-Acetylglucosaminyltransferase 3	B3gnt3
Serine proteinase inhibitor B3-like 1 OS	Serpinb3d
Origin recognition complex subunit 2 OS	Orc2
Thioesterase superfamily member 2 OS	Acot13
Hypoxia up-regulated protein 1 OS	Hyou1
Fascin OS	Fscn1
Protoporphyrinogen Oxidase	Ppox
Isoform 2 of Coiled-coil domain-containing protein 51 OS	Ccdc51
Neural cell adhesion molecule 1 OS	Ncam1
Breast cancer 2 OS	Brca2
Protein Arid2 OS	Arid2
Beta-2-microglobulin OS	B2m
Transmembrane 4 L Six Family Member 1	Tm4sf1
Glycosylphosphatidylinositol anchor attachment 1 protein OS	Gpaa1
Mannose-P-Dolichol Utilization Defect 1	Mpdu1
PRA1 family protein 3 OS	Arl6ip5
Lysophospholipid acyltransferase 7 OS	Mboat7
Hippocalcin-like protein 1 OS	Hpcal1
Transmembrane protein 179B OS	Tmem179b
pre-mRNA processing factor 38A	Prpf38a
erythrocyte membrane protein band 4.1 like 2	Epb41l2
Vesicle transport protein SEC20 OS	Bnip1
Protein-glutamine gamma-glutamyltransferase E OS	Tgm3
ATP synthase subunit g, mitochondrial OS	Atp5l
Antithrombin OS	Serpinc1
Attractin OS	Atrn
Target of rapamycin complex subunit LST8 OS	Mlst8
Tetraspanin-9 (Fragment) OS	Tspan9
RING finger protein 11 OS	Rnf11
ectonucleotide pyrophosphatase/phosphodiesterase 5 (putative)	Enpp5
ADP-ribosylation factor-like protein 15 OS	Arl15
Isoform 2 of Cytosol aminopeptidase OS	Lap3
Isoform 2 of Extended synaptotagmin-1 OS	Esyt1
Alpha-1,6-mannosyl-glycoprotein 2-beta-N-acetylglucosaminyltransferase	Mgat2
CKLF-like MARVEL transmembrane domain-containing protein 4 OS	Cmtm4
SLIT-ROBO Rho GTPase-activating protein 1 OS	Srgap1
DIP2 disco-interacting protein 2 homolog B (Drosophila) OS	Dip2b
Lipopolysaccharide-induced tumor necrosis factor-alpha factor homolog OS	Litaf
Cell adhesion molecule 1 OS	Cadm1
(Prolyl 4-Hydroxylase Subunit Alpha 1	P4ha1
Thioredoxin reductase 2, mitochondrial OS	Txnrd2
Charged multivesicular body protein 2b OS	Chmp2b
Cytochrome b-c1 complex subunit 8 OS	Uqcrq
Isoform 2 of E3 ubiquitin-protein ligase RNF185 OS	Rnf185
Translocon-associated protein subunit beta OS	Ssr2
Poly(A) polymerase gamma (Fragment) OS	Papolg
acetyl-Coenzyme A acyltransferase 1B	Acaa1b
Protein YIF1A OS	Yif1a
Adenylyl cyclase-associated protein OS	Cap2
Immunoglobulin superfamily member 8 (Fragment) OS	Igsf8
Low-density lipoprotein receptor-related protein 6 OS	Lrp6
Solute Carrier Family 31 Member 1	Slc31a1
Isoform 4 of Forkhead-associated domain-containing protein 1 OS	Fhad1
Sdf2 protein OS	Sdf2
Putative sodium-coupled neutral amino acid transporter 9 OS	Slc38a9
ATPase, H+ transporting, lysosomal V0 subunit C OS	Atp6v0c
BAG family molecular chaperone regulator 2 OS	Bag2
CTD (Carboxy-terminal domain, RNA polymerase II, polypeptide A) small phosphatase 1 OS	Ctdsp1
Putative transferase CAF17 homolog, mitochondrial (Fragment) OS	Iba57
Mitogen-Activated Protein Kinase 1	Mapk1
Translocation Associated Membrane Protein 1	Tram1
Isoform 2 of Thyroid adenoma-associated protein homolog OS	Thada
Ancient ubiquitous protein 1	Aup1
SEC24 Homolog B, COPII Coat Complex Component	Sec24b
Isoform 2 of Vacuolar protein sorting-associated protein 26B OS	Vps26b
GrpE protein homolog OS	Grpel1
Ubiquitin Conjugating Enzyme E2 K	Ube2k
Isoform 1 of Cytosolic 5~-nucleotidase 3A OS	Nt5c3a
Isoform 2 of UPF0554 protein C2orf43 homolog OS	C2orf43
Mitochondrial intermembrane space import and assembly protein 40 OS	Chchd4
fatty acid-binding protein 5	Fabp5
Isoform 2 of Serine/arginine repetitive matrix protein 2 OS	Srrm2
Inhibitor of nuclear factor kappa-B kinase-interacting protein OS	Ikbip
Cytochrome P450 2C55 OS	Cyp2c55
Isoform 1 of Afadin OS	Mllt4
H+ transporting F1 ATP synthase epsilon subunit OS	Atp5e
Coiled-coil domain-containing protein 115 OS	Ccdc115
BCL2-like 13 (apoptosis facilitator)	Bcl2l13
Protein BC017158 OS	BC017158
Galectin-9 OS	Lgals9
Interleukin 18 Receptor 1	Il18r1
Major facilitator superfamily domain-containing protein 8 OS	Mfsd8
Mybbp1a protein (Fragment) OS	Mybbp1a
Ufm1-specific protease 2 OS	Ufsp2
Isoform 2 of Acetolactate synthase-like protein OS	Ilvbl
Isoform 2 of Acylglycerol kinase, mitochondrial OS	Agk
Sugar phosphate exchanger 3 OS	Slc37a3
UDP-glucuronic acid decarboxylase 1 (Fragment) OS	Uxs1
Gelsolin	Gsn
Ubiquinone biosynthesis protein COQ7 homolog OS	Coq7
Valine--tRNA ligase (Fragment) OS	Vars
Vacuolar ATPase assembly integral membrane protein VMA21 OS	Vma21
Isoform 2 of Sialin OS	Slc17a5
heme oxygenase (decycling) 1	Hmox1
Neuraminidase 1, isoform CRA_a OS	Neu1
Biogenesis of lysosome-related organelles complex 1 subunit 2 OS	Bloc1s2
Methyltransferase-like protein 9 OS	Mettl9
Isoform 2 of Mucolipin-1 OS	Mcoln1
Ataxin 10	Atxn10
KH domain-containing, RNA-binding, signal transduction-associated protein 1 OS	Khdrbs1
Very-long-chain (3R)-3-hydroxyacyl-[acyl-carrier protein] dehydratase 3 OS	ptplad1
Ptpn11 protein (Fragment) OS	Ptpn11
Isoform 2 of WD repeat-containing protein 19 OS	Wdr19
Dynamin 1-Like	Dnm1l
Protein YIPF3 OS	Yipf3
Secretory carrier membrane protein 4, isoform CRA_e OS	Scamp4
Sorting nexin-11 (Fragment) OS	Snx11
Secretion Associated Ras Related GTPase 1A	Sar1a
Isoform 3 of Transmembrane and TPR repeat-containing protein 4 OS	Tmtc4
Dual specificity protein kinase CLK3 OS	Clk3
Claudin-9 OS	Cldn9
NADH:ubiquinone oxidoreductase subunit B6	Ndufb6
Protein RER1 OS	Rer1
Surface 4 Integral Membrane Protein	Surf4
Suppression Of Tumorigenicity 14	St14
Metallo-beta-lactamase domain-containing protein 2 OS	Mblac2
SPRY domain-containing protein 7 OS	Spryd7
Transmembrane Protease, Serine 2	Tmprss2
NADH dehydrogenase (ubiquinone) complex I, assembly factor 6 OS	Ndufaf6
Sterol-C5-desaturase (Fungal ERG3, delta-5-desaturase) homolog (S. cerevisae) OS	Sc5d
Isoform 2 of Cytoskeleton-associated protein 5 OS	Ckap5
lamin B1	Lmnb1
ATPase H+ Transporting V1 Subunit G1	Atp6v1g1
Alpha-1,3-mannosyl-glycoprotein 2-beta-N-acetylglucosaminyltransferase (Fragment) OS	Mgat1
Vacuolar protein sorting-associated protein 33A OS	Vps33a
tripartite motif-containing 80	Trim80
FERM, RhoGEF and pleckstrin domain-containing protein 1 OS	Farp1
ER membrane protein complex subunit 4 OS	Emc4
Family with sequence similarity 55, member C OS	Nxpe3
Phosphatidylinositol Binding Clathrin Assembly Protein	Picalm
Nuclear receptor coactivator 5 (Fragment) OS	Ncoa5
uncharacterized protein LOC240216	E230025N22Rik
Vacuolar protein sorting-associated protein 37C OS	Vps37c
Prostaglandin E synthase 2 (Fragment) OS	Gbf1
sushi domain-containing protein 6 4933426M11Rik	SUSD6
Transcription factor 7-like 2 OS	Tcf7l2
Ran-specific binding protein 1	Ranbp1
O-phosphoseryl-tRNA(Sec) selenium transferase OS	Sepsecs
Leucine-rich repeat-containing protein 57 (Fragment) OS	Lrrc57
Structural maintenance of chromosomes protein 2 (Fragment) OS	Smc2
Isoform 2 of Transmembrane protein 19 OS	Tmem19
Isoform 2 of Collagen alpha-1(XIII) chain OS	Col13a1
Protein C130079G13Rik OS uncharacterized protein LOC229333	C130079G13Rik
Isoform 2 of CUGBP Elav-like family member 1 OS	Celf1
Isoform 2 of Band 4.1-like protein 5 OS	Epb41l5
CUB domain-containing protein 1 OS	Cdcp1
CD276 antigen OS	Cd276
Novel protein OS	Fam3a
Protein-tyrosine sulfotransferase 1 (Fragment) OS	Tpst1
Isoform B of Ventricular zone-expressed PH domain-containing protein 1 OS	Veph1
Golgi Membrane Protein 1	Golm1
Galectin-1 OS	Lgals1
Plasminogen activator, urokinase OS	Plau
TM2 domain-containing protein 1 (Fragment) OS	Tm2d1
Carboxypeptidase E OS	Cpe
Apolipoprotein A1	Apoa1
Lysosomal thioesterase PPT2 (Fragment) OS	Ppt2
PAK1 Interacting Protein 1	Pak1ip1
Calumenin (Fragment) OS	Calu
Rho-related GTP-binding protein RhoV OS	Rhov
Lectin, mannose-binding 2-like, isoform CRA_b OS	Lman2l
Hsp70-interacting protein	St13
Fibronectin type 3 and ankyrin repeat domains 1 protein OS	Fank1
Zinc transporter 7 OS	Slc30a7
ediator Of Cell Motility 1	Memo1
Isoform 2 of LMBR1 domain-containing protein 2 OS	Lmbrd2
Retinol dehydrogenase 13 (Fragment) OS	Rdh13
Signal transducing adapter molecule 2 (Fragment) OS	Stam2
Protein Gm9799 OS	Gm9799
Partitioning defective 3 homolog (Fragment) OS	Pard3
Protein 2210404J11Rik OS ER membrane associated RNA degradation	Ermard
M.musculus H19 mRNA OS	H19
Gene model 440, (NCBI) OS	Rundc3b
Probable C-mannosyltransferase DPY19L1 OS	Dpy19l1
Complex I intermediate-associated protein 30, mitochondrial OS	Ndufaf1
Protein Psg20 OS	Psg20
Oligophrenin 1	Ophn1
ATPase, Na+/K+ Transporting, Beta 1 Polypeptide	Atp1b1
RuvB-like 2 (Fragment) OS	Ruvbl2
Carboxypeptidase A4 OS	Cpa4
ScFv B8E5 protein (Fragment) OS	scFv
MKIAA1329 protein (Fragment) OS	Sorcs2
Two pore segment channel 2 OS	Tpcn2
Homeobox-containing protein 1 (Fragment) OS	Hmbox1
