# Supplementary material for: Stat3-mediated alterations in lysosomal membrane protein composition
Source: J Biol Chem. 2018 Jan 17;293(12):4244–61. doi: 10.1074/jbc.RA118.001777 (PMC5868265; doi:10.1074/jbc.RA118.001777)
Supplement: Supporting Information [file supp_RA118.001777_135112_0_supp_50082_p24xr9.xlsx]

## Sheet: Supp table 3A
Supplementary Table S3
A. Kyoto Encyclopedia of Genes and Genomes (KEGG) pathway analysis of the proteins identified in the pilot experiment (associated with Supplementary Figure S1A)
The p-value is computed using the Fisher’s exact test. The q-value is an adjusted p-value using the Benjamini-Hochberg method for correction for multiple hypotheses testing. The rank score or z-score is computed using a modification to Fisher's exact test in a z-score is computed for deviation from an expected rank. The combined score is a combination of the p-value and z-score.
Term	Overlap	P-value	Adjusted P-value	Z-score	Combined Score	Genes
Lysosome_Homo sapiens_hsa04142	64/123	1.17578e-22	3.13934e-20	-1.77461	79.6938	SCARB2;HEXB;CLTC;CTSZ;HEXA;CLTA;TCIRG1;NAGPA;LIPA;LITAF;MFSD8;LAMP1;NAGLU;GM2A;CTSL;AP1G1;LAMP2;CTSH;ACP2;GUSB;CTSD;CTSC;CTSB;ARSA;HGSNAT;MANBA;ATP6AP1;GAA;SLC11A2;AP1B1;AP3B1;NPC1;NPC2;ATP6V0D1;ATP6V0C;CD63;ASAH1;GBA;GNS;AP3M1;PSAP;NEU1;ATP6V0A2;SLC17A5;ATP6V1H;AGA;ARSB;ATP6V0A1;CTSA;FUCA1;M6PR;AP3D1;NAGA;MCOLN1;IGF2R;GALC;GLB1;PPT1;TPP1;MAN2B1;PPT2;CD68;GLA;LGMN
Metabolic pathways_Homo sapiens_hsa01100	210/1239	3.85543e-15	3.43133e-13	-1.96192	56.3085	PI4K2B;UXS1;ATP5C1;ENO1;GLS;NSDHL;ATP6V1E1;ATP6V1G1;MECR;ALG5;ALG2;ACSL5;MOGS;ACSL4;ALG1;ACSL3;MTHFD1;MTHFD2;UQCRC1;SUCLG2;SUCLG1;UQCRC2;LAP3;ATP6V0D1;PI4K2A;RPN2;SHMT2;MAOA;ATP5H;ATP5O;GNS;ATP5L;PGS1;LDHB;LDHA;SGPL1;RDH11;ATP5E;ATP5D;ATP6V0A2;COX2;B4GALNT1;ARSB;ATP6V1C1;FDFT1;ATP6V0A1;PYCR2;PRDX6;CS;BST1;SQLE;GLUD1;FASN;PPT1;OGDH;PPT2;PIGS;PIGT;GPAA1;HEXB;HEXA;LPCAT1;SPTLC1;SPTLC2;ACADL;NNT;PHGD…
Oxidative phosphorylation_Homo sapiens_hsa00190	55/133	4.05235e-16	5.40988e-14	-1.80174	55.0394	NDUFA13;COX4I1;NDUFA10;ATP5C1;TCIRG1;UQCRFS1;ATP6V1E1;ATP6V1G1;ATP6AP1;SDHA;ATP5F1;SDHB;ATP5J2;NDUFS8;NDUFS7;NDUFS4;UQCRC1;ATP6V1B2;NDUFS3;NDUFS2;NDUFS1;UQCRC2;ATP6V0D1;ATP6V0C;ATP6V1B1;ATP6V1A;NDUFB9;NDUFB8;NDUFB10;UQCRB;NDUFB6;COX15;NDUFB5;NDUFB4;ATP5A1;ATP5H;ATP5O;COX5B;COX5A;ATP5L;ATP5E;ATP5D;ATP6V0A2;COX2;ATP6V1H;CYC1;NDUFV2;NDUFV1;ATP6V1D;ATP6V1C1;ATP6V0A1;NDUFA9;NDUFA8;COX6C;UQCRQ
Endocytosis_Homo sapiens_hsa04144	69/259	4.78762e-12	3.19574e-10	-1.88789	41.2768	VPS29;TFRC;ARPC1B;CLTC;SNX12;CLTA;AP2A1;AP2A2;RAB22A;ZFYVE27;VPS35;RAB8A;AP2M1;SH3GLB1;PDCD6IP;IST1;VPS37C;VPS37B;RHOA;TGFBR1;TGFBR2;RAB31;HGS;PARD3;RAB35;CHMP4B;CHMP3;CHMP6;STAM2;VPS28;ARF5;ARF6;CHMP5;RAB5B;RAB5C;TSG101;SRC;VPS26A;VPS26B;PLD1;SNX3;CDC42;SNX2;MVB12A;LDLR;RAB4A;CAV2;CAV1;GBF1;KIAA0196;WWP1;ARPC4;AP2B1;RAB11A;IGF2R;RAB11B;EHD1;RAB10;EHD2;ITCH;EHD4;ARPC2;NEDD4;CAPZA2;CHMP2B;CHMP2A;V…
Huntington's disease_Homo sapiens_hsa05016	56/193	3.65735e-11	1.95303e-09	-1.80178	36.1327	NDUFA13;COX4I1;CLTC;NDUFA10;ATP5C1;CLTA;AP2A1;AP2A2;UQCRFS1;AP2M1;TGM2;SDHA;ATP5F1;SDHB;PLCB4;NDUFS8;NDUFS7;NDUFS4;UQCRC1;PPIF;NDUFS3;TFAM;NDUFS2;VDAC2;NDUFS1;VDAC1;UQCRC2;SLC25A5;SLC25A4;NDUFB9;NDUFB8;NDUFB10;UQCRB;NDUFB6;NDUFB5;NDUFB4;ATP5A1;ATP5H;COX5B;ATP5O;COX5A;ATP5E;ATP5D;COX2;CYC1;NDUFV2;NDUFV1;NDUFA9;NDUFA8;AP2B1;COX6C;SOD2;SOD1;UQCRQ;GNAQ;BAX
Alzheimer's disease_Homo sapiens_hsa05010	51/168	7.46794e-11	3.32323e-09	-1.71672	33.5145	NDUFA13;COX4I1;NDUFA10;ATP5C1;ATP2A2;UQCRFS1;ADAM10;SDHA;ATP5F1;SDHB;BACE1;NDUFS8;PLCB4;NDUFS7;NDUFS4;UQCRC1;NDUFS3;NDUFS2;NDUFS1;UQCRC2;GAPDH;NDUFB9;NDUFB8;LRP1;NDUFB10;UQCRB;NDUFB6;NDUFB5;NDUFB4;ATP5A1;ITPR3;PSEN1;ATP5H;ATP5O;COX5B;COX5A;HSD17B10;NCSTN;ATP5E;ATP5D;COX2;MAPK1;CYC1;NDUFV2;NDUFV1;NDUFA9;NDUFA8;COX6C;UQCRQ;GNAQ;CALM1
Parkinson's disease_Homo sapiens_hsa05012	46/142	1.12634e-10	4.29619e-09	-1.62462	31.2993	NDUFB9;NDUFB8;NDUFA13;NDUFB10;UQCRB;NDUFB6;NDUFB5;NDUFB4;COX4I1;ATP5A1;NDUFA10;GNAI3;HTRA2;ATP5C1;ATP5H;ATP5O;COX5B;COX5A;GNAI2;ATP5E;ATP5D;COX2;UQCRFS1;CYC1;NDUFV2;NDUFV1;NDUFA9;NDUFA8;SDHA;ATP5F1;COX6C;SDHB;NDUFS8;NDUFS7;UQCRQ;NDUFS4;UQCRC1;PPIF;NDUFS3;NDUFS2;VDAC2;NDUFS1;VDAC1;UQCRC2;SLC25A5;SLC25A4
Protein processing in endoplasmic reticulum_Homo sapiens_hsa04141	50/169	2.45223e-10	8.18431e-09	-1.64719	30.6724	TRAM1;PRKCSH;MAN1A2;SEC61B;SEC62;SEC63;HSP90AA1;SSR4;SSR2;SSR3;DNAJB12;MOGS;PDIA6;CKAP4;DDOST;PDIA4;DNAJC3;DAD1;DNAJC5;DNAJB11;CANX;ERP29;PREB;VCP;SAR1A;RPN2;SEL1L;DERL1;LMAN1;GANAB;BAG2;LMAN2;SSR1;BAK1;UGGT1;TXNDC5;SEC31A;BCAP31;SEC24B;SYVN1;DNAJA1;DNAJC10;DNAJA2;STT3A;BAX;HYOU1;STT3B;CALR;P4HB;RNF185
Carbon metabolism_Homo sapiens_hsa01200	36/113	1.79134e-08	5.31429e-07	-1.50526	21.7475	FH;ECHS1;SHMT2;ADPGK;DLST;PDHB;ENO1;HK2;ACAT1;HK1;ME1;PGK1;IDH3B;PHGDH;ACADM;DLAT;IDH3A;PDHA1;IDH3G;PGAM1;IDH2;SDHA;PGD;SDHB;CS;GLUD1;HADHA;SUCLA2;HKDC1;CAT;OGDH;SUCLG2;SUCLG1;ACO2;DLD;GAPDH
Fatty acid metabolism_Homo sapiens_hsa01212	22/48	7.98733e-08	1.93874e-06	-1.40546	18.4867	CPT1A;ACADVL;MECR;ECHS1;TECR;ACSL5;ACSL4;ACSL3;HSD17B12;PTPLB;ACAT1;HADHB;HADHA;FADS2;ACADL;CPT2;FASN;PPT1;PTPLAD1;PPT2;ACADM;HADH
Phagosome_Homo sapiens_hsa04145	39/154	7.5359e-07	1.67674e-05	-1.44253	15.8621	ATP6V1A;ITGB1;STX12;SCARB1;RAB5B;RAB5C;TFRC;ITGB5;TCIRG1;THBS1;C3;LAMP1;CTSL;LAMP2;ATP6V0A2;ATP6V1H;ITGAV;SEC61B;RAC1;ATP6V1E1;ATP6V1D;ATP6V1C1;ATP6V0A1;DYNC2H1;DYNC1H1;ATP6V1G1;ATP6AP1;STX7;M6PR;HGS;CANX;ATP6V1B2;ITGA5;CALR;ATP6V0D1;SEC22B;ATP6V0C;RAB5A;ATP6V1B1
Non-alcoholic fatty liver disease (NAFLD)_Homo sapiens_hsa04932	36/151	6.50696e-06	0.000124097	-1.62736	14.6372	NDUFB9;NDUFB8;NDUFA13;NDUFB10;UQCRB;NDUFB6;NDUFB5;NDUFB4;COX4I1;NDUFA10;COX5B;COX5A;CDC42;IKBKB;COX2;UQCRFS1;CYC1;RAC1;NDUFV2;NDUFV1;NDUFA9;NDUFA8;SDHA;COX6C;SDHB;ITCH;NDUFS8;NDUFS7;UQCRQ;NDUFS4;UQCRC1;NDUFS3;BAX;NDUFS2;NDUFS1;UQCRC2
Citrate cycle (TCA cycle)_Homo sapiens_hsa00020	18/30	5.72412e-08	1.52834e-06	-1.05106	14.0751	FH;PDHA1;IDH3G;IDH2;DLST;PDHB;SDHA;SDHB;CS;SUCLA2;OGDH;IDH3B;SUCLG2;SUCLG1;ACO2;DLAT;DLD;IDH3A
Synaptic vesicle cycle_Homo sapiens_hsa04721	23/63	1.04193e-06	2.13996e-05	-1.24916	13.4312	NAPA;NSF;ATP6V1A;ATP6V1G1;CLTC;CLTA;AP2A1;AP2B1;TCIRG1;AP2A2;ATP6V1B2;ATP6V0A2;ATP6V1H;STX3;ATP6V1E1;ATP6V0D1;ATP6V0C;ATP6V1D;VAMP2;ATP6V1C1;AP2M1;ATP6V1B1;ATP6V0A1
Vibrio cholerae infection_Homo sapiens_hsa05110	19/51	7.12867e-06	0.00012689	-1.34008	12.0235	SLC12A2;ATP6V1A;ATP6V1G1;ATP6AP1;KDELR1;TCIRG1;PDIA4;GNAS;ATP6V1B2;ATP6V0A2;ATP6V1H;SEC61B;ATP6V1E1;ATP6V0D1;ATP6V0C;ATP6V1D;ATP6V1C1;ATP6V1B1;ATP6V0A1
Epithelial cell signaling in Helicobacter pylori infection_Homo sapiens_hsa05120	21/68	2.53062e-05	0.000375376	-1.32909	10.4833	ATP6V1A;ATP6V1G1;ATP6AP1;SRC;ADAM10;PTPN11;TCIRG1;F11R;CDC42;IKBKB;ATP6V1B2;ATP6V0A2;ATP6V1H;RAC1;ATP6V1E1;ATP6V0D1;ATP6V0C;ATP6V1D;ATP6V1C1;ATP6V1B1;ATP6V0A1
Bacterial invasion of epithelial cells_Homo sapiens_hsa05100	22/78	5.19308e-05	0.000693276	-1.19733	8.70945	ITGB1;SEPT11;CAV2;SRC;CAV1;ARPC1B;CLTC;FN1;RHOG;CLTA;ARPC4;RHOA;SEPT2;CDC42;SEPT8;SEPT9;ARPC2;CDH1;CTNNA1;CTNNB1;ITGA5;RAC1
Adherens junction_Homo sapiens_hsa04520	19/74	0.000455254	0.00467511	-1.03019	5.52748	TCF7L2;YES1;SRC;CTNND1;PTPRM;IQGAP1;BAIAP2;MLLT4;RHOA;TGFBR1;PTPRF;TGFBR2;CDC42;CDH1;PARD3;CTNNA1;CTNNB1;MAPK1;RAC1
Fatty acid degradation_Homo sapiens_hsa00071	15/44	0.000147351	0.0017883	-0.788855	4.99068	CPT1A;ACADVL;ECHS1;ECI1;ACSL5;ACSL4;ACSL3;ACAT1;ALDH3A2;HADHB;HADHA;ACADL;CPT2;ACADM;HADH
SNARE interactions in vesicular transport_Homo sapiens_hsa04130	14/34	4.79376e-05	0.00067365	-0.665406	4.85932	STX16;STX8;SNAP23;STX7;VAMP8;VAMP7;VTI1A;BNIP1;STX3;SEC22B;VAMP4;YKT6;VAMP2;VTI1B
ECM-receptor interaction_Homo sapiens_hsa04512	20/82	0.000570759	0.00564417	-0.92259	4.77637	ITGB1;LAMA5;SDC4;ITGB5;ITGA3;ITGB4;FN1;LAMB1;LAMC2;LAMC1;HSPG2;THBS1;COL1A1;DAG1;ITGA6;ITGAV;ITGA5;CD47;ITGB6;CD44
Sphingolipid metabolism_Homo sapiens_hsa00600	15/47	0.000266992	0.00297029	-0.798815	4.64838	ARSA;CERS5;ASAH1;GBA;PPAP2C;GALC;SGPL1;SPTLC1;SPTLC2;GLB1;NEU1;DEGS1;KDSR;GLA;CERS2
Proteoglycans in cancer_Homo sapiens_hsa05205	34/203	0.00351821	0.0284655	-1.18508	4.21776	ITGB1;CD63;DDX5;SDC4;ITGB5;SRC;ITPR3;IQGAP1;THBS1;CDC42;NRAS;RRAS;CTSL;PLAU;TIMP3;FLNA;MAPK1;FLNB;ITGAV;RAC1;CAV2;CAV1;RDX;FN1;RRAS2;PTPN11;HSPG2;RHOA;PPP1CA;CTNNB1;GRB2;KRAS;ITGA5;CD44
Collecting duct acid secretion_Homo sapiens_hsa04966	13/27	2.48976e-05	0.000375376	-0.524312	4.13556	ATP6V1A;ATP6V1G1;TCIRG1;ATP6V1B2;ATP6V0A2;ATP6V1E1;ATP6V0D1;ATP6V0C;ATP6V1D;SLC12A7;ATP6V1C1;ATP6V1B1;ATP6V0A1
N-Glycan biosynthesis_Homo sapiens_hsa00510	15/49	0.000386866	0.00413173	-0.671085	3.68363	RPN2;ALG5;ALG2;MOGS;ALG1;DDOST;DPM1;GANAB;MAN1A2;DAD1;MAN2A1;STT3A;MGAT1;STT3B;MGAT2
Cardiac muscle contraction_Homo sapiens_hsa04260	18/78	0.00180726	0.0163289	-0.894955	3.68257	TPM4;UQCRB;TPM3;COX4I1;TPM1;ATP2A2;ATP1B3;ATP1A1;ATP1B1;COX6C;COX5B;COX5A;UQCRQ;UQCRC1;UQCRFS1;COX2;UQCRC2;CYC1
Endocrine and other factor-regulated calcium reabsorption_Homo sapiens_hsa04961	14/47	0.000752236	0.00717311	-0.682362	3.36911	CLTC;CLTA;ATP1B3;AP2A1;AP2B1;ATP2B1;ATP1A1;ATP1B1;AP2A2;RAB11A;PLCB4;GNAQ;GNAS;AP2M1
Pancreatic secretion_Homo sapiens_hsa04972	20/96	0.00294588	0.0253726	-0.900897	3.30997	SLC12A2;PRSS1;ATP2A2;ATP1B3;ITPR3;RAB27B;ATP1A1;ATP2B1;ATP1B1;RHOA;TPCN2;RAB11A;RAP1B;BST1;RAP1A;PLCB4;GNAQ;GNAS;RAC1;RAB8A
Regulation of actin cytoskeleton_Homo sapiens_hsa04810	34/214	0.00718217	0.047941	-0.95635	2.90519	ITGB1;CYFIP1;NCKAP1;ITGB5;SRC;ITGB4;ARPC1B;IQGAP1;IQGAP3;MYL12B;CDC42;GNA13;NRAS;RRAS;CFL2;CFL1;MAPK1;ITGAV;RAC1;ITGB6;GSN;ITGA3;RDX;FN1;RRAS2;ARPC4;BAIAP2;RHOA;PPP1CA;ARPC2;MYH9;ITGA6;KRAS;ITGA5
Tight junction_Homo sapiens_hsa04530	25/139	0.00529403	0.0384829	-0.88761	2.89143	SRC;GNAI3;F11R;CLDN1;MLLT4;YBX3;MYL12B;GNAI2;CDC42;NRAS;RRAS;EPB41L2;CTNNA1;SPTAN1;YES1;RRAS2;RHOA;CLDN4;CLDN3;VAPA;CLDN9;PARD3;MYH9;CTNNB1;KRAS
Focal adhesion_Homo sapiens_hsa04510	32/202	0.00927275	0.0589482	-0.891041	2.52262	ITGB1;LAMA5;ITGB5;SRC;ITGB4;LAMC2;LAMC1;THBS1;MYL12B;RAP1B;CDC42;RAP1A;FLNA;MAPK1;FLNB;ITGAV;RAC1;ITGB6;CAV2;ITGA3;CAV1;FN1;LAMB1;RHOA;PPP1CA;COL1A1;RAPGEF1;CTNNB1;GRB2;ITGA6;ITGA5;TLN1
Glycolysis / Gluconeogenesis_Homo sapiens_hsa00010	15/67	0.00536463	0.0384829	-0.671641	2.1879	PDHA1;ADPGK;PGAM1;PDHB;ENO1;HK2;HK1;ALDH3A2;LDHB;LDHA;HKDC1;PGK1;DLAT;DLD;GAPDH
Central carbon metabolism in cancer_Homo sapiens_hsa05230	15/67	0.00536463	0.0384829	-0.648142	2.11135	PDHA1;PGAM1;SLC2A1;PDHB;SLC1A5;HK2;GLS;HK1;SLC7A5;NRAS;LDHA;SCO2;HKDC1;MAPK1;KRAS
Platelet activation_Homo sapiens_hsa04611	21/122	0.0151211	0.0877683	-0.728782	1.77317	ITGB1;SRC;PLA2G4B;SNAP23;GNAI3;ITPR3;RHOA;PPP1CA;MYL12B;GNAI2;PTGS1;COL1A1;VAMP8;RAP1B;GNA13;RAP1A;PLCB4;GNAQ;GNAS;MAPK1;TLN1
Arrhythmogenic right ventricular cardiomyopathy (ARVC)_Homo sapiens_hsa05412	16/74	0.00547696	0.0384829	-0.542371	1.7668	ITGB1;TCF7L2;ITGB5;ITGA3;ITGB4;ATP2A2;GJA1;PKP2;DAG1;CTNNA1;CTNNB1;ITGA6;DMD;ITGAV;ITGA5;ITGB6
Peroxisome_Homo sapiens_hsa04146	17/83	0.00678728	0.0464667	-0.557452	1.71083	ABCD4;PEX11B;IDH2;ACSL5;HSD17B4;ACSL4;ACSL3;SOD2;PEX14;SOD1;GNPAT;ACOX2;PEX3;PRDX1;CAT;AGPS;FAR1
Steroid biosynthesis_Homo sapiens_hsa00100	44166	9.68186e-06	0.000161566	-0.143372	1.25172	SQLE;NSDHL;EBP;CYP51A1;SC5D;DHCR24;MSMO1;DHCR7;HSD17B7;LSS;LIPA;FDFT1
Sphingolipid signaling pathway_Homo sapiens_hsa04071	20/120	0.0229881	0.130592	-0.594685	1.21059	ASAH1;CERS5;GNAI3;PLD1;RHOA;GNAI2;GNA13;NRAS;SGPL1;PLCB4;SPTLC1;SPTLC2;GNAQ;BAX;MAPK1;DEGS1;KRAS;RAC1;CTSD;CERS2
Leukocyte transendothelial migration_Homo sapiens_hsa04670	19/118	0.0344089	0.176677	-0.418633	0.725673	ITGB1;CTNND1;GNAI3;PTPN11;F11R;CLDN1;MLLT4;RHOA;MYL12B;GNAI2;RAP1B;CDC42;CLDN4;CLDN3;RAP1A;CLDN9;CTNNA1;CTNNB1;RAC1
Long-term depression_Homo sapiens_hsa04730	22251	0.0243036	0.135189	-0.148494	0.29715	GNA13;NRAS;PLCB4;PLA2G4B;GNAQ;GNA11;GNAS;GNAI3;MAPK1;ITPR3;KRAS;GNAI2
Dilated cardiomyopathy_Homo sapiens_hsa05414	15/90	0.0448716	0.203063	-0.171917	0.274078	ITGB1;TPM4;ITGB5;TPM3;ITGA3;ITGB4;TPM1;ATP2A2;DAG1;GNAS;ITGA6;DMD;ITGAV;ITGA5;ITGB6
Rap1 signaling pathway_Homo sapiens_hsa04015	28/211	0.080286	0.301921	-0.202433	0.242431	ITGB1;RALA;RALB;SRC;CTNND1;GNAI3;MLLT4;THBS1;GNAI2;RAP1B;CDC42;NRAS;RAP1A;RRAS;CDH1;MAPK1;RAC1;RHOA;PLCB4;PARD3;GNAQ;RAPGEF1;GNAS;CTNNB1;KRAS;TLN1;CALM1;EPHA2
GnRH signaling pathway_Homo sapiens_hsa04912	15/91	0.0481634	0.207413	-0.149629	0.235373	SRC;PLA2G4B;ITPR3;PLD1;CDC42;MMP14;NRAS;PLCB4;GNAQ;GNA11;GNAS;MAPK1;GRB2;KRAS;CALM1
Rheumatoid arthritis_Homo sapiens_hsa05323	15/90	0.0448716	0.203063	-0.113864	0.181526	ATP6V1A;ATP6V1G1;ATP6AP1;TCIRG1;CTSL;ATP6V1B2;ATP6V0A2;ATP6V1H;ATP6V1E1;ATP6V0D1;ATP6V0C;ATP6V1D;ATP6V1C1;ATP6V1B1;ATP6V0A1
PPAR signaling pathway_Homo sapiens_hsa03320	13/69	0.0285199	0.152296	-0.0588338	0.110721	CPT1A;ACSL5;APOA1;ACSL4;ACSL3;FADS2;ACOX2;CPT2;FABP5;ACADL;UBC;ME1;ACADM
Phospholipase D signaling pathway_Homo sapiens_hsa04072	20/144	0.0920542	0.327377	-0.0106894	0.0119363	RALA;RALB;PLA2G4B;RRAS2;PPAP2C;PTPN11;AGPAT1;PLD1;AGPAT2;RHOA;GNA13;NRAS;PLCB4;RRAS;RHEB;GNAS;MAPK1;GRB2;KRAS;ARF6
Sulfur metabolism_Homo sapiens_hsa00920	42644	0.642169	1	28.0513	0	IMPAD1
Regulation of lipolysis in adipocytes_Homo sapiens_hsa04923	20576	0.644206	1	4.71622	0	GNAS;GNAI3;PTGS2;GNAI2;PTGS1
Chemokine signaling pathway_Homo sapiens_hsa04062	17/187	0.652497	1	2.50729	0	SRC;GNAI3;RHOA;GNAI2;RAP1B;CDC42;IKBKB;NRAS;RAP1A;PLCB4;PARD3;GNB2;GNB1;MAPK1;GRB2;KRAS;RAC1
Retrograde endocannabinoid signaling_Homo sapiens_hsa04723	9/101	0.656236	1	3.02487	0	PLCB4;GNAQ;GNB2;GNB1;GNAI3;MAPK1;ITPR3;PTGS2;GNAI2
Fc epsilon RI signaling pathway_Homo sapiens_hsa04664	24990	0.656499	1	4.09419	0	NRAS;PLA2G4B;MAPK1;GRB2;KRAS;RAC1
Hepatitis B_Homo sapiens_hsa05161	13/146	0.670319	1	2.49871	0	ATP6AP1;YWHAB;SRC;HSPG2;YWHAZ;TGFBR1;IKBKB;NRAS;BAX;MAPK1;GRB2;KRAS;TLR3
African trypanosomiasis_Homo sapiens_hsa05143	12844	0.670994	1	8.4266	0	PLCB4;GNAQ;APOA1
Viral myocarditis_Homo sapiens_hsa05416	21671	0.686242	1	5.32441	0	CXADR;CAV1;DAG1;DMD;RAC1
Histidine metabolism_Homo sapiens_hsa00340	45323	0.687658	1	14.0307	0	ALDH3A2;MAOA
Cocaine addiction_Homo sapiens_hsa05030	17989	0.707587	1	6.3709	0	MAOA;GNAS;GNAI3;GNAI2
alpha-Linolenic acid metabolism_Homo sapiens_hsa00592	45689	0.707703	1	12.0309	0	FADS2;PLA2G4B
Arachidonic acid metabolism_Homo sapiens_hsa00590	22767	0.724789	1	5.63488	0	PTGES2;PLA2G4B;GPX8;PTGS2;PTGS1
Non-homologous end-joining_Homo sapiens_hsa03450	41275	0.729705	1	22.0407	0	RAD50
Inflammatory mediator regulation of TRP channels_Homo sapiens_hsa04750	36008	0.739767	1	3.31106	0	PLCB4;SRC;PLA2G4B;GNAQ;GNAS;ITPR3;CALM1;PPP1CA
Phototransduction_Homo sapiens_hsa04744	46419	0.74457	1	12.3645	0	GNB1;CALM1
Longevity regulating pathway - multiple species_Homo sapiens_hsa04213	23498	0.748531	1	4.96412	0	NRAS;CAT;KRAS;SOD2;SOD1
Folate biosynthesis_Homo sapiens_hsa00790	41640	0.753842	1	20.4653	0	GGH
Oocyte meiosis_Homo sapiens_hsa04114	10/123	0.759048	1	3.04406	0	YWHAE;YWHAB;CDK1;MAPK1;ITPR3;CALM1;YWHAZ;YWHAG;PPP1CA;YWHAH
Glioma_Homo sapiens_hsa05214	23863	0.759818	1	5.15767	0	NRAS;MAPK1;GRB2;KRAS;CALM1
Calcium signaling pathway_Homo sapiens_hsa04020	15/180	0.763667	1	2.78108	0	ATP2A2;ITPR3;ATP2B1;PLCB4;P2RX4;STIM2;GNAQ;GNA11;PPIF;GNAS;VDAC2;VDAC1;CALM1;SLC25A5;SLC25A4
HTLV-I infection_Homo sapiens_hsa05166	22/258	0.766239	1	2.77821	0	RANBP1;FDPS;VAC14;SLC2A1;RRAS2;TGFBR1;TGFBR2;IKBKB;NRAS;DLG1;RRAS;CANX;BAX;CTNNB1;VDAC2;KRAS;VDAC1;CALR;TLN1;SLC25A5;SLC25A4;RAN
Homologous recombination_Homo sapiens_hsa03440	47150	0.777378	1	11.5955	0	RAD50;BRCA2
mRNA surveillance pathway_Homo sapiens_hsa03015	33420	0.782393	1	3.60339	0	UPF1;NUDT21;PABPC4;PAPOLG;ETF1;PABPC1;PPP1CA
T cell receptor signaling pathway_Homo sapiens_hsa04660	8/104	0.79279	1	3.43081	0	CDC42;IKBKB;NRAS;DLG1;MAPK1;GRB2;KRAS;RHOA
Non-small cell lung cancer_Homo sapiens_hsa05223	20546	0.794777	1	6.1833	0	NRAS;MAPK1;GRB2;KRAS
Other types of O-glycan biosynthesis_Homo sapiens_hsa00514	11355	0.806439	1	10.2761	0	PLOD3;COLGALT1
Phenylalanine metabolism_Homo sapiens_hsa00360	42736	0.814088	1	18.761	0	MAOA
Nitrogen metabolism_Homo sapiens_hsa00910	42736	0.814088	1	19.7596	0	GLUD1
Inositol phosphate metabolism_Homo sapiens_hsa00562	26054	0.819623	1	4.93504	0	PI4K2B;PLCB4;IMPAD1;CDIPT;PI4K2A
Prolactin signaling pathway_Homo sapiens_hsa04917	26420	0.828324	1	4.7299	0	NRAS;SRC;MAPK1;GRB2;KRAS
FoxO signaling pathway_Homo sapiens_hsa04068	10/133	0.831617	1	3.23117	0	IKBKB;GABARAPL2;NRAS;CAT;MAPK1;GRB2;KRAS;SOD2;TGFBR1;TGFBR2
TNF signaling pathway_Homo sapiens_hsa04668	8/110	0.837337	1	3.47021	0	IKBKB;MMP14;ITCH;MAPK1;PGAM5;DNM1L;PTGS2;IL18R1
AMPK signaling pathway_Homo sapiens_hsa04152	9/124	0.849734	1	3.35176	0	RAB2A;RAB10;CPT1A;RAB14;RHEB;FASN;ELAVL1;RAB8A;RAB11B
Malaria_Homo sapiens_hsa05144	17958	0.854541	1	7.4455	0	LRP1;CD81;THBS1
Alanine, aspartate and glutamate metabolism_Homo sapiens_hsa00250	12816	0.854607	1	10.9245	0	GLUD1;GLS
Tyrosine metabolism_Homo sapiens_hsa00350	12816	0.854607	1	11.3848	0	MAOA;COMT
Hematopoietic cell lineage_Homo sapiens_hsa04640	32295	0.854939	1	4.20638	0	TFRC;ITGA3;CD9;ITGA6;ITGA5;CD44
Pentose and glucuronate interconversions_Homo sapiens_hsa00040	13181	0.864808	1	11.9493	0	ALDH3A2;GUSB
RNA degradation_Homo sapiens_hsa03018	28246	0.866835	1	4.79192	0	DDX6;PABPC4;RQCD1;PABPC1;ENO1
Complement and coagulation cascades_Homo sapiens_hsa04610	28976	0.880066	1	4.95846	0	C4B;C3;SERPINC1;PLAU;SERPINE1
Pyrimidine metabolism_Homo sapiens_hsa00240	7/105	0.882162	1	3.91523	0	NT5C3A;NT5E;ENTPD3;TXNRD2;ENTPD6;NME2;DHODH
Alcoholism_Homo sapiens_hsa05034	13/179	0.88509	1	3.36141	0	MAOA;GNAI3;PPP1CA;GNAI2;NRAS;GNB2;GNB1;GNAS;MAPK1;GRB2;KRAS;CALM1;SLC29A1
Amphetamine addiction_Homo sapiens_hsa05031	24563	0.888354	1	5.78923	0	MAOA;GNAS;CALM1;PPP1CA
Longevity regulating pathway - mammal_Homo sapiens_hsa04211	34486	0.891779	1	4.24061	0	NRAS;RHEB;CAT;BAX;KRAS;SOD2
TGF-beta signaling pathway_Homo sapiens_hsa04350	30803	0.908325	1	4.57972	0	MAPK1;THBS1;RHOA;TGFBR1;TGFBR2
Progesterone-mediated oocyte maturation_Homo sapiens_hsa04914	35947	0.911652	1	4.04719	0	HSP90AA1;CDK1;GNAI3;MAPK1;KRAS;GNAI2
Melanoma_Homo sapiens_hsa05218	26024	0.91172	1	5.35647	0	NRAS;CDH1;MAPK1;KRAS
Cell cycle_Homo sapiens_hsa04110	8/124	0.912059	1	3.72724	0	YWHAE;YWHAB;ORC2;CDK1;SFN;YWHAZ;YWHAG;YWHAH
NOD-like receptor signaling pathway_Homo sapiens_hsa04621	20880	0.91291	1	6.81638	0	IKBKB;HSP90AA1;MAPK1
Steroid hormone biosynthesis_Homo sapiens_hsa00140	21245	0.918474	1	7.05487	0	HSD17B12;HSD17B7;COMT
Glycosphingolipid biosynthesis - lacto and neolacto series_Homo sapiens_hsa00601	46023	0.919964	1	14.458	0	B3GNT3
Leishmaniasis_Homo sapiens_hsa05140	26755	0.921686	1	5.423	0	ITGB1;C3;MAPK1;PTGS2
ErbB signaling pathway_Homo sapiens_hsa04012	31898	0.922332	1	4.66339	0	NRAS;SRC;MAPK1;GRB2;KRAS
Ascorbate and aldarate metabolism_Homo sapiens_hsa00053	46388	0.927123	1	16.8277	0	ALDH3A2
Cysteine and methionine metabolism_Homo sapiens_hsa00270	16469	0.93101	1	9.88078	0	LDHB;LDHA
Morphine addiction_Homo sapiens_hsa05032	33359	0.938048	1	4.63318	0	GNB2;GNB1;GNAS;GNAI3;GNAI2
Pentose phosphate pathway_Homo sapiens_hsa00030	47119	0.93958	1	11.79	0	PGD
Linoleic acid metabolism_Homo sapiens_hsa00591	47119	0.93958	1	13.2608	0	PLA2G4B
RNA transport_Homo sapiens_hsa03013	11/172	0.943345	1	3.63856	0	NDC1;FXR1;CYFIP1;UPF1;NUP210;PABPC4;SUMO2;PABPC1;AAAS;RAN;KPNB1
Notch signaling pathway_Homo sapiens_hsa04330	17564	0.945208	1	8.54936	0	NCSTN;PSEN1
Insulin resistance_Homo sapiens_hsa04931	6/109	0.950841	1	4.20868	0	IKBKB;CPT1A;SLC2A1;PTPN11;PTPRF;PPP1CA
MAPK signaling pathway_Homo sapiens_hsa04010	17/255	0.95897	1	3.85795	0	PLA2G4B;RRAS2;ECSIT;TGFBR1;TGFBR2;RAP1B;IKBKB;CDC42;NRAS;RAP1A;RRAS;FLNA;MAPK1;GRB2;FLNB;KRAS;RAC1
MicroRNAs in cancer_Homo sapiens_hsa05206	20/297	0.966127	1	3.6719	0	ST14;RDX;TPM1;PTGS2;SLC7A1;THBS1;RHOA;GLS;IKBKB;NRAS;PLAU;FSCN1;HMOX1;TIMP3;MAPK1;GRB2;KRAS;ITGA5;BAK1;CD44
Basal cell carcinoma_Homo sapiens_hsa05217	20121	0.968304	1	8.19207	0	TCF7L2;CTNNB1
Osteoclast differentiation_Homo sapiens_hsa04380	7/132	0.970158	1	4.16637	0	IKBKB;MAPK1;GRB2;RAC1;SQSTM1;TGFBR1;TGFBR2
Staphylococcus aureus infection_Homo sapiens_hsa05150	20486	0.970717	1	7.64292	0	C4B;C3
Epstein-Barr virus infection_Homo sapiens_hsa05169	12/202	0.973737	1	3.85663	0	IKBKB;YWHAE;ENTPD3;YWHAB;NEDD4;CDK1;YWHAZ;SND1;RAN;CD44;YWHAG;YWHAH
Toll-like receptor signaling pathway_Homo sapiens_hsa04620	5/106	0.974642	1	4.51503	0	IKBKB;TOLLIP;MAPK1;RAC1;TLR3
Regulation of autophagy_Homo sapiens_hsa04140	14246	0.976352	1	12.6421	0	GABARAPL2
Ubiquitin mediated proteolysis_Homo sapiens_hsa04120	7/137	0.977382	1	4.01509	0	ITCH;CUL5;NEDD4;SYVN1;WWP1;WWP2;UBE2K
Wnt signaling pathway_Homo sapiens_hsa04310	7/142	0.982963	1	4.18976	0	TCF7L2;PLCB4;CTNNB1;PSEN1;RAC1;RHOA;LRP6
Type I diabetes mellitus_Homo sapiens_hsa04940	15707	0.983756	1	11.0018	0	CPE
Cytosolic DNA-sensing pathway_Homo sapiens_hsa04623	23408	0.984578	1	7.14443	0	IKBKB;TMEM173
Chemical carcinogenesis_Homo sapiens_hsa05204	30011	0.984834	1	5.58326	0	GSTP1;EPHX1;PTGS2
Drug metabolism - other enzymes_Homo sapiens_hsa00983	16803	0.987746	1	10.544	0	GUSB
Spliceosome_Homo sapiens_hsa03040	6/134	0.988604	1	4.21791	0	PPIL1;DDX5;PRPF38A;DDX46;U2AF2;PCBP1
Natural killer cell mediated cytotoxicity_Homo sapiens_hsa04650	6/135	0.989286	1	4.38202	0	NRAS;MAPK1;GRB2;PTPN11;KRAS;RAC1
Drug metabolism - cytochrome P450_Homo sapiens_hsa00982	25235	0.989733	1	7.00604	0	MAOA;GSTP1
RIG-I-like receptor signaling pathway_Homo sapiens_hsa04622	25600	0.990541	1	6.63029	0	IKBKB;TMEM173
Hedgehog signaling pathway_Homo sapiens_hsa04340	18264	0.991586	1	9.59781	0	RAB23
Metabolism of xenobiotics by cytochrome P450_Homo sapiens_hsa00980	26696	0.992608	1	6.55797	0	GSTP1;EPHX1
NF-kappa B signaling pathway_Homo sapiens_hsa04064	34029	0.993316	1	5.3368	0	IKBKB;PLAU;PTGS2
Fanconi anemia pathway_Homo sapiens_hsa03460	19360	0.993654	1	9.42367	0	BRCA2
Influenza A_Homo sapiens_hsa05164	8/175	0.994129	1	4.55463	0	DNAJC3;IKBKB;FDPS;PRSS1;TMPRSS2;MAPK1;VDAC1;TLR3
Signaling pathways regulating pluripotency of stem cells_Homo sapiens_hsa04550	5/142	0.997631	1	4.48203	0	NRAS;CTNNB1;MAPK1;GRB2;KRAS
Purine metabolism_Homo sapiens_hsa00230	7/176	0.997846	1	4.23665	0	NT5C3A;NT5E;ENTPD3;ENTPD6;AK2;NME2;ENPP4
Inflammatory bowel disease (IBD)_Homo sapiens_hsa05321	23743	0.997949	1	7.9449	0	IL18R1
Retinol metabolism_Homo sapiens_hsa00830	23743	0.997949	1	7.59423	0	RDH11
Herpes simplex infection_Homo sapiens_hsa05168	7/185	0.998797	1	4.34911	0	C3;IKBKB;C1QBP;CDK1;PTPN11;TLR3;PPP1CA
Transcriptional misregulation in cancer_Homo sapiens_hsa05202	6/180	0.999451	1	4.32759	0	DDX5;SPINT1;PLAU;TSPAN7;TMPRSS2;TGFBR2
Taste transduction_Homo sapiens_hsa04742	30317	0.999624	1	5.99696	0	ITPR3
Ribosome biogenesis in eukaryotes_Homo sapiens_hsa03008	32509	0.999787	1	6.23522	0	RAN
Jak-STAT signaling pathway_Homo sapiens_hsa04630	4/158	0.999808	1	4.70441	0	GRB2;PTPN11;STAM2;GFAP
Systemic lupus erythematosus_Homo sapiens_hsa05322	2/135	0.999964	1	4.79741	0	C4B;C3
Ribosome_Homo sapiens_hsa03010	1/137	0.999998	1	4.62906	0	FAU
Cytokine-cytokine receptor interaction_Homo sapiens_hsa04060	3/265	1	1	4.48263	0	IL18R1;TGFBR1;TGFBR2
Neuroactive ligand-receptor interaction_Homo sapiens_hsa04080	3/277	1	1	4.50864	0	PRSS1;P2RX4;PARD3
Olfactory transduction_Homo sapiens_hsa04740	2/415	1	1	4.30432	0	GNB1;CALM1
Fatty acid elongation_Homo sapiens_hsa00062	45962	0.00019608	0.00227623	0.00211706	-0.0128828	HADHB;HADHA;MECR;ECHS1;TECR;PPT1;PTPLAD1;PPT2;HSD17B12;PTPLB;HADH
Vascular smooth muscle contraction_Homo sapiens_hsa04270	11/120	0.628295	0.992631	2.68784	-0.0198796	GNA13;PLCB4;PLA2G4B;GNAQ;GNA11;GNAS;MAPK1;ITPR3;CALM1;RHOA;PPP1CA
PI3K-Akt signaling pathway_Homo sapiens_hsa04151	32/341	0.619721	0.990058	2.23679	-0.0223503	YWHAE;ITGB1;LAMA5;ITGB5;YWHAB;ITGB4;LAMC2;LAMC1;THBS1;IKBKB;NRAS;MLST8;MAPK1;ITGAV;RAC1;ITGB6;YWHAG;YWHAH;HSP90AA1;ITGA3;FN1;LAMB1;YWHAZ;COL1A1;RHEB;GNB2;GNB1;GRB2;ITGA6;KRAS;ITGA5;EPHA2
Dopaminergic synapse_Homo sapiens_hsa04728	12/129	0.611143	0.988941	2.48495	-0.0276349	PLCB4;MAOA;GNAQ;GNB2;GNB1;GNAS;GNAI3;ITPR3;CALM1;COMT;PPP1CA;GNAI2
Phosphatidylinositol signaling system_Homo sapiens_hsa04070	36039	0.622958	0.990058	2.89801	-0.0289573	TMEM55A;PI4K2B;TMEM55B;PLCB4;IMPAD1;ITPR3;CALM1;CDIPT;PI4K2A
Biosynthesis of amino acids_Homo sapiens_hsa01230	13/74	0.0435777	0.203063	0.031549	-0.0502967	SHMT2;IDH3G;PGAM1;IDH2;PYCR2;ENO1;CS;PGK1;IDH3B;PHGDH;ACO2;GAPDH;IDH3A
Renal cell carcinoma_Homo sapiens_hsa05211	24442	0.0422939	0.201651	0.0499054	-0.0799093	RAP1B;CDC42;NRAS;FH;RAP1A;RAPGEF1;SLC2A1;MAPK1;PTPN11;GRB2;KRAS;RAC1
Oxytocin signaling pathway_Homo sapiens_hsa04921	15/158	0.584977	0.958214	2.2629	-0.0965896	SRC;PLA2G4B;GNAI3;ITPR3;PTGS2;RHOA;PPP1CA;GNAI2;NRAS;PLCB4;GNAQ;GNAS;MAPK1;KRAS;CALM1
Fructose and mannose metabolism_Homo sapiens_hsa00051	11749	0.614898	0.989022	8.90606	-0.0983117	HKDC1;HK2;HK1
cAMP signaling pathway_Homo sapiens_hsa04024	19/199	0.577155	0.952981	2.19109	-0.105524	GNAI3;RRAS2;ATP2A2;ATP1B3;ATP1A1;ATP2B1;ATP1B1;PLD1;MLLT4;RHOA;GNAI2;PPP1CA;RAP1B;RAP1A;RRAS;GNAS;MAPK1;RAC1;CALM1
B cell receptor signaling pathway_Homo sapiens_hsa04662	26846	0.578213	0.952981	3.4241	-0.164906	IKBKB;NRAS;CD81;MAPK1;GRB2;KRAS;RAC1
Gap junction_Homo sapiens_hsa04540	14/88	0.0677767	0.274187	0.128548	-0.166334	SRC;GNAI3;ITPR3;GNAI2;NRAS;GJA1;PLCB4;GNAQ;GNA11;CDK1;GNAS;MAPK1;GRB2;KRAS
Axon guidance_Homo sapiens_hsa04360	18/127	0.0931859	0.327377	0.150454	-0.168004	ITGB1;GNAI3;RHOD;RHOA;GNAI2;CDC42;NRAS;CFL2;CFL1;PLXNB2;PLXNA1;MAPK1;KRAS;RAC1;SRGAP1;EPHB4;EPHA2;EPHB3
Neurotrophin signaling pathway_Homo sapiens_hsa04722	17/120	0.100922	0.345462	0.159198	-0.169207	YWHAE;PTPN11;PSEN1;RHOA;RAP1B;CDC42;IKBKB;NRAS;RAP1A;ARHGDIA;RAPGEF1;BAX;MAPK1;GRB2;KRAS;RAC1;CALM1
Hypertrophic cardiomyopathy (HCM)_Homo sapiens_hsa05410	14/83	0.047839	0.207413	0.113969	-0.179277	ITGB1;TPM4;ITGB5;TPM3;ITGA3;ITGB4;TPM1;ATP2A2;DAG1;ITGA6;DMD;ITGAV;ITGA5;ITGB6
Hepatitis C_Homo sapiens_hsa05160	13/133	0.544693	0.908957	2.2415	-0.213968	SCARB1;CD81;CLDN1;IKBKB;NRAS;CLDN4;CLDN3;CLDN9;MAPK1;GRB2;KRAS;LDLR;TLR3
Cholinergic synapse_Homo sapiens_hsa04725	11/111	0.530823	0.908524	2.36466	-0.226853	NRAS;PLCB4;GNAQ;GNB2;GNA11;GNB1;GNAI3;MAPK1;ITPR3;KRAS;GNAI2
Toxoplasmosis_Homo sapiens_hsa05145	12/118	0.494294	0.894883	2.13462	-0.237077	ITGB1;IKBKB;LAMA5;PPIF;GNAI3;MAPK1;LAMB1;ITGA6;LAMC2;LAMC1;LDLR;GNAI2
Vasopressin-regulated water reabsorption_Homo sapiens_hsa04962	16377	0.00821609	0.0535048	0.0917641	-0.268684	DYNC2H1;NSF;DYNC1H1;RAB5B;RAB5C;ARHGDIA;GNAS;RAB5A;RAB11A;VAMP2;RAB11B
Ras signaling pathway_Homo sapiens_hsa04014	27/227	0.191596	0.532876	0.448642	-0.282405	RALA;RAB5B;RALB;RAB5C;RASAL1;PLD1;MLLT4;RAP1B;IKBKB;CDC42;NRAS;RAP1A;RRAS;MAPK1;RAC1;PLA2G4B;RRAS2;PTPN11;RHOA;GNB2;GNB1;GRB2;KRAS;CALM1;RAB5A;EPHA2;ARF6
Shigellosis_Homo sapiens_hsa05131	24077	0.0387928	0.191809	0.172506	-0.284852	CDC42;ITGB1;IKBKB;ARPC2;SRC;ARPC1B;RHOG;MAPK1;ARPC4;ITGA5;RAC1;CD44
Prostate cancer_Homo sapiens_hsa05215	32752	0.514255	0.895553	2.59255	-0.285994	IKBKB;TCF7L2;HSP90AA1;NRAS;GSTP1;CTNNB1;MAPK1;GRB2;KRAS
GABAergic synapse_Homo sapiens_hsa04727	32387	0.501532	0.895553	2.6128	-0.288228	NSF;GABARAPL2;SRC;GNB2;GNB1;GNAI3;SLC38A2;GLS;GNAI2
Aldosterone synthesis and secretion_Homo sapiens_hsa04925	29799	0.544567	0.908957	3.17056	-0.302654	SCARB1;PLCB4;GNAQ;GNA11;GNAS;ITPR3;CALM1;LDLR
Hippo signaling pathway_Homo sapiens_hsa04390	16/153	0.438692	0.824865	1.65524	-0.318693	YWHAE;TCF7L2;YWHAB;SERPINE1;SCRIB;YWHAZ;TGFBR1;PPP1CA;TGFBR2;DLG1;CDH1;PARD3;CTNNA1;CTNNB1;YWHAG;YWHAH
Adipocytokine signaling pathway_Homo sapiens_hsa04920	25750	0.536533	0.908957	3.43202	-0.327613	IKBKB;CPT1A;SLC2A1;ACSL5;PTPN11;ACSL4;ACSL3
cGMP-PKG signaling pathway_Homo sapiens_hsa04022	21/167	0.16522	0.47434	0.449302	-0.335103	GNAI3;ATP2A2;ATP1B3;ITPR3;ATP1A1;ATP2B1;ATP1B1;RHOA;PPP1CA;GNAI2;GNA13;PLCB4;GNAQ;GNA11;PPIF;VDAC2;MAPK1;VDAC1;CALM1;SLC25A5;SLC25A4
Circadian entrainment_Homo sapiens_hsa04713	34973	0.462243	0.860425	2.22986	-0.335212	PLCB4;GNAQ;GNB2;GNB1;GNAS;GNAI3;MAPK1;ITPR3;CALM1;GNAI2
Viral carcinogenesis_Homo sapiens_hsa05203	24/205	0.22921	0.582848	0.663228	-0.35803	YWHAE;RANBP1;VAC14;GSN;YWHAB;SRC;SCRIB;YWHAZ;SND1;RHOA;C3;CDC42;NRAS;DLG1;CDK1;BAX;MAPK1;GRB2;KRAS;RAC1;BAK1;ATP6V0D1;YWHAG;YWHAH
HIF-1 signaling pathway_Homo sapiens_hsa04066	14/103	0.157097	0.470219	0.497211	-0.375174	PDHA1;TFRC;SERPINE1;SLC2A1;PDHB;ENO1;HK2;HK1;LDHA;HKDC1;PGK1;HMOX1;MAPK1;GAPDH
mTOR signaling pathway_Homo sapiens_hsa04150	22068	0.54272	0.908957	4.022	-0.383931	IKBKB;RRAGA;RRAGC;RHEB;MLST8;MAPK1
Apoptosis_Homo sapiens_hsa04210	17/140	0.233373	0.582962	0.737587	-0.398026	CTSZ;HTRA2;ITPR3;LMNB1;IKBKB;NRAS;AIFM1;CTSL;BAX;CTSH;MAPK1;KRAS;BAK1;CTSD;SPTAN1;CTSC;CTSB
Serotonergic synapse_Homo sapiens_hsa04726	15/112	0.158397	0.470219	0.541397	-0.408514	MAOA;PLA2G4B;GNAI3;ITPR3;PTGS2;GNAI2;PTGS1;NRAS;PLCB4;GNAQ;GNB2;GNB1;GNAS;MAPK1;KRAS
Tuberculosis_Homo sapiens_hsa05152	19/178	0.393947	0.762201	1.53315	-0.416319	RAB5B;RAB5C;ATP6AP1;SRC;TCIRG1;RHOA;C3;LAMP1;LAMP2;ATP6V0A2;BAX;ATP6V1H;MAPK1;CALM1;ATP6V0D1;ATP6V0C;RAB5A;CTSD;ATP6V0A1
Adrenergic signaling in cardiomyocytes_Homo sapiens_hsa04261	16/148	0.390414	0.76088	1.53834	-0.420396	TPM4;TPM3;TPM1;GNAI3;ATP2A2;ATP1B3;ATP1A1;ATP2B1;ATP1B1;PPP1CA;GNAI2;PLCB4;GNAQ;GNAS;MAPK1;CALM1
Fc gamma R-mediated phagocytosis_Homo sapiens_hsa04666	13/93	0.147644	0.458383	0.552021	-0.430605	GSN;ARPC1B;PLA2G4B;PPAP2C;ARPC4;PLD1;CDC42;ARPC2;CFL2;CFL1;MAPK1;RAC1;ARF6
Glycerophospholipid metabolism_Homo sapiens_hsa00564	14/95	0.103892	0.35113	0.415715	-0.435087	LYPLA1;MBOAT7;PLA2G4B;LPCAT1;PPAP2C;AGPAT1;PLD1;AGPAT2;LCLAT1;PLD3;PGS1;GNPAT;GPD2;CDIPT
Acute myeloid leukemia_Homo sapiens_hsa05221	20972	0.49604	0.894883	4.01858	-0.446314	IKBKB;TCF7L2;NRAS;MAPK1;GRB2;KRAS
Pathways in cancer_Homo sapiens_hsa05200	43/397	0.281213	0.636303	1.01335	-0.458115	ITGB1;LAMA5;RALA;FH;RALB;GSTP1;GNAI3;SLC2A1;LAMC2;LAMC1;PTGS2;BRCA2;PLD1;GNAI2;IKBKB;CDC42;GNA13;NRAS;CDH1;GNA11;CTNNA1;MAPK1;ITGAV;RAC1;TCF7L2;HSP90AA1;TPM3;ITGA3;FN1;LAMB1;RHOA;TGFBR1;TGFBR2;PLCB4;GNAQ;GNB2;GNB1;GNAS;BAX;CTNNB1;ITGA6;GRB2;KRAS
Arginine biosynthesis_Homo sapiens_hsa00220	43862	0.596084	0.970454	15.6473	-0.469275	GLUD1;GLS
Estrogen signaling pathway_Homo sapiens_hsa04915	13/99	0.196272	0.540254	0.780499	-0.480566	HSP90AA1;SRC;GNAI3;ITPR3;GNAI2;NRAS;PLCB4;GNAQ;GNAS;MAPK1;GRB2;KRAS;CALM1
Cell adhesion molecules (CAMs)_Homo sapiens_hsa04514	16/142	0.333423	0.6955	1.3315	-0.483497	ITGB1;CADM1;SDC4;PTPRM;F11R;CLDN1;PTPRF;GLG1;CLDN4;CLDN3;CDH1;CLDN9;ITGA6;NCAM1;ITGAV;CD276
Salivary secretion_Homo sapiens_hsa04970	13/89	0.119261	0.39312	0.527119	-0.49214	SLC12A2;ATP1B3;ITPR3;AQP5;ATP1A1;ATP2B1;ATP1B1;BST1;PLCB4;GNAQ;GNAS;CALM1;VAMP2
Thyroid hormone signaling pathway_Homo sapiens_hsa04919	13/118	0.384877	0.755604	1.76106	-0.493515	SRC;SLC2A1;ATP2A2;ATP1B3;ATP1A1;ATP1B1;NRAS;PLCB4;RHEB;CTNNB1;MAPK1;KRAS;ITGAV
Chronic myeloid leukemia_Homo sapiens_hsa05220	26877	0.435611	0.824865	2.64701	-0.509646	IKBKB;NRAS;MAPK1;PTPN11;GRB2;KRAS;TGFBR1;TGFBR2
Aminoacyl-tRNA biosynthesis_Homo sapiens_hsa00970	24289	0.478613	0.878025	3.95152	-0.514017	DARS;SEPSECS;VARS;IARS;FARSA;YARS2;FARSB
Amoebiasis_Homo sapiens_hsa05146	13/100	0.205026	0.552949	0.882317	-0.522764	LAMA5;RAB5B;RAB5C;FN1;LAMB1;LAMC2;LAMC1;COL1A1;PLCB4;GNAQ;GNA11;GNAS;RAB5A
Melanogenesis_Homo sapiens_hsa04916	11/100	0.402818	0.768232	1.98641	-0.523744	TCF7L2;NRAS;PLCB4;GNAQ;GNAS;GNAI3;CTNNB1;MAPK1;KRAS;CALM1;GNAI2
Insulin signaling pathway_Homo sapiens_hsa04910	16/139	0.305688	0.647768	1.3018	-0.565269	PTPRF;HK2;PPP1CA;HK1;IKBKB;NRAS;RHEB;FASN;HKDC1;FLOT1;RAPGEF1;FLOT2;MAPK1;GRB2;KRAS;CALM1
Starch and sucrose metabolism_Homo sapiens_hsa00500	20607	0.480118	0.878025	4.44466	-0.578165	GAA;HKDC1;UXS1;GUSB;HK2;HK1
Type II diabetes mellitus_Homo sapiens_hsa04930	17654	0.516536	0.895553	5.43622	-0.599691	IKBKB;HKDC1;MAPK1;HK2;HK1
Glutamatergic synapse_Homo sapiens_hsa04724	14/114	0.248957	0.588243	1.13431	-0.601881	PLA2G4B;GNAI3;ITPR3;PLD1;GLS;GNAI2;PLCB4;GNAQ;GNB2;GNB1;GNAS;MAPK1;SLC38A2;SHANK3
Chagas disease (American trypanosomiasis)_Homo sapiens_hsa05142	13/104	0.241687	0.582962	1.13114	-0.610401	SERPINE1;GNAI3;TGFBR1;TGFBR2;GNAI2;C3;IKBKB;PLCB4;GNAQ;GNA11;GNAS;MAPK1;CALR
Legionellosis_Homo sapiens_hsa05134	20241	0.464049	0.860425	4.1014	-0.616559	C3;BCL2L13;VCP;SAR1A;RAB1B;SEC22B
Protein digestion and absorption_Homo sapiens_hsa04974	33147	0.400426	0.768232	2.40642	-0.634487	COL1A1;PRSS1;COL13A1;ATP1B3;SLC3A2;PRCP;SLC1A5;ATP1A1;ATP1B1;SLC38A2
AGE-RAGE signaling pathway in diabetic complications_Homo sapiens_hsa04933	12/101	0.305439	0.647768	1.48534	-0.644965	COL1A1;CDC42;NRAS;PLCB4;SERPINE1;FN1;BAX;MAPK1;KRAS;RAC1;TGFBR1;TGFBR2
Pancreatic cancer_Homo sapiens_hsa05212	24412	0.0783107	0.298699	0.538595	-0.650793	CDC42;IKBKB;RALA;RALB;MAPK1;KRAS;RAC1;BRCA2;PLD1;TGFBR1;TGFBR2
Glucagon signaling pathway_Homo sapiens_hsa04922	12/101	0.305439	0.647768	1.50092	-0.651732	LDHB;LDHA;CPT1A;PDHA1;PLCB4;GNAQ;PGAM1;GNAS;SLC2A1;ITPR3;PDHB;CALM1
Choline metabolism in cancer_Homo sapiens_hsa05231	12/101	0.305439	0.647768	1.54391	-0.670398	NRAS;LYPLA1;SLC44A1;RHEB;SLC44A2;PLA2G4B;PPAP2C;MAPK1;GRB2;KRAS;RAC1;PLD1
Salmonella infection_Homo sapiens_hsa05132	31747	0.160906	0.470219	0.954807	-0.720455	DYNC2H1;CDC42;DYNC1H1;ARPC2;ARPC1B;RHOG;MYH9;FLNA;MAPK1;FLNB;ARPC4;RAC1
Propanoate metabolism_Homo sapiens_hsa00640	11963	0.00314307	0.026225	0.206487	-0.75183	HADHA;LDHB;LDHA;SUCLA2;ECHS1;SUCLG2;SUCLG1;ACADM;DLD;ACAT1
Pertussis_Homo sapiens_hsa05133	27699	0.141122	0.44657	0.934639	-0.753468	C4B;ITGB1;C3;CFL2;CFL1;GNAI3;MAPK1;ITGA5;CALM1;RHOA;GNAI2
Insulin secretion_Homo sapiens_hsa04911	31321	0.33896	0.696172	2.1024	-0.7614	PLCB4;GNAQ;GNA11;GNAS;SLC2A1;ATP1B3;ITPR3;ATP1A1;ATP1B1;VAMP2
Antigen processing and presentation_Homo sapiens_hsa04612	28369	0.358248	0.73017	2.46078	-0.773861	HSP90AA1;CTSL;CANX;CALR;IFI30;B2M;CTSB;TAPBP;LGMN
p53 signaling pathway_Homo sapiens_hsa04115	25416	0.379707	0.755604	2.80085	-0.784904	STEAP3;CD82;PERP;SERPINE1;CDK1;BAX;SFN;THBS1
Dorso-ventral axis formation_Homo sapiens_hsa04320	46447	0.508074	0.895553	7.45397	-0.822276	MAPK1;GRB2;KRAS
Gastric acid secretion_Homo sapiens_hsa04971	27303	0.212836	0.559422	1.41885	-0.824142	PLCB4;GNAQ;GNAS;GNAI3;ATP1B3;ITPR3;ATP1A1;ATP1B1;CALM1;GNAI2
Long-term potentiation_Homo sapiens_hsa04720	24381	0.136301	0.438464	1.01752	-0.838919	RAP1B;NRAS;RAP1A;PLCB4;GNAQ;MAPK1;ITPR3;KRAS;CALM1;PPP1CA
Small cell lung cancer_Homo sapiens_hsa05222	31717	0.244538	0.582962	1.57152	-0.848045	ITGB1;IKBKB;LAMA5;ITGA3;FN1;LAMB1;ITGA6;LAMC2;ITGAV;LAMC1;PTGS2
Valine, leucine and isoleucine degradation_Homo sapiens_hsa00280	17807	0.0307329	0.160896	0.467689	-0.854466	ALDH3A2;HADHB;HADHA;ECHS1;OXCT1;ACADM;HADH;DLD;HSD17B10;ACAT1
Thyroid hormone synthesis_Homo sapiens_hsa04918	26238	0.11056	0.368995	0.890883	-0.888185	PLCB4;GNAQ;GSR;CANX;GPX8;GNAS;ATP1B3;ITPR3;ATP1A1;ATP1B1;PDIA4
Bile secretion_Homo sapiens_hsa04976	26207	0.182265	0.512261	1.39925	-0.935987	SCARB1;NCEH1;EPHX1;GNAS;SLC2A1;ATP1B3;ATP1A1;ATP1B1;LDLR;AQP1
Glycerolipid metabolism_Homo sapiens_hsa00561	21732	0.373755	0.755604	3.44866	-0.966446	ALDH3A2;AGK;PPAP2C;AGPAT1;GLA;AGPAT2;LCLAT1
Renin secretion_Homo sapiens_hsa04924	23621	0.199803	0.544361	1.71775	-1.04463	PLCB4;GNAQ;GNAS;GNAI3;ITPR3;CALM1;CTSB;AQP1;GNAI2
Lysine degradation_Homo sapiens_hsa00310	19268	0.0460712	0.205017	0.677788	-1.07407	ALDH3A2;HADHA;ECHS1;OGDH;DLST;PLOD3;PLOD1;HADH;COLGALT1;ACAT1
Colorectal cancer_Homo sapiens_hsa05210	22890	0.17843	0.506817	1.65909	-1.12753	TCF7L2;BAX;CTNNB1;MAPK1;KRAS;RAC1;RHOA;TGFBR1;TGFBR2
Pathogenic Escherichia coli infection_Homo sapiens_hsa05130	20363	0.0604939	0.24849	0.828398	-1.15342	CDC42;ITGB1;ARPC2;CDH1;ARPC1B;CTNNB1;ARPC4;CLDN1;YWHAZ;RHOA
VEGF signaling pathway_Homo sapiens_hsa04370	22494	0.270539	0.617435	2.40697	-1.1606	CDC42;NRAS;SRC;PLA2G4B;MAPK1;KRAS;RAC1;PTGS2
Ovarian steroidogenesis_Homo sapiens_hsa04913	18415	0.382317	0.755604	4.27343	-1.19758	SCARB1;PLA2G4B;GNAS;HSD17B7;PTGS2;LDLR
Endometrial cancer_Homo sapiens_hsa05213	19207	0.162023	0.470219	1.89979	-1.4335	TCF7L2;NRAS;CDH1;CTNNA1;CTNNB1;MAPK1;GRB2;KRAS
Pyruvate metabolism_Homo sapiens_hsa00620	14885	0.0114876	0.0713297	0.579686	-1.53063	ALDH3A2;LDHB;FH;LDHA;PDHA1;ME1;PDHB;DLAT;DLD;ACAT1
Primary bile acid biosynthesis_Homo sapiens_hsa00120	42767	0.515099	0.895553	13.9854	-1.54278	ACOX2;HSD17B4
Glutathione metabolism_Homo sapiens_hsa00480	19176	0.270562	0.617435	3.48576	-1.68077	GSTP1;GSR;IDH2;GPX8;TXNDC12;LAP3;PGD
Amyotrophic lateral sclerosis (ALS)_Homo sapiens_hsa05014	18810	0.256427	0.595358	3.24591	-1.68331	TOMM40;CAT;DERL1;BAX;RAC1;RAB5A;SOD1
Mineral absorption_Homo sapiens_hsa04978	18872	0.0825848	0.302386	1.4235	-1.70258	SLC31A1;FTH1;SLC11A2;HMOX1;ATP1B3;ATP1A1;ATP2B1;ATP1B1;HMOX2
Arginine and proline metabolism_Homo sapiens_hsa00330	18445	0.242519	0.582962	3.1602	-1.70535	ALDH3A2;OAT;P4HA1;MAOA;PYCR2;LAP3;PRODH
Carbohydrate digestion and absorption_Homo sapiens_hsa04973	16589	0.300762	0.647768	4.02333	-1.74702	HKDC1;ATP1B3;ATP1A1;ATP1B1;HK2;HK1
Ether lipid metabolism_Homo sapiens_hsa00565	16589	0.300762	0.647768	4.16508	-1.80857	PLA2G4B;AGPS;LPCAT1;PPAP2C;PLD1;PLD3
Amino sugar and nucleotide sugar metabolism_Homo sapiens_hsa00520	17746	0.121785	0.396543	1.97569	-1.82746	CYB5R1;CYB5R3;HKDC1;HEXB;UXS1;HEXA;HK2;HK1
Selenocompound metabolism_Homo sapiens_hsa00450	42767	0.515099	0.895553	17.2607	-1.9041	SEPSECS;TXNRD2
ABC transporters_Homo sapiens_hsa02010	16224	0.284806	0.639018	4.3076	-1.92904	ABCD4;ABCB10;ABCB6;ABCB7;ABCA3;ABCB8
Aldosterone-regulated sodium reabsorption_Homo sapiens_hsa04960	14397	0.208592	0.55694	3.32133	-1.94397	MAPK1;ATP1B3;KRAS;SFN;ATP1A1;ATP1B1
Bladder cancer_Homo sapiens_hsa05219	15128	0.238231	0.582962	3.63429	-1.96118	NRAS;SRC;CDH1;MAPK1;KRAS;THBS1
beta-Alanine metabolism_Homo sapiens_hsa00410	11414	0.380727	0.755604	7.57941	-2.12404	ALDH3A2;HADHA;ECHS1;ACADM
Fat digestion and absorption_Homo sapiens_hsa04975	15128	0.238231	0.582962	4.04333	-2.18191	SCARB1;PPAP2C;APOA1;AGPAT1;APOB;AGPAT2
Thyroid cancer_Homo sapiens_hsa05216	47300	0.0369646	0.186218	1.34412	-2.25925	TCF7L2;NRAS;TPM3;CDH1;CTNNB1;MAPK1;KRAS
Porphyrin and chlorophyll metabolism_Homo sapiens_hsa00860	15523	0.142166	0.44657	2.82148	-2.27456	COX15;CPOX;HMOX1;HCCS;PPOX;GUSB;HMOX2
Tryptophan metabolism_Homo sapiens_hsa00380	14824	0.0597553	0.24849	1.6607	-2.31228	ALDH3A2;HADHA;ECHS1;MAOA;CAT;OGDH;HADH;ACAT1
Glycine, serine and threonine metabolism_Homo sapiens_hsa00260	14763	0.223249	0.573148	4.20256	-2.33919	MAOA;SHMT2;PGAM1;CHDH;PHGDH;DLD
Prion diseases_Homo sapiens_hsa05020	12936	0.153845	0.470219	3.1235	-2.35686	STIP1;BAX;MAPK1;NCAM1;LAMC1;SOD1
Nicotinate and nicotinamide metabolism_Homo sapiens_hsa00760	47209	0.338804	0.696172	7.37464	-2.67079	NT5C3A;BST1;NT5E;NNT
Mucin type O-Glycan biosynthesis_Homo sapiens_hsa00512	11444	0.213712	0.559422	5.15817	-2.99613	GALNT7;GALNT3;GALNT2;GALNT1;B4GALT5
Galactose metabolism_Homo sapiens_hsa00052	11110	0.0962002	0.333577	2.84928	-3.12816	GLB1;GAA;HKDC1;GLA;HK2;HK1
Protein export_Homo sapiens_hsa03060	45139	0.00473964	0.0372201	0.962902	-3.16882	OXA1L;SPCS3;SPCS2;SEC61B;SEC62;SEC11A;SEC11C;SEC63
Other glycan degradation_Homo sapiens_hsa00511	43374	8.80829e-05	0.00111991	0.470304	-3.19549	MANBA;GLB1;FUCA1;HEXB;HEXA;GBA;FUCA2;NEU1;MAN2B1;AGA
Cyanoamino acid metabolism_Homo sapiens_hsa00460	42552	0.526338	0.906659	33.493	-3.28194	SHMT2
Glycosylphosphatidylinositol(GPI)-anchor biosynthesis_Homo sapiens_hsa00563	45748	0.256032	0.595358	6.76871	-3.51021	PIGS;PIGT;GPAA1;PIGK
Glyoxylate and dicarboxylate metabolism_Homo sapiens_hsa00630	46905	0.0770411	0.298116	3.02852	-3.66534	CS;SHMT2;CAT;ACO2;DLD;ACAT1
Butanoate metabolism_Homo sapiens_hsa00650	46905	0.0770411	0.298116	3.11653	-3.77185	HADHA;ECHS1;OXCT1;L2HGDH;HADH;ACAT1
Vitamin digestion and absorption_Homo sapiens_hsa04977	45383	0.235967	0.582962	7.5442	-4.0711	SCARB1;LMBRD1;APOA1;APOB
Proximal tubule bicarbonate reclamation_Homo sapiens_hsa04964	45108	0.0143301	0.0850253	1.7706	-4.36418	GLUD1;ATP1B3;SLC25A10;ATP1A1;ATP1B1;GLS;AQP1
Biosynthesis of unsaturated fatty acids_Homo sapiens_hsa01040	45078	0.0395577	0.192035	2.70044	-4.45595	HADHA;FADS2;TECR;PTPLAD1;HSD17B12;PTPLB
Ubiquinone and other terpenoid-quinone biosynthesis_Homo sapiens_hsa00130	42676	0.324979	0.683224	11.7087	-4.46022	VKORC1L1;COQ7
Renin-angiotensin system_Homo sapiens_hsa04614	45017	0.216304	0.56071	8.10993	-4.69202	CTSA;ATP6AP2;LNPEP;PRCP
One carbon pool by folate_Homo sapiens_hsa00670	43922	0.160499	0.470219	7.28187	-5.49458	MTHFD1;MTHFD1L;SHMT2;MTHFD2
Terpenoid backbone biosynthesis_Homo sapiens_hsa00900	44682	0.086805	0.313202	5.72948	-6.65139	FDPS;IDI1;ACAT1;ZMPSTE24;PCYOX1
2-Oxocarboxylic acid metabolism_Homo sapiens_hsa01210	42887	0.0132508	0.0804081	2.64284	-6.66166	CS;IDH3G;IDH2;IDH3B;ACO2;IDH3A
Glycosaminoglycan degradation_Homo sapiens_hsa00531	43678	0.00183471	0.0163289	1.66824	-6.86451	HGSNAT;NAGLU;GLB1;HEXB;HEXA;GUSB;GNS;ARSB
Synthesis and degradation of ketone bodies_Homo sapiens_hsa00072	42645	0.290809	0.647051	18.2359	-7.93863	OXCT1;ACAT1
Glycosphingolipid biosynthesis - globo series_Homo sapiens_hsa00603	41730	0.0699963	0.278941	6.70658	-8.56267	HEXB;HEXA;NAGA;GLA
Glycosphingolipid biosynthesis - ganglio series_Homo sapiens_hsa00604	42095	0.0826747	0.302386	7.62191	-9.11621	GLB1;HEXB;HEXA;B4GALNT1
Fatty acid biosynthesis_Homo sapiens_hsa00061	41365	0.0584011	0.247509	7.38689	-10.3144	FASN;ACSL5;ACSL4;ACSL3
Butirosin and neomycin biosynthesis_Homo sapiens_hsa00524	42493	0.0280846	0.152296	13.2462	-24.9285	HKDC1;HK2;HK1

## Sheet: Supp table 3B
Supplementary Table S3
B. Cellular Component (CC) GO term enrichment analysis of the proteins identified in the pilot experiment (associated with Supplementary Figure S1B)
The p-value is computed using the Fisher’s exact test. The q-value is an adjusted p-value using the Benjamini-Hochberg method for correction for multiple hypotheses testing. The rank score or z-score is computed using a modification to Fisher's exact test in a z-score is computed for deviation from an expected rank. The combined score is a combination of the p-value and z-score.
Term	Overlap	P-value	Adjusted P-value	Z-score	Combined Score	Genes
extracellular vesicular exosome (GO:0070062)	546/2717	0.00000000000000000000000000000000000000000000000000000000000000000000000000000000000000000382349408051435140547060254900513251561550212461912361240898847603847084559629532321222571956445374624311426373223563956732793335636600060816290372712443147155508353792511615887947820332444934123814165365187764272802452281130314304391504265367984771728515625	0.00000000000000000000000000000000000000000000000000000000000000000000000000000000000000185821812312997473422502302573101542608470997166775835686019977289235168627058503371304812459133618004832252008155568376745709049389530680372275265677168720907777222375845768759898279333547713656054252042857118207459798941982853648369200527667999267578125	-2.24343	448.025	CYFIP1;NCKAP1;VPS29;PRSS1;TFRC;UXS1;SERPINE1;ATP5C1;ENO1;F11R;LIPA;SMC2;GJA1;VPS35;DIP2B;HPCAL1;SCRIB;HSPG2;SND1;SCAMP2;CLDN3;MTHFD1;SPINT1;UQCRC2;VPS28;PLBD2;TTYH3;SAR1A;ABCB6;SHMT2;ENDOD1;VPS26A;IQGAP1;GNS;GLG1;PRDX3;C3;CYB5R1;LDHB;NCSTN;RHOT2;LDHA;PRDX4;CYB5R3;EPB41L2;PRDX1;SERPINH1;SFN;PROM2;ST14;CADM1;ST13;FUCA1;FUCA2;RDX;FN1;TMEM192;PA2G4;ERLIN2;PRDX6;CS;EHD1;EHD2;EHD4;TOLLIP;FASN;PPT1;HYOU…
vacuolar part (GO:0044437)	121/285	1.0611e-40	2.57847e-38	-2.30085	199.141	SCARB2;SCARB1;SPPL2B;SPPL2A;IFI30;NAGLU;LAMP1;LAMP2;VPS35;ATP6V1E1;AP2M1;RAB2A;NSF;STARD3;ARSA;GABARAPL2;VPS18;ATP6V1G1;VPS33A;STX8;STX7;SLC11A2;AP1B1;ATP11A;HSPG2;RRAGA;SPNS1;ATP6V0D1;ARL8A;PI4K2A;SIDT2;ATP6V1A;TMEM63A;RAB5C;RPN2;SDC4;PSEN1;PLD1;GNS;NCSTN;PSAP;NEU1;ATP6V0A2;ATP6V1H;RDH14;ATP6V1D;SLC15A4;ARSB;ATP6V1C1;TXNDC5;ATP6V0A1;VPS16;VTI1B;CTSA;STK11IP;TMEM192;LNPEP;DNAJC13;GNAQ;GNB2;GNB1;T…
mitochondrial membrane (GO:0031966)	144/457	2.39239e-36	3.87567e-34	-2.33998	180.022	NDUFA13;MTCH2;ECI1;NDUFA10;CPOX;CISD2;ATP5C1;TOMM22;LGALS3;GJA1;CHCHD3;PMPCB;HADH;SH3GLB1;CPT1A;ACSL5;ACSL4;ACSL3;SDHA;SDHB;ATP5J2;ALDH3A2;OXA1L;SCO1;SCO2;GPD2;SPNS1;UQCRC1;TMEM126A;YME1L1;VDAC2;VDAC1;SUCLG1;UQCRC2;ABCB6;UQCRB;NDUFB10;CNP;MAOA;COX15;ABCB7;SHMT2;AK2;ABCB8;PSEN1;PHB;ATP5H;ATP5O;ACAT1;TIMM50;ATP5L;PGS1;CYB5R3;ATP5D;CYC1;NDUFV2;PRODH;NDUFV1;VAT1;APOOL;IDH2;DNAJC11;TIMM44;MARCH5;BRI3B…
mitochondrial inner membrane (GO:0005743)	119/341	2.12315e-33	2.24073e-31	-2.30481	162.658	NDUFA13;MTCH2;ECI1;NDUFA10;ATP5C1;CPOX;TOMM22;LGALS3;CHCHD3;PMPCB;HADH;CPT1A;ACSL5;SDHA;SDHB;ATP5J2;ALDH3A2;OXA1L;SCO1;SCO2;GPD2;UQCRC1;TMEM126A;SPNS1;VDAC2;YME1L1;VDAC1;SUCLG1;UQCRC2;UQCRB;NDUFB10;CNP;SHMT2;COX15;ABCB7;AK2;ABCB8;PHB;ATP5H;PSEN1;ATP5O;ATP5L;ACAT1;TIMM50;PGS1;CYB5R3;ATP5D;CYC1;PRODH;NDUFV2;NDUFV1;APOOL;IDH2;DNAJC11;TIMM44;COQ7;NDUFAF6;UQCRQ;SFXN1;MCU;SLC25A1;ACADVL;SLC25A3;COX4I1;…
mitochondrion (GO:0005739)	249/1269	4.96864e-33	3.51879e-31	-2.25355	158.023	VARS;UXS1;ECI1;ATP5C1;GLS;COMTD1;FTH1;BSG;LONP1;ATP6V1E1;STARD3;CPT1A;MECR;ACSL5;BCS1L;SND1;GNPAT;POR;MTHFD1;SCO1;MTHFD2;SCO2;TMEM126A;UQCRC1;VDAC2;SUCLG2;TFAM;SUCLG1;VDAC1;UQCRC2;LAP3;PI4K2A;ABCB6;MAOA;ABCB7;SHMT2;PEX11B;ABCB8;ATP5H;ATP5O;ATP5L;PRDX3;PGS1;APOO;CYB5R1;LDHB;LDHA;CYB5R3;PRDX4;GRPEL1;BLOC1S2;ATP5D;RDH14;RDH13;ARGLU1;ARSB;CTSA;NDFIP2;GBAS;BRI3BP;CS;GLUD1;NDUFAF6;ARMC10;FASN;OGDH;NDUF…
vacuolar membrane (GO:0005774)	94/208	2.30527e-33	2.24073e-31	-2.21418	156.262	SCARB2;SLC35F6;SCARB1;RNF13;SLC44A2;SPPL2B;SPPL2A;ECE1;TCIRG1;LITAF;MFSD8;LAMP1;AP1G1;LAMP2;FLOT1;VPS35;ATP6V1E1;AP2M1;RAB2A;NSF;STARD3;HGSNAT;GABARAPL2;VPS18;ATP6V1G1;STARD3NL;VPS33A;GAA;STX8;SLC11A2;STX7;AP1B1;AP3B1;ATP11A;VAMP8;RRAGA;LMBRD1;VAMP7;NPC1;DNAJC5;SPNS1;ATP6V1B2;TMEM106B;ATP6V0D1;ACPP;ATP6V0C;ARL8A;PI4K2A;TLR3;SLC29A3;SIDT2;ATP6V1A;CD63;TMEM63A;RAB5C;LRP1;RPN2;GBA;GNAI3;PSEN1;PLD1;T…
organelle inner membrane (GO:0019866)	120/360	3.85872e-32	2.34417e-30	-2.24879	153.425	NDUFA13;MTCH2;ECI1;NDUFA10;CPOX;ATP5C1;TOMM22;LGALS3;CHCHD3;PMPCB;HADH;CPT1A;ACSL5;SDHA;SDHB;ATP5J2;ALDH3A2;OXA1L;SCO1;SCO2;GPD2;SPNS1;UQCRC1;TMEM126A;YME1L1;VDAC2;VDAC1;SUCLG1;UQCRC2;UQCRB;NDUFB10;CNP;COX15;ABCB7;SHMT2;AK2;ABCB8;PSEN1;PHB;ATP5H;ATP5O;ACAT1;TIMM50;ATP5L;PGS1;CYB5R3;ATP5D;CYC1;NDUFV2;PRODH;NDUFV1;APOOL;IDH2;DNAJC11;TIMM44;COQ7;NDUFAF6;UQCRQ;SFXN1;MCU;SLC25A1;ACADVL;SLC25A3;COX4I1;…
lysosomal membrane (GO:0005765)	91/196	5.06822e-33	3.51879e-31	-2.15501	151.113	SCARB2;SCARB1;SLC35F6;RNF13;SLC44A2;SPPL2B;SPPL2A;ECE1;TCIRG1;LITAF;MFSD8;LAMP1;AP1G1;LAMP2;FLOT1;VPS35;ATP6V1E1;AP2M1;RAB2A;NSF;STARD3;HGSNAT;VPS18;ATP6V1G1;STARD3NL;STX8;VPS33A;GAA;SLC11A2;STX7;AP1B1;AP3B1;ATP11A;VAMP8;RRAGA;LMBRD1;VAMP7;NPC1;DNAJC5;SPNS1;ATP6V1B2;TMEM106B;ATP6V0D1;ACPP;ATP6V0C;PI4K2A;TLR3;SLC29A3;ARL8A;SIDT2;ATP6V1A;CD63;RAB5C;TMEM63A;LRP1;GBA;GNAI3;PSEN1;PLD1;TMEM165;AP3M1;NC…
adherens junction (GO:0005912)	106/405	1.70551e-21	9.04899e-20	-2.21084	96.9432	SCARB2;CYFIP1;NCKAP1;CD81;CTNND1;GJA1;CDH1;PLAU;CAPN5;BSG;CFL1;DAG1;CHP1;B2M;TGM2;CXADR;TPM4;ADAM10;SCRIB;HSPG2;PARD3;PKP2;ADAM9;LAP3;TLN1;PPIA;EPHA2;CD151;SDC4;TWF1;IQGAP1;EPB41L5;SDCBP;NCSTN;RRAS;TSPAN9;EPB41L2;PCBP2;PACSIN2;YES1;CAV1;MCAM;RDX;IGF2R;ARPC2;PTK7;GNB2;HYOU1;CALR;ITGB1;YWHAE;ITGB5;YWHAB;ARPC1B;SNAP23;GDI2;CLTC;PTPRM;SYNE2;FLOT1;FLOT2;ITGAV;RAC1;SPTAN1;YWHAG;ACTR3;PDCD6IP;DST;ITGA3;…
anchoring junction (GO:0070161)	108/419	1.86193e-21	9.04899e-20	-2.19753	96.3597	SCARB2;CYFIP1;NCKAP1;CD81;CTNND1;GJA1;CDH1;PLAU;CAPN5;BSG;CFL1;DAG1;CHP1;B2M;TGM2;CXADR;TPM4;ADAM10;SCRIB;HSPG2;PARD3;PKP2;PKP1;ADAM9;PKP3;LAP3;TLN1;PPIA;EPHA2;CD151;SDC4;TWF1;IQGAP1;EPB41L5;SDCBP;NCSTN;RRAS;TSPAN9;EPB41L2;PCBP2;PACSIN2;YES1;CAV1;MCAM;RDX;IGF2R;ARPC2;PTK7;GNB2;HYOU1;CALR;ITGB1;YWHAE;ITGB5;YWHAB;ARPC1B;SNAP23;GDI2;CLTC;PTPRM;SYNE2;FLOT1;FLOT2;ITGAV;RAC1;SPTAN1;YWHAG;ACTR3;PDCD6IP;…
mitochondrial membrane part (GO:0044455)	66/167	3.49848e-21	1.54569e-19	-2.12131	91.8815	NDUFA13;MCUR1;NDUFA10;ATP5C1;TOMM22;OPA1;NNT;UQCRFS1;TIMM17B;CPT1A;USMG5;TIMM23;ACSL4;BCS1L;ATP5F1;SDHA;SDHB;ATP5J2;OXA1L;NDUFS8;NDUFS7;CANX;NDUFS4;UQCRC1;PPIF;NDUFS3;NDUFS2;NDUFS1;L2HGDH;UQCRC2;NDUFB9;NDUFB8;TOMM40;NDUFB6;UQCRB;NDUFB10;ABCB6;NDUFB5;COX15;NDUFB4;COX18;ATP5A1;ETFDH;ATP5H;ATP5O;PPOX;TMEM70;ATP5L;TIMM50;RHOT2;SAMM50;RHOT1;ATP5E;ATP5D;BAK1;NDUFV2;NDUFV1;NDUFA9;NDUFA8;SURF1;MT-ATP8;AB…
cell-substrate junction (GO:0030055)	97/362	2.48435e-20	1.00616e-18	-2.18451	90.527	SCARB2;CYFIP1;NCKAP1;CD81;GJA1;CDH1;PLAU;CAPN5;BSG;CFL1;DAG1;CHP1;B2M;TGM2;TPM4;ADAM10;HSPG2;ADAM9;LAP3;TLN1;PPIA;EPHA2;CD151;SDC4;TWF1;IQGAP1;EPB41L5;NCSTN;RRAS;TSPAN9;EPB41L2;PCBP2;PACSIN2;YES1;CAV1;MCAM;RDX;IGF2R;ARPC2;PTK7;GNB2;HYOU1;CALR;ITGB1;YWHAE;ITGB5;ITGB4;YWHAB;ARPC1B;SNAP23;GDI2;CLTC;SYNE2;FLOT1;FLOT2;ITGAV;RAC1;YWHAG;ACTR3;PDCD6IP;DST;ITGA3;NME2;RHOG;RRAS2;YWHAZ;RHOA;RHOB;MMP14;CAT;P…
focal adhesion (GO:0005925)	95/352	4.14764e-20	1.55058e-18	-2.13135	87.4023	ITGB1;SCARB2;YWHAE;CYFIP1;NCKAP1;ITGB5;YWHAB;CD81;ARPC1B;SNAP23;GDI2;CLTC;SYNE2;GJA1;CDH1;PLAU;CAPN5;CFL1;BSG;FLOT1;DAG1;CHP1;FLOT2;ITGAV;RAC1;B2M;YWHAG;TGM2;ACTR3;PDCD6IP;DST;TPM4;ITGA3;NME2;RHOG;RRAS2;ADAM10;YWHAZ;HSPG2;RHOA;RHOB;MMP14;CAT;ADAM9;PTPLAD1;ITGA6;ITGA5;PABPC1;LAP3;TLN1;ATP6V0C;PPIA;CD44;ARF6;ENG;PLEC;EPHA2;FOCAD;RALA;CD151;LRP1;SDC4;STX16;TWF1;IQGAP1;CDC42;RAB21;GNA13;EPB41L5;NCSTN…
cell-substrate adherens junction (GO:0005924)	95/358	1.09601e-19	3.32913e-18	-2.08713	83.994	ITGB1;SCARB2;YWHAE;CYFIP1;NCKAP1;ITGB5;YWHAB;CD81;ARPC1B;SNAP23;GDI2;CLTC;SYNE2;GJA1;CDH1;PLAU;CAPN5;BSG;CFL1;FLOT1;DAG1;CHP1;FLOT2;ITGAV;RAC1;B2M;YWHAG;TGM2;ACTR3;PDCD6IP;DST;TPM4;ITGA3;NME2;RHOG;RRAS2;ADAM10;YWHAZ;HSPG2;RHOA;RHOB;MMP14;CAT;ADAM9;ITGA6;PTPLAD1;ITGA5;PABPC1;LAP3;TLN1;ATP6V0C;PPIA;CD44;ARF6;ENG;PLEC;EPHA2;FOCAD;RALA;CD151;LRP1;SDC4;STX16;TWF1;IQGAP1;CDC42;RAB21;GNA13;EPB41L5;NCSTN…
lysosome (GO:0005764)	80/261	8.31878e-20	2.69529e-18	-2.07544	83.9618	SCARB2;IFITM3;CPQ;HEXB;CTSZ;SNAP23;IFI30;LIPA;MFSD8;GJA1;NAGLU;LAMP1;CTSL;LAMP2;CTSH;ACP2;DIRC2;CTSD;CTSC;CTSB;ARSA;MANBA;CCDC115;GAA;SLC11A2;EPDR1;YWHAZ;RRAGA;NPC1;RRAGC;NPC2;NAAA;CAT;TMEM9;VAMP4;SQSTM1;PLBD2;ARL8B;PCYOX1;TMEM55A;CD63;TMEM55B;ASAH1;SRC;PON2;STXBP2;PRCP;GNS;AP3M1;PSAP;NEU1;AGA;STX3;SIAE;LDLR;ARSB;CTSA;FUCA1;FUCA2;CCZ1;M6PR;TMEM192;NAGA;GGH;PRDX6;GPR137B;IGF2R;GALC;TMEM59;SNX16;RA…
lytic vacuole (GO:0000323)	80/261	8.31878e-20	2.69529e-18	-2.05523	83.1442	IFITM3;SCARB2;CPQ;HEXB;CTSZ;SNAP23;IFI30;LIPA;MFSD8;GJA1;NAGLU;LAMP1;CTSL;LAMP2;CTSH;ACP2;DIRC2;CTSD;CTSC;CTSB;ARSA;MANBA;CCDC115;GAA;SLC11A2;EPDR1;YWHAZ;RRAGA;NPC1;RRAGC;NPC2;CAT;NAAA;TMEM9;VAMP4;SQSTM1;PLBD2;ARL8B;PCYOX1;TMEM55A;TMEM55B;CD63;ASAH1;SRC;PON2;STXBP2;PRCP;GNS;AP3M1;PSAP;NEU1;AGA;STX3;SIAE;LDLR;ARSB;CTSA;FUCA1;FUCA2;M6PR;CCZ1;TMEM192;GGH;NAGA;PRDX6;GPR137B;IGF2R;GALC;TMEM59;SNX16;RA…
vacuole (GO:0005773)	84/293	3.1136e-19	8.90123e-18	-2.03578	79.9254	IFITM3;SCARB2;CPQ;HEXB;CTSZ;SNAP23;IFI30;LIPA;MFSD8;GJA1;NAGLU;LAMP1;CTSL;LAMP2;CTSH;ACP2;DIRC2;CTSD;CTSC;CTSB;ARSA;GABARAPL2;MANBA;ATP6AP1;CCDC115;GAA;SLC11A2;EPDR1;YWHAZ;RRAGA;NPC1;RRAGC;NPC2;CAT;NAAA;TMEM9;VAMP4;SQSTM1;PLBD2;ARL8B;PCYOX1;TMEM55A;TMEM55B;CD63;ASAH1;SRC;PON2;STXBP2;PRCP;GNS;AP3M1;RAB23;PSAP;RAB24;NEU1;AGA;STX3;SIAE;LDLR;ARSB;CTSA;FUCA1;FUCA2;CCZ1;M6PR;TMEM192;GGH;NAGA;PRDX6;GPR1…
endoplasmic reticulum membrane (GO:0005789)	102/449	4.98848e-17	1.34689e-15	-1.96671	67.3421	VKORC1L1;CISD2;PLOD3;MSMO1;PLOD1;LCLAT1;FADS2;NSDHL;GJA1;SACM1L;ALG5;ALG2;ACSL5;MOGS;ACSL4;ALG1;PDIA6;DPM1;TMX1;PREB;FKBP9;VCP;RTN1;LMAN2L;RPN2;HTRA2;ITPR3;PSEN1;PLD1;MTDH;SGPL1;EBP;CYB5R3;RDH11;SSR1;MLEC;HMOX1;KDSR;APOB;HMOX2;FDFT1;MPDU1;SEC31A;ERLIN1;DHCR24;ERLIN2;MARCH5;SQLE;STT3A;DEGS1;SERINC1;DHCR7;ABCD4;FKBP11;PIGS;PIGT;GPAA1;TECR;LPCAT1;ATP2A2;MIA3;MAGT1;SPTLC1;SPTLC2;CERS5;JAGN1;TMEM173;L…
endosomal part (GO:0044440)	63/200	2.63962e-16	6.75186e-15	-1.97193	64.3419	STEAP3;RNF13;SPPL2B;SPPL2A;ECE1;TCIRG1;ZFYVE27;CTSL;LAMP2;B2M;RAB8A;WLS;CTSB;STX8;SLC11A2;VPS37C;VPS37B;SCAMP1;RHOB;SCAMP2;VAMP8;RAP2C;RAB32;RAP2A;RAP2B;VAMP7;RAB35;CHMP4B;ATP6V0D1;ATP6V0C;PI4K2A;TLR3;VPS28;ARF6;VAC14;CD63;TSG101;TMEM165;SNX3;RAB21;SNX2;UBC;MVB12A;ATP6V0A2;PACSIN2;APOB;LDLR;ATP6V0A1;VTI1B;AP3D1;RAB27B;LNPEP;MCOLN1;TPCN2;RAB11B;TPCN1;EHD1;EHD2;CLCN5;EHD4;SNX16;VPS45;RAB5A
endosome membrane (GO:0010008)	54/175	7.46796e-14	1.81471e-12	-1.86087	50.3089	STEAP3;RNF13;SPPL2B;SPPL2A;TCIRG1;ZFYVE27;LAMP2;B2M;RAB8A;WLS;STX8;SLC11A2;VPS37C;VPS37B;SCAMP1;RHOB;SCAMP2;VAMP8;RAP2C;RAP2A;RAP2B;VAMP7;RAB35;ATP6V0D1;ATP6V0C;PI4K2A;TLR3;VPS28;ARF6;VAC14;CD63;TSG101;TMEM165;SNX3;SNX2;UBC;ATP6V0A2;PACSIN2;APOB;LDLR;ATP6V0A1;VTI1B;AP3D1;RAB27B;MCOLN1;TPCN2;RAB11B;TPCN1;EHD1;EHD2;CLCN5;EHD4;VPS45;RAB5A
Golgi apparatus (GO:0005794)	142/865	6.68727e-13	1.54763e-11	-1.95586	48.6846	KDELR1;UXS1;GJA1;OSBP;FAM3C;PTGFRN;B2M;WLS;DYNC2H1;SLC30A7;SH3GLB1;GABARAPL2;SACM1L;ENTPD6;ADAM10;ACSL3;SCAMP2;TPST1;RRAGA;RAB34;PI4K2A;RTN3;TMED10;SAR1A;ABCB6;LMAN2L;COPB1;ARL1;SLC1A5;PSEN1;ZC3HAV1;PLD1;GLG1;STIP1;NCSTN;VTI1A;RAB6A;APOB;ARSB;ATP6V0A1;VTI1B;NDFIP2;SNAPIN;YES1;CAV2;SURF4;TMEM192;RAB27B;DHCR24;TRAPPC9;DLG1;BMP1;ARPC2;FASN;CALU;PPT1;CPE;GRB2;CALR;ITM2B;PICALM;ARF4;RNF13;CPQ;GDI2;LPC…
vesicle membrane (GO:0012506)	63/249	1.19448e-12	2.63872e-11	-1.94947	47.4854	YWHAE;SCARB1;YWHAB;SPPL2B;SPPL2A;CLTC;CLTA;AP2A1;TCIRG1;AP2A2;GJA1;LAMP1;AP1G1;BSG;LAMP2;FLOT2;TMED2;B2M;RAB8A;AP2M1;YWHAG;YWHAH;ANXA3;ANXA4;AP1B1;TMEM173;SCAMP1;YWHAZ;VAMP8;DNAJC5;ATP6V0D1;ACPP;ATP6V0C;VAMP2;CD63;RALA;TMED10;LRP1;CLCN3;RAB21;LMAN1;UBC;ATP6V0A2;SFN;SNX9;APOB;LDLR;ATP6V0A1;SEC31A;SEC24B;CAV2;CAV1;ABCA3;RAB27B;LNPEP;AP2B1;RAB11A;RAB10;RAB14;CPE;CD9;GRB2;ITM2B
cytoplasmic vesicle membrane (GO:0030659)	58/229	9.21592e-12	1.94736e-10	-1.89519	42.3753	YWHAE;SCARB1;YWHAB;SPPL2B;SPPL2A;CLTC;CLTA;AP2A1;TCIRG1;AP2A2;GJA1;LAMP1;AP1G1;BSG;LAMP2;FLOT2;TMED2;B2M;RAB8A;AP2M1;YWHAG;YWHAH;ANXA3;AP1B1;TMEM173;SCAMP1;YWHAZ;VAMP8;DNAJC5;ATP6V0D1;ATP6V0C;VAMP2;CD63;RALA;TMED10;LRP1;LMAN1;UBC;ATP6V0A2;SFN;SNX9;APOB;LDLR;ATP6V0A1;SEC31A;SEC24B;CAV2;CAV1;ABCA3;RAB27B;LNPEP;AP2B1;RAB11A;RAB10;RAB14;CPE;CD9;ITM2B
cytoplasmic vesicle part (GO:0044433)	73/363	2.31807e-10	4.33301e-09	-1.9165	36.9061	YWHAE;SCARB1;YWHAB;SPPL2B;SPPL2A;CLTC;SERPINE1;CLTA;AP2A1;TCIRG1;AP2A2;GJA1;LAMP1;AP1G1;BSG;LAMP2;TMED3;FLOT2;TMED2;TMED7;B2M;RAB8A;AP2M1;YWHAG;YWHAH;HSP90AA1;ANXA3;AP1B1;APOA1;TMEM173;SCAMP1;YWHAZ;VAMP8;DNAJC5;ATP6V0D1;DLD;ATP6V0C;PI4K2A;VAMP2;CD63;RALA;TMED10;LRP1;COPB1;THBS1;LMAN1;SYNGR1;UBC;ATP6V0A2;SFN;SNX9;APOB;LDLR;ATP6V0A1;SEC31A;SEC24B;CAV2;CAV1;ABCA3;FN1;RAB27B;LNPEP;AP2B1;RAB11A;RAB10;…
mitochondrial matrix (GO:0005759)	52/208	1.65391e-10	3.21519e-09	-1.86077	36.3881	ACADVL;ECI1;ATP5C1;ETFB;YARS2;GLS;ACADL;C1QBP;IDH3B;LONP1;ACADM;DLAT;HADH;IDH3A;ATP5F1;PPIF;TFAM;SUCLG2;SUCLG1;DLD;FH;OAT;ECHS1;SHMT2;ATP5A1;ETFDH;DLST;PDHB;HSD17B10;ACAT1;PRDX3;PITRM1;GRPEL1;OXCT1;ATP5E;PRDX1;ATP5D;CBR4;NDUFA9;PDHA1;TXNRD2;IDH3G;GSR;IDH2;TIMM44;SOD2;SOD1;CS;GLUD1;SUCLA2;OGDH;ACO2
oxidoreductase complex (GO:1990204)	34/88	2.48606e-11	5.03426e-10	-1.68448	36.0641	NDUFB9;NDUFB8;NDUFA13;NDUFB6;UQCRB;NDUFB10;NDUFB5;NDUFB4;NDUFA10;DLST;PDHB;UQCRFS1;DLAT;NDUFV2;NDUFV1;NDUFA9;NDUFA8;PDHA1;BCS1L;SDHA;SDHB;NDUFS8;P4HA1;NDUFS7;GPD2;NDUFS4;UQCRC1;NDUFS3;OGDH;NDUFS2;NDUFS1;NDUFAF1;P4HB;UQCRC2
cytoplasmic membrane-bounded vesicle (GO:0016023)	88/492	6.11211e-10	1.06089e-08	-1.8769	34.4628	ITGB1;PIGT;ITGB5;TFRC;HEXB;SNAP23;CLTC;CLTA;ECE1;BRCA2;RAB22A;LAMP1;AP1G1;FLOT2;CHP1;CTSH;TMED2;ITGAV;RAC1;RAB8A;RAB8B;SLC30A7;ARSA;CXADR;DST;ANXA3;APOA1;ADAM10;SCAMP1;SCAMP2;VAMP8;RAB32;LMBRD1;VAMP7;RAB31;HGS;DNAJC5;RAB34;TCP1;RAB35;ACPP;ATP6V0D1;VAMP2;PI4K2A;ARF6;STX12;CD63;RAB5B;RALA;TMED10;RAB5C;LMAN2L;LRP1;COPB1;STXBP2;GNAI3;THBS1;CDC42;SNX2;SYNGR2;RAB23;SLC17A5;ATP6V0A2;CTNNA1;VTI1A;SNX9;ST…
perinuclear region of cytoplasm (GO:0048471)	76/411	2.68486e-09	4.34948e-08	-1.81226	30.7189	CYFIP1;TFRC;YWHAB;PTPRM;ECE1;LAMC2;YBX3;SEPT9;CDH1;AP1G1;FLOT2;DNM1L;CTSB;RAB8B;SLC30A7;ITGA3;VPS33A;ANXA4;SLC11A2;STX7;ALG2;ACSL3;TMEM173;YWHAZ;SEPT2;VAMP7;NPC1;RAB34;VAMP2;VCP;CNP;TWF1;PSEN1;UACA;MTDH;RAP1A;VTI1A;FLNA;HMOX1;ATP9A;VTI1B;SEC31A;NDFIP2;RAB4A;SNAPIN;RAB4B;KIRREL;GSN;GALNT3;GALNT2;CAV2;GALNT1;CAV1;TMEM192;LAMB1;LNPEP;TPD52L2;IGF2R;RAB11A;LRPPRC;MANF;EHD1;EHD2;DLG1;EHD4;P2RX4;RAB14;V…
endoplasmic reticulum-Golgi intermediate compartment (GO:0005793)	24/47	2.70507e-10	4.86913e-09	-1.46716	28.0819	TMED10;IST1;KDELR1;RAB1B;SURF4;FN1;PDIA6;YIF1A;ERP44;LMAN1;RER1;LMAN2;TMED3;SERPINH1;TMED2;NUCB1;TMED1;P4HB;TMED7;SEC22B;UGGT1;ERGIC1;TMED5;NUCB2
outer membrane (GO:0019867)	38/137	4.5709e-09	7.166e-08	-1.61064	26.4971	TOMM40;ABCB6;SLC44A1;CNP;MAOA;CISD2;ITPR3;PSEN1;HK2;HK1;GJA1;CYB5R3;SAMM50;OPA1;MFN1;DAG1;BAK1;DNM1L;VAT1;SH3GLB1;CYB5B;CPT1A;MTX1;MTX2;ACSL5;ACSL4;ACSL3;TMEM173;BRI3BP;MARCH5;HADHB;VDAC2;BAX;PGAM5;VDAC1;DHCR7;RNF185;NUCB2
organelle outer membrane (GO:0031968)	37/131	4.84896e-09	7.36436e-08	-1.56494	25.7026	TOMM40;ABCB6;SLC44A1;CNP;MAOA;CISD2;ITPR3;PSEN1;HK2;HK1;GJA1;CYB5R3;SAMM50;OPA1;MFN1;BAK1;DNM1L;VAT1;SH3GLB1;CYB5B;CPT1A;MTX1;MTX2;ACSL5;ACSL4;ACSL3;TMEM173;BRI3BP;MARCH5;HADHB;VDAC2;BAX;PGAM5;VDAC1;DHCR7;RNF185;NUCB2
proton-transporting two-sector ATPase complex (GO:0016469)	20/35	1.92357e-09	3.22364e-08	-1.40174	24.1803	ATP6V1A;ATP6V1G1;ATP6AP1;ATP5A1;ATP5C1;USMG5;ATP5H;ATP5O;ATP5F1;MT-ATP8;ATP5J2;ATP5L;ATP5E;ATP5D;PPIF;ATP6V0D1;ATP6V1E1;ATP6V1D;ATP6V1C1;ATP6V1B1
late endosome (GO:0005770)	32/107	1.71287e-08	2.37845e-07	-1.47873	22.5531	CD63;STEAP3;TSG101;SRC;DERL1;CLCN3;RAP1B;GJA1;RAP1A;LAMP1;LAMP2;MAPK1;LDLR;VPS16;SLC31A2;SLC31A1;VPS33A;SLC11A2;M6PR;TMEM192;SORL1;RAB11A;IGF2R;BACE1;TMEM59;SNX16;RAB14;VPS41;TMEM9;ACPP;TPT1;LGMN
early endosome (GO:0005769)	37/141	2.4995e-08	3.37433e-07	-1.50186	22.3806	TSG101;SNX12;DERL1;ECE1;CLCN3;RAB22A;LRP6;SNX3;RAP1B;PRDX3;GJA1;RAP1A;CHMP1A;MAPK1;APOB;LDLR;ATP9A;VPS16;VPS18;VPS33A;SLC11A2;APOA1;SORL1;EHD1;RAB32;VAMP8;RAB31;SNX16;RAB14;HGS;RAB34;VPS41;RAPGEF1;WDFY1;ATP6V0D1;RAB5A;ARF6
lysosomal lumen (GO:0043202)	26/67	5.07306e-09	7.47123e-08	-1.30305	21.3825	SCARB2;ASAH1;SDC4;HEXB;GBA;HEXA;IFI30;GNS;NAGLU;GM2A;CTSL;PSAP;NEU1;GUSB;CTSD;ARSB;TXNDC5;CTSB;CTSA;ARSA;HSPG2;GALC;GLB1;TPP1;GLA;LGMN
membrane raft (GO:0045121)	44/200	1.05839e-07	1.31891e-06	-1.54677	20.9413	ITGB1;SCARB1;STX12;STOML2;SDC4;SRC;SLC2A1;GNAI3;PSEN1;ATP1A1;HK1;GNAI2;LRP6;RAP1B;SLC9A3R1;GJA1;BSG;PACSIN2;DAG1;FLOT1;FLOT2;STOM;MAPK1;HMOX1;DMD;PROM2;CXADR;CAV2;CAV1;MYOF;ATP1B3;ATP1B1;TGFBR2;EHD2;DLG1;PLSCR1;MYO1C;RAP2B;NPC1;PPT1;MYADM;KRAS;RAB5A;PI4K2A
mitochondrial outer membrane (GO:0005741)	33/118	3.98555e-08	5.23507e-07	-1.43386	20.7375	TOMM40;ABCB6;SLC44A1;CNP;MAOA;CISD2;HK2;HK1;GJA1;CYB5R3;SAMM50;OPA1;MFN1;BAK1;DNM1L;VAT1;SH3GLB1;CYB5B;CPT1A;MTX1;MTX2;ACSL5;ACSL4;ACSL3;TMEM173;BRI3BP;MARCH5;HADHB;VDAC2;BAX;PGAM5;VDAC1;RNF185
vacuolar lumen (GO:0005775)	26/70	1.05564e-08	1.50895e-07	-1.31444	20.6455	SCARB2;ASAH1;SDC4;HEXB;GBA;HEXA;IFI30;GNS;GM2A;NAGLU;CTSL;NEU1;PSAP;GUSB;CTSD;ARSB;TXNDC5;CTSB;CTSA;ARSA;HSPG2;GALC;GLB1;TPP1;GLA;LGMN
integral component of organelle membrane (GO:0031301)	43/211	8.89543e-07	1.00539e-05	-1.45481	16.7413	MCUR1;TOMM40;RTN1;PIGT;ABCB6;SPPL2B;COX18;SPPL2A;PEX11B;TECR;ETFDH;DERL1;PPOX;TMEM70;RTN4;SGPL1;RHOT2;RHOT1;BNIP1;TIMM17B;B4GALNT1;BAK1;LBR;BCAP31;CPT1A;GALNT2;SACM1L;SSR3;TIMM23;TAPBP;OXA1L;ABCB10;P2RX4;RER1;TMEM11;PEX3;CANX;PIGK;L2HGDH;ESYT1;CALR;ITM2B;MCU
integral component of mitochondrial membrane (GO:0032592)	18/37	8.19945e-08	1.04867e-06	-1.02781	14.1509	MCUR1;CPT1A;TOMM40;ABCB6;COX18;ETFDH;TIMM23;PPOX;TMEM70;OXA1L;RHOT2;RHOT1;ABCB10;TMEM11;TIMM17B;L2HGDH;BAK1;MCU
plasma membrane region (GO:0098590)	62/395	1.0083e-05	9.60848e-05	-1.35965	12.5772	SCARB1;ITGB4;SLC2A1;AP2A1;AQP5;TCIRG1;CLDN1;AQP1;GJA1;SEPT7;CDH1;DAG1;FLOT1;FLOT2;ATP6V1E1;CXADR;DST;ITGA3;MYOF;SLC11A2;ATP1B3;SCRIB;ATP1B1;SEPT2;TGFBR2;CLDN4;ADAM9;ITGA6;ATP6V0D1;SLC29A1;SHANK3;CD44;ATP6V1B1;ATP6V1A;SRC;TACSTD2;ATP1A1;PSEN1;CLCN3;LRP6;MTDH;SLC9A3R1;EPCAM;PACSIN2;HMOX1;MAPK1;STX3;SLC12A2;ST14;CADM1;CAV2;CAV1;FN1;RAB27B;EHD2;DLG1;MYO1C;NEDD4;GNB1;CD9;CTNNB1;KCNK1
NADH dehydrogenase complex (GO:0030964)	19/47	3.53817e-07	4.09417e-06	-0.96752	12.003	NDUFA9;NDUFB9;NDUFA8;NDUFB8;NDUFA13;NDUFB6;NDUFB10;NDUFB5;NDUFB4;NDUFA10;NDUFS8;NDUFS7;NDUFS4;NDUFS3;NDUFS2;NDUFS1;NDUFAF1;NDUFV2;NDUFV1
endocytic vesicle (GO:0030139)	25/96	5.05776e-06	5.01647e-05	-1.17623	11.645	STX12;RAB5B;RALA;RAB5C;ITGB5;RAB22A;RAB23;FLOT2;ITGAV;RAB8A;RAB8B;APOA1;IGF2R;RAB11A;RAB11B;EHD1;RAB32;LMBRD1;RAB31;VAMP7;RAB14;RAB34;RAB35;RAB5A;ARF6
respiratory chain complex I (GO:0045271)	19/47	3.53817e-07	4.09417e-06	-0.935879	11.6105	NDUFA9;NDUFB9;NDUFA8;NDUFB8;NDUFA13;NDUFB6;NDUFB10;NDUFB5;NDUFB4;NDUFA10;NDUFS8;NDUFS7;NDUFS4;NDUFS3;NDUFS2;NDUFS1;NDUFAF1;NDUFV2;NDUFV1
mitochondrial respiratory chain complex I (GO:0005747)	19/47	3.53817e-07	4.09417e-06	-0.905191	11.2298	NDUFA9;NDUFB9;NDUFA8;NDUFB8;NDUFA13;NDUFB6;NDUFB10;NDUFB5;NDUFB4;NDUFA10;NDUFS8;NDUFS7;NDUFS4;NDUFS3;NDUFS2;NDUFS1;NDUFAF1;NDUFV2;NDUFV1
cell-cell junction (GO:0005911)	53/335	3.64558e-05	0.000316384	-1.26694	10.2097	ITGB1;CTNND1;SLC2A1;PTPRM;PTPRK;F11R;YBX3;CLDN1;GJA1;CDH1;CFL1;DAG1;SPTAN1;YWHAH;ACTR3;CXADR;SCRIB;ATP1B1;RHOA;TGFBR1;CLDN4;CLDN3;CLDN9;PARD3;MYADM;PKP2;PKP1;MYH9;ITGA6;ITGA5;PKP3;TLN1;COL13A1;TWF1;IQGAP1;LIN7C;MLLT4;IQGAP3;MTDH;CDC42;RAP1B;EPCAM;PACSIN2;CTNNA1;STX3;KIRREL;CADM1;DLG1;VAPA;GJB3;PTK7;CTNNB1;GRB2
Golgi membrane (GO:0000139)	49/308	6.28474e-05	0.000509064	-1.15261	8.74015	SPPL2B;SPPL2A;GJA1;MAN1A2;AP1G1;BSG;TMED2;CHP1;RAC1;B2M;RAB8A;WLS;SLC30A7;ACTR3;RAB2A;GABARAPL2;SACM1L;AP1B1;TAPBP;B3GNT3;PREB;VAMP4;TLR3;B4GALT5;VAC14;TMED10;COPB1;PSEN1;GLG1;RAB21;CDC42;LMAN1;MAN2A1;NCAM1;MGAT1;MGAT2;SEC31A;GALNT7;BCAP31;TRAPPC3;SEC24B;GALNT3;CAV2;GALNT2;CAV1;GALNT1;GBF1;VPS45;ITM2B
lipid particle (GO:0005811)	18/54	6.64863e-06	6.46247e-05	-0.895563	8.63942	BCAP31;VCP;RAB5C;CAV2;CAV1;FAF2;SIGMAR1;LPCAT1;ACSL4;ACSL3;LSS;CKAP4;EHD1;RAP1B;NSDHL;CYB5R3;SCCPDH;GAPDH
cell surface (GO:0009986)	62/437	0.000140873	0.00102185	-1.04575	7.20116	ITGB1;SCARB1;ITGB5;TFRC;ITGB4;PTPRK;MSLN;LGALS1;APMAP;CDH1;PLAU;C1QBP;CAPN5;NPTN;TIMP2;ITGAV;PTGFRN;ITGA3;ANXA4;SLC11A2;ENTPD6;ADAM10;ANO6;SEPT2;PDIA4;VAMP8;VAMP7;TMX3;RER1;MXRA8;ERP29;ADAM9;ITGA6;ITGA5;VAMP4;CD44;TLR3;ENG;EPHA2;CD63;RALA;SDC4;SLC1A4;SLC3A2;PSEN1;CLCN3;THBS1;LRP6;NT5E;EPCAM;LMAN2;DMD;NCAM1;LDLR;PROM2;CAV2;IGF2R;ERP44;TSPAN14;AXL;PLXNB2;CALR
endocytic vesicle membrane (GO:0030666)	22/94	7.28911e-05	0.000571372	-0.855956	6.39183	SCARB1;LRP1;ANXA3;CAV1;CLTC;CLTA;AP2A1;TCIRG1;AP2B1;AP2A2;LAMP1;UBC;LAMP2;ATP6V0A2;ATP6V0D1;APOB;B2M;LDLR;ATP6V0C;AP2M1;VAMP2;ATP6V0A1
SNARE complex (GO:0031201)	15/35	3.40466e-06	3.54107e-05	-0.548219	5.61842	NAPA;STX12;STX16;STX8;STXBP2;STX7;VAMP8;VAMP7;BNIP1;VTI1A;STX3;VAMP4;YKT6;VAMP2;VTI1B
lateral plasma membrane (GO:0016328)	16/46	1.38959e-05	0.000129873	-0.605536	5.41892	TACSTD2;IQGAP1;IQGAP3;CLDN1;DLG1;CLDN4;GJA1;MYO1C;CLDN3;CDH1;EPCAM;CTNNB1;DMD;SPTAN1;MARK2;ATP6V1B1
plasma membrane raft (GO:0044853)	17/58	4.69162e-05	0.000386462	-0.680903	5.35086	SCARB1;CAV2;SRC;CAV1;MYOF;SLC2A1;ATP1B3;ATP1A1;ATP1B1;TGFBR2;LRP6;EHD2;PACSIN2;FLOT1;MAPK1;FLOT2;HMOX1
caveola (GO:0005901)	17/58	4.69162e-05	0.000386462	-0.65211	5.12459	SCARB1;CAV2;SRC;CAV1;MYOF;SLC2A1;ATP1B3;ATP1A1;ATP1B1;TGFBR2;LRP6;EHD2;PACSIN2;FLOT1;MAPK1;FLOT2;HMOX1
coated vesicle (GO:0030135)	19/75	9.16626e-05	0.000696063	-0.700272	5.09102	TMED10;LRP1;LMAN2L;CLTC;RAB27B;ECE1;SCAMP1;IGF2R;LMBRD1;RAB14;AP1G1;RAB35;VTI1A;TMED2;SNX9;RAB8A;SPG21;VAMP2;SEC31A
actin cytoskeleton (GO:0015629)	33/193	0.000310205	0.00201013	-0.808474	5.02027	STOML2;ARPC1B;TWF1;IQGAP1;RAB22A;FAM129B;SEPT9;SLC9A3R1;SEPT7;OPHN1;CDH1;CFL2;CFL1;CTNNA1;FLNA;DMD;FLNB;APOB;ACTR3;GSN;DST;NCOA5;DSTN;NEB;BAIAP2;SEPT2;ARPC2;CAPZA2;NMT1;FSCN1;MYH9;TLN1;RAB5A
recycling endosome (GO:0055037)	17/60	6.6905e-05	0.000533047	-0.568488	4.28464	RAB4B;SLC31A2;TFRC;SLC31A1;SLC11A2;ATP11A;SORL1;RAB11A;RAB11B;RAB10;VAMP8;RAP2A;RAB14;AP1G1;BLOC1S2;ATP9A;VPS16
side of membrane (GO:0098552)	36/235	0.00103769	0.00593313	-0.658172	3.37458	ITGB1;TFRC;HTRA2;ECE1;THBS1;IKBKB;RAB21;LGALS3;GM2A;LAMP1;CDH1;CLPTM1;ITGAV;NCAM1;ITGB6;B2M;LDLR;CD276;ITGA3;MCAM;GSR;ATP6AP2;TGFBR2;PTP4A1;DNAJA1;DLG1;CD9;CHMP4B;CTNNB1;ITGA6;CALR;ITGA5;MFGE8;RAB5A;CD44;ENG
phagocytic vesicle (GO:0045335)	15/44	3.11052e-05	0.000274857	-0.39024	3.19968	STX12;ITGB5;RAB11A;RAB22A;RAB11B;RAB32;RAB31;VAMP7;RAB14;RAB23;RAB34;ITGAV;RAB5A;RAB8A;RAB8B
membrane coat (GO:0030117)	16/55	8.38252e-05	0.000646652	-0.418508	3.0734	SEC24B;COPB1;CLTC;AP3D1;AP1B1;CLTA;AP2A1;AP2B1;AP2A2;IGF2R;AP1G1;VMA21;TMED3;TMED7;SEC31A;PICALM
recycling endosome membrane (GO:0055038)	13/25	2.96633e-06	3.27645e-05	-0.294477	3.04082	SCAMP1;RAB11B;SCAMP2;EHD1;RAP2C;EHD2;RAP2A;EHD4;RAP2B;ZFYVE27;PACSIN2;RAB8A;ARF6
clathrin-coated vesicle (GO:0030136)	16/57	0.000119141	0.000890805	-0.374756	2.63206	TMED10;LRP1;CLTC;ECE1;RAB27B;SCAMP1;IGF2R;LMBRD1;RAB14;AP1G1;RAB35;VTI1A;SNX9;SPG21;VAMP2;RAB8A
secretory granule (GO:0030141)	28/176	0.00221189	0.0115589	-0.427218	1.90552	ITGB1;HEXB;STXBP2;SNAP23;GNAI3;ECE1;BRCA2;THBS1;CDC42;LAMP1;ATP6V0A2;CTNNA1;CTSH;STX3;ARSA;RAB4B;CXADR;SNAPIN;ANXA3;ABCA3;RAB10;CCT6A;VAMP8;HGS;TCP1;CALR;ACPP;VAMP2
cell body (GO:0044297)	43/315	0.00271124	0.0135841	-0.424181	1.82349	LRP1;SLC1A4;ITPR3;PSEN1;PTPRK;RTN4;LRP6;CDC42;LAMP1;SLC38A7;TIMP2;VTI1A;FLNA;CCT8;CCT7;CCT5;RAB8A;CCT4;VTI1B;VPS16;CCT3;CCT2;CXADR;ATP6AP2;ACSL4;SORL1;GFAP;SOD1;DHODH;CCT6A;P2RX4;NDUFS7;RHEB;PARD3;GNB2;CANX;GNB1;TCP1;PPT1;ATXN10;RAB5A;PI4K2A;PICALM
organelle envelope lumen (GO:0031970)	16/59	0.000166807	0.00112595	-0.232209	1.5765	NDUFA8;STOML2;SHMT2;AK2;HTRA2;CPOX;TIMM23;PPOX;SORL1;IGF2R;SOD1;CHCHD4;OPA1;AIFM1;CAT;NDUFS1
endoplasmic reticulum lumen (GO:0005788)	25/154	0.00293076	0.0142538	-0.232729	0.989266	COL13A1;PRKCSH;GANAB;SERPINH1;APOB;B2M;UGGT1;COLGALT1;ARSB;ARSA;ERAP1;GBF1;GPX8;APOA1;PDIA4;DNAJC3;COL1A1;ERP44;CANX;DNAJB11;DNAJC10;ERP29;HYOU1;P4HB;CALR
secretory granule membrane (GO:0030667)	15/54	0.000212225	0.00141289	-0.125393	0.822844	CD63;TMED10;CAV2;ABCA3;CAV1;RAB27B;SCAMP1;VAMP8;BSG;LAMP2;CPE;TMED2;CD9;FLOT2;VAMP2
midbody (GO:0030496)	18/93	0.00214404	0.0113261	-0.175196	0.784993	RALB;IST1;RCC2;CTNND1;SLC2A1;GNAI3;VPS37B;IQGAP1;GNAI2;CDC42;CENPF;SCCPDH;SPAST;CDK1;CHMP4B;MITD1;ARL8A;ARL8B
trans-Golgi network (GO:0005802)	21/120	0.00283217	0.0140452	-0.164864	0.703224	GBF1;SLC11A2;ARL1;AP2B1;SCAMP1;SOD3;SORL1;RAB11A;RAB10;BACE1;ARFRP1;CDH1;AP1G1;FLNA;SNX9;LAP3;RAC1;RAB6A;VAMP4;ATP9A;VAMP2
apical part of cell (GO:0045177)	17/87	0.00257706	0.0130464	-0.0373635	0.162129	DYNC2H1;SLC11A2;RDX;ITPR3;MLLT4;AQP1;MYL12B;CDC42;CLCN5;P2RX4;VAMP7;CDH1;PARD3;CTNNB1;ACPP;ATP6V1C1;LGMN
coated vesicle membrane (GO:0030662)	15/66	0.00126967	0.00717508	-0.025366	0.125235	SEC24B;CLTC;CLTA;AP2A1;AP2B1;AP2A2;LMAN1;AP1G1;DNAJC5;APOB;B2M;LDLR;AP2M1;VAMP2;SEC31A
INO80-type complex (GO:0097346)	44197	0.830962	1	23.5845	0	RUVBL2
myosin filament (GO:0032982)	44197	0.830962	1	23.633	0	MYH9
dynein complex (GO:0030286)	14277	0.838044	1	13.4108	0	DYNC2H1;DYNC1H1
nuclear chromosome (GO:0000228)	20880	0.854438	1	9.46198	0	CHMP1A;LRPPRC;SMC2
extracellular matrix (GO:0031012)	24/348	0.854457	1	5.42542	0	LAMA5;SERPINE1;HTRA1;FN1;LAMB1;LAMC1;HSD17B12;HSPG2;SOD3;THBS1;GLG1;SOD1;COL1A1;LGALS3;MMP14;PLSCR1;LGALS1;BMP1;CRTAC1;TIMP3;IGFBP7;CALR;MFGE8;CTSD
sarcoplasmic reticulum membrane (GO:0033017)	44927	0.856206	1	21.1315	0	ATP2A2
U12-type spliceosomal complex (GO:0005689)	45292	0.867379	1	21.5263	0	YBX1
microtubule organizing center part (GO:0044450)	6/105	0.869772	1	6.75068	0	PCM1;BLOC1S2;TCP1;FLOT1;BBS9;CKAP5
transmembrane transporter complex (GO:1902495)	19/286	0.86979	1	5.7283	0	ABCD4;TTYH3;UQCRB;TTYH2;ABCB6;SACM1L;ANO6;ATP1B3;ABCB8;ATP1A1;BCS1L;ATP1B1;ABHD12;UQCRC1;UQCRFS1;UQCRC2;CALM1;KCNK1;MCU
cytoplasmic dynein complex (GO:0005868)	45658	0.877684	1	20.4007	0	DYNC1H1
photoreceptor connecting cilium (GO:0032391)	45658	0.877684	1	19.472	0	WDR19
spindle microtubule (GO:0005876)	16103	0.88172	1	12	0	CDK1;CALM1
transporter complex (GO:1990351)	19/291	0.88598	1	5.7834	0	ABCD4;TTYH3;UQCRB;TTYH2;ABCB6;SACM1L;ANO6;ATP1B3;ABCB8;ATP1A1;BCS1L;ATP1B1;ABHD12;UQCRC1;UQCRFS1;UQCRC2;CALM1;KCNK1;MCU
axoneme part (GO:0044447)	46023	0.887188	1	19.4927	0	CTSH
replication fork (GO:0005657)	46023	0.887188	1	18.6473	0	BAZ1B
spindle pole (GO:0000922)	23071	0.89522	1	9.2872	0	CENPF;CALM1;CKAP5
MLL1 complex (GO:0071339)	46388	0.895955	1	18.7529	0	RUVBL2
MLL1/2 complex (GO:0044665)	46388	0.895955	1	18.7845	0	RUVBL2
catalytic step 2 spliceosome (GO:0071013)	29312	0.899349	1	7.7632	0	SRRM2;PPIL1;DDX5;PABPC1
myosin complex (GO:0016459)	23437	0.90092	1	8.88389	0	MYO1C;MYH9;MYL12B
nuclear matrix (GO:0016363)	23437	0.90092	1	9.01009	0	CENPF;SFPQ;CHMP1A
axoneme (GO:0005930)	17564	0.908524	1	11.5137	0	DYNC2H1;SEPT7
MHC protein complex (GO:0042611)	47119	0.9115	1	17.742	0	B2M
ionotropic glutamate receptor complex (GO:0008328)	17930	0.914275	1	10.7273	0	ABHD12;SACM1L
nuclear speck (GO:0016607)	30773	0.917968	1	7.80426	0	SRRM2;U2AF2;BASP1;TIMM50
Cajal body (GO:0015030)	10959	0.918379	1	19.0903	0	SRRM2
heterochromatin (GO:0000792)	24898	0.921022	1	8.84261	0	TCP1;ORC2;BAZ1B
Golgi lumen (GO:0005796)	31503	0.92607	1	7.75403	0	MMP14;SDC4;SOD3;HSPG2
ciliary part (GO:0044441)	13/223	0.928863	1	6.26537	0	DYNC2H1;AK2;PSEN1;SEPT2;HK1;SLC9A3R1;PCM1;LDHA;SEPT7;GNB1;CTSH;SHANK3;RAB8A
synaptic membrane (GO:0097060)	13/228	0.94015	1	6.13607	0	SCRIB;LIN7C;NIPSNAP1;DLG1;NDUFS7;NCS1;ABI1;DAG1;NPTN;DMD;SHANK3;PI4K2A;PICALM
cilium (GO:0005929)	14/243	0.941221	1	6.15129	0	DYNC2H1;FAM49B;CAV1;WDR19;PTPRK;PTGS1;RAB10;PCM1;RAB14;BBS9;ATP6V1D;DLD;RAB8A;PROM2
nuclear heterochromatin (GO:0005720)	12785	0.945542	1	15.9212	0	TCP1
neuron projection membrane (GO:0032589)	12785	0.945542	1	15.7515	0	SPTBN1
intercellular bridge (GO:0045171)	12785	0.945542	1	15.9022	0	RAB35
microtubule (GO:0005874)	22/360	0.947576	1	6.18471	0	CCT3;DYNC2H1;CD63;CCT2;DYNC1H1;CNP;RCC2;IQGAP1;LRPPRC;CCT6A;SEPT9;DLG1;SPAST;TMEM214;TCP1;CDK1;CCT8;CCT7;CALM1;DNM1L;CCT5;CCT4
calcium channel complex (GO:0034704)	20852	0.949449	1	10.2546	0	CALM1;MCU
cytoplasmic microtubule (GO:0005881)	21217	0.952725	1	10.3179	0	CD63;TMEM214
cytosolic small ribosomal subunit (GO:0022627)	14246	0.960607	1	14.0983	0	FAU
small nuclear ribonucleoprotein complex (GO:0030532)	14246	0.960607	1	14.526	0	LUC7L
nuclear body (GO:0016604)	11/210	0.961133	1	6.43096	0	SRRM2;NUDT21;SFPQ;BASP1;U2AF2;TOLLIP;DDX1;SUMO2;SQSTM1;TIMM50;MTDH
kinetochore (GO:0000776)	35886	0.961233	1	7.62663	0	CENPF;SEPT7;PSEN1;SEPT2
ubiquitin ligase complex (GO:0000151)	9/183	0.966694	1	6.53023	0	DNAJA1;RNF11;VCP;CUL5;NEDD4;DERL1;WWP1;WWP2;RNF40
protein serine/threonine phosphatase complex (GO:0008287)	15707	0.971507	1	13.8894	0	PPP1CA
phosphatase complex (GO:1903293)	15707	0.971507	1	13.914	0	PPP1CA
histone methyltransferase complex (GO:0035097)	24139	0.972528	1	9.64858	0	RUVBL2;PPP1CA
PML body (GO:0016605)	24869	0.976055	1	9.3122	0	SUMO2;SQSTM1
postsynaptic membrane (GO:0045211)	9/195	0.980332	1	6.73759	0	DLG1;NCS1;ABI1;DAG1;DMD;SCRIB;LIN7C;SHANK3;PICALM
ciliary basal body (GO:0036064)	25965	0.980538	1	9.13575	0	PCM1;RAB8A
kinesin complex (GO:0005871)	19360	0.987328	1	11.4596	0	YWHAE
chromosome, telomeric region (GO:0000781)	19360	0.987328	1	11.1925	0	RAD50
methyltransferase complex (GO:0034708)	29618	0.990334	1	8.87132	0	RUVBL2;PPP1CA
small ribosomal subunit (GO:0015935)	22647	0.993892	1	9.84841	0	FAU
proteasome complex (GO:0000502)	23012	0.994368	1	9.89497	0	VCP
chromatin (GO:0000785)	13/289	0.994662	1	6.58984	0	TCF7L2;UPF1;WBP2;HTRA2;BAZ1B;SFPQ;CENPF;NEDD4;PRDX1;RUVBL2;TCP1;ORC2;RAN
chromosome, centromeric region (GO:0000775)	23377	0.994806	1	9.92154	0	CENPF
collagen trimer (GO:0005581)	33270	0.995255	1	8.29694	0	COL1A1;COL13A1
SWI/SNF superfamily-type complex (GO:0070603)	24108	0.995584	1	10.0266	0	RUVBL2
motile cilium (GO:0031514)	24838	0.996246	1	9.50428	0	WDR19
microtubule associated complex (GO:0005875)	4/138	0.996328	1	7.19121	0	DYNC2H1;YWHAE;DYNC1H1;ACTR1A
intermediate filament (GO:0005882)	7/196	0.996531	1	6.8835	0	GJA1;DST;PKP2;PKP1;SLC1A4;LMNB1;GFAP
transcriptional repressor complex (GO:0017053)	25569	0.996808	1	9.49336	0	YWHAB
voltage-gated potassium channel complex (GO:0008076)	25569	0.996808	1	9.45428	0	KCNK1
potassium channel complex (GO:0034705)	25934	0.997057	1	9.33827	0	KCNK1
protein-DNA complex (GO:0032993)	35827	0.997134	1	8.0959	0	TCF7L2;CTNNB1
chromosomal region (GO:0098687)	3/124	0.997669	1	7.31925	0	CENPF;RAD50;RCC2
large ribosomal subunit (GO:0015934)	27030	0.997693	1	9.20635	0	ICT1
DNA packaging complex (GO:0044815)	28126	0.998192	1	9.12865	0	SMC2
anchored component of membrane (GO:0031225)	4/150	0.99827	1	7.27002	0	BST1;NT5E;NCAM1;MSLN
histone acetyltransferase complex (GO:0000123)	28491	0.998333	1	9.59139	0	RUVBL2
intracellular (GO:0005622)	40/730	0.998378	1	6.73463	0	ARF4;RAB5B;SAR1A;PRKCSH;GSTP1;ARL1;TWF1;IQGAP1;CLCN3;RTN4;RAP1B;ARFRP1;LGALS1;RDH11;RUVBL2;SRGAP1;SEC63;CTSB;GABARAPL2;ARL15;CAV2;CAV1;RRAS2;ANO6;LNPEP;RHOC;PEX14;RHOA;TOM1L2;RAB14;GNB1;ABI1;CHMP2B;RAB18;RABL3;RAPGEF1;PLXNB2;CALR;ACPP;ARF5
nuclear chromatin (GO:0000790)	5/177	0.998844	1	7.39759	0	TCF7L2;WBP2;RUVBL2;PRDX1;TCP1
acetyltransferase complex (GO:1902493)	31413	0.999129	1	9.274	0	RUVBL2
protein acetyltransferase complex (GO:0031248)	31413	0.999129	1	9.29768	0	RUVBL2
chromosome (GO:0005694)	4/166	0.999382	1	7.58354	0	CHMP1A;BAZ1B;LRPPRC;SMC2
cation channel complex (GO:0034703)	3/147	0.999514	1	7.48905	0	KCNK1;CALM1;MCU
ion channel complex (GO:0034702)	8/258	0.999685	1	7.04155	0	ABHD12;TTYH3;TTYH2;SACM1L;ANO6;CALM1;KCNK1;MCU
cullin-RING ubiquitin ligase complex (GO:0031461)	1/104	0.999799	1	8.0864	0	CUL5
ribosomal subunit (GO:0044391)	2/135	0.999812	1	7.40951	0	ICT1;FAU
ribosome (GO:0005840)	3/166	0.999871	1	7.49473	0	CANX;GCN1L1;FAU
proteinaceous extracellular matrix (GO:0005578)	5/239	0.999978	1	6.87288	0	LGALS3;BMP1;LGALS1;CRTAC1;CALR
nuclear chromosome part (GO:0044454)	8/327	0.999995	1	7.24339	0	TCF7L2;RAD50;WBP2;PRDX1;RUVBL2;TCP1;ORC2;BAZ1B
nucleolus (GO:0005730)	90/1653	0.999998	1	6.89703	0	FANK1;ACADVL;PID1;DDX46;CELF1;PAK1IP1;SNAP23;ECSIT;BRCA2;LITAF;MFSD8;PTBP1;SEPT7;CPT2;MAN1A2;PAPOLG;RUVBL2;KHSRP;OSBP;HADH;CTSB;CCDC51;SRRM2;UPF1;HSP90AA1;CXADR;ACSL5;SEPT2;SCAMP2;SLC7A5;PLSCR1;PEX3;TMX1;SCO2;AGPS;PKP2;NDUFS2;PKP1;LAP3;DLD;ERGIC2;STAM2;KPNB1;ENG;KHDRBS1;DDX5;VCP;TSG101;CNP;STX16;NDUFB5;DDX1;NDUFB4;ITPR3;ABCB8;IQGAP1;AAAS;MLLT4;MTDH;FAM129B;GNAI2;FXR1;PGRMC1;U2AF2;PRDX1;PCBP2;PACS…
transcription factor complex (GO:0005667)	3/268	1	1	7.01751	0	TCF7L2;CTNNB1;ECSIT
extracellular region (GO:0005576)	74/1585	1	1	7.1482	0	DHRS13;NRP2;PRSS1;TFRC;WDR1;ADPGK;SERPINE1;EMC10;LAMC2;LAMC1;SPINT2;IFI30;C4B;CTSL;CDH1;PLAU;DAG1;TIMP2;FAM3A;FAM3C;B2M;CTSD;ENPP5;CTSB;NXPE3;HSP90AA1;CXADR;PLA2G4B;APOA1;EPDR1;HSPG2;CDCP1;NPC1;SPINT1;ADAM9;MFGE8;TLN1;PPIA;LAMA5;ITIH3;COL13A1;SERPINC1;PON2;UACA;THBS1;C3;PSAP;FLNA;IGFBP7;THEM6;APOB;CPA4;GSN;GALNT1;ERAP1;FN1;LNPEP;LAMB1;SOD3;SOD1;COL1A1;BMP1;ABHD17B;CAPZA2;CALU;GNAS;PPT1;PCYOX1L;HY…
nucleoplasm (GO:0005654)	32/1051	1	1	7.0529	0	NDUFA13;ITPR3;YBX1;PHB;BRCA2;ELAVL1;LMNB1;SMC2;PTBP1;U2AF2;KHSRP;PCBP1;RUVBL2;SUMO2;PCBP2;UBC;ORC2;DAG1;MAPK1;RBM39;TCF7L2;YWHAZ;NUDT21;SFPQ;RAD50;CDK1;CTNNB1;CALM1;SQSTM1;RAN;KPNB1;TPT1
spliceosomal complex (GO:0005681)	10/151	0.809918	0.98405	5.86042	-0.0942245	SRRM2;UPF1;LGALS3;PPIL1;DDX5;PRPF38A;U2AF2;RHEB;YBX1;PABPC1
cell cortex part (GO:0044448)	19/105	0.00318289	0.0147322	0.0298984	-0.126103	SEPT11;TPM4;SLC2A1;DSTN;SEPT2;SEPT8;RAB10;SEPT9;SEPT7;GM2A;EPB41L2;CAPZA2;CFL1;MYADM;MYH9;FLNA;SPTAN1;MARK2;SPTBN1
protein kinase complex (GO:1902911)	28976	0.790097	0.97212	7.26017	-0.205291	IKBKB;PRDX3;TGFBR1;TGFBR2;ENG
exon-exon junction complex (GO:0035145)	43831	0.816725	0.989847	22.7407	-0.232076	UPF1
T-tubule (GO:0030315)	13181	0.805267	0.980852	14.0403	-0.271457	RDX;ATP1A1
chloride channel complex (GO:0034707)	18323	0.789949	0.97212	10.0509	-0.284203	TTYH3;TTYH2;ANO6
secretory granule lumen (GO:0034774)	22737	0.763368	0.958648	8.2346	-0.34776	SERPINE1;FN1;APOA1;THBS1
microtubule organizing center (GO:0005815)	33/427	0.707919	0.925349	4.83098	-0.374808	GNAI3;SLC1A4;PSEN1;AAAS;BRCA2;GNAI2;SLC9A3R1;ACTR1A;PCM1;SPAST;BLOC1S2;CHMP1A;FLOT1;CCT8;ATP6V1D;CCT5;RAB8A;CCT4;RANBP1;DYNC1H1;RBM39;SLC16A1;IST1;CKAP5;YIF1A;NUDT21;KIAA1731;TCP1;CDK1;CTNNB1;CALM1;ATP6V0D1;TLN1
centrosome (GO:0005813)	28/360	0.68434	0.918755	4.71635	-0.399646	GNAI3;SLC1A4;PSEN1;AAAS;BRCA2;GNAI2;SLC9A3R1;ACTR1A;PCM1;SPAST;BLOC1S2;CCT8;ATP6V1D;CCT5;RAB8A;CCT4;RANBP1;DYNC1H1;SLC16A1;IST1;CKAP5;NUDT21;KIAA1731;TCP1;CDK1;CTNNB1;ATP6V0D1;CALM1
platelet alpha granule lumen (GO:0031093)	17593	0.767623	0.959035	10.1455	-0.424363	SERPINE1;FN1;THBS1
photoreceptor outer segment (GO:0001750)	12451	0.780251	0.970216	14.1699	-0.42845	PTPRK;PTGS1
perikaryon (GO:0043204)	17593	0.767623	0.959035	10.2749	-0.429775	MAPK1;PI4K2A;PPP1CA
peroxisome (GO:0005777)	19/109	0.0045517	0.0201102	0.123368	-0.481942	ABCD4;IDI1;PEX11B;GBF1;HSD17B4;ACSL4;ACSL3;TMEM173;PEX14;SOD1;ALDH3A2;GNPAT;ACOX2;PEX3;AGPS;CAT;ISOC1;FAR1;DNM1L
excitatory synapse (GO:0060076)	43466	0.801291	0.97846	24.4418	-0.532219	ACTR3
spindle (GO:0005819)	34151	0.666016	0.911761	5.76933	-0.532955	CDC42;CENPF;PARD3;CLTC;CDK1;MYH9;MAPK1
nuclear inner membrane (GO:0005637)	43466	0.801291	0.97846	24.4878	-0.533221	LMNB1
I band (GO:0031674)	43466	0.801291	0.97846	24.8841	-0.541851	CFL2
dendritic spine (GO:0043197)	26054	0.711943	0.925349	7.25627	-0.562972	P2RX4;OPHN1;CTNND1;CANX;PPP1CA
mitochondrial intermembrane space (GO:0005758)	14/50	0.000319136	0.00204079	0.09479	-0.587169	NDUFA8;STOML2;SHMT2;AK2;HTRA2;CPOX;TIMM23;PPOX;SOD1;CHCHD4;OPA1;AIFM1;CAT;NDUFS1
microbody (GO:0042579)	20/123	0.00718697	0.0301109	0.174456	-0.611095	ABCD4;IDI1;PEX11B;GBF1;HSD17B4;ACSL4;ACSL3;TMEM173;PEX14;SOD1;ALDH3A2;GNPAT;ACOX2;PEX3;AGPS;CAT;ISOC1;FAR1;DNM1L;RAB8B
nonmotile primary cilium (GO:0031513)	24593	0.665902	0.911761	6.85207	-0.632976	PCM1;WDR19;PTPRK;RAB8A;PTGS1
transport vesicle (GO:0030133)	14/62	0.00191738	0.0104744	0.139267	-0.634895	TMED10;LMAN2L;YIPF3;CAV2;RAB27B;IGF2R;RAB11A;SCAMP2;RAB14;CHP1;PI4K2A;RAB8A;SPG21;SEC31A
neuronal postsynaptic density (GO:0097481)	43101	0.784557	0.970216	24.3609	-0.736592	SHANK3
mast cell granule (GO:0042629)	43101	0.784557	0.970216	24.8477	-0.751309	YWHAZ
blood microparticle (GO:0072562)	13/161	0.597641	0.856795	4.90709	-0.758425	PRSS1;GSN;TFRC;SERPINC1;FN1;SLC2A1;APOA1;YWHAZ;C4B;C3;SDCBP;STOM;ENG
nuclear chromosome, telomeric region (GO:0000784)	43101	0.784557	0.970216	25.2561	-0.763659	RAD50
primary cilium (GO:0072372)	36373	0.595723	0.856572	5.25199	-0.813097	DYNC2H1;RAB10;PCM1;RAB14;WDR19;PTPRK;RAB8A;PTGS1
postsynaptic density (GO:0014069)	36008	0.584899	0.851529	5.17672	-0.832009	NSF;DLG1;P2RX4;PLCB4;ADAM10;YWHAZ;SHANK3;RAB8A
ciliary membrane (GO:0060170)	15766	0.703348	0.923857	10.6093	-0.840231	GNB1;SHANK3;SEPT2
integral component of Golgi membrane (GO:0030173)	15766	0.703348	0.923857	10.8638	-0.860389	RER1;GALNT2;B4GALNT1
apical plasma membrane (GO:0016324)	28/201	0.0109348	0.0411963	0.283045	-0.902747	ATP6V1A;AP2A1;AQP5;TCIRG1;PSEN1;ATP1A1;CLCN3;CLDN1;AQP1;MTDH;SLC9A3R1;GJA1;SEPT7;EPCAM;STX3;ATP6V1E1;SLC12A2;CAV1;SLC11A2;FN1;RAB27B;ATP1B1;CLDN4;CD9;SLC29A1;ATP6V0D1;KCNK1;ATP6V1B1
synapse part (GO:0044456)	34/395	0.473954	0.770374	3.51293	-0.916452	LIN7C;SYNGR1;SYNGR2;OPHN1;NCS1;DAG1;NPTN;VTI1A;DMD;RAB8A;VTI1B;NSF;SNAPIN;CADM1;AP3D1;ADAM10;SCRIB;SCAMP1;YWHAZ;NIPSNAP1;RAB11B;DLG1;PLCB4;P2RX4;NDUFS7;DNAJC5;ABI1;PPT1;ATP6V0D1;RAB5A;SHANK3;PI4K2A;VAMP2;PICALM
neuron spine (GO:0044309)	27181	0.594788	0.856572	6.16992	-0.955207	P2RX4;OPHN1;CTNND1;CANX;SHANK3;PPP1CA
sperm part (GO:0097223)	18/103	0.0055318	0.0233779	0.266804	-1.00211	ITGB1;ARSA;CXADR;CAV2;CAV1;HEXB;AK2;HK1;CCT6A;SLC9A3R1;BSG;TCP1;CTNNA1;ATP6V0A2;CTSH;FLOT2;CALR;DLD
mitochondrial nucleoid (GO:0042645)	13/40	0.00015431	0.00110286	0.147485	-1.00435	ACADVL;POLDIP2;SHMT2;SOD2;LRPPRC;HADHB;HADHA;LONP1;VDAC2;TFAM;VDAC1;GRSF1;SLC25A5
extracellular space (GO:0005615)	96/1120	0.442351	0.728755	3.29986	-1.04414	TFRC;CPQ;CTSZ;SERPINE1;LAMC2;ENO1;LAMC1;MSLN;C4B;LGALS3;LGALS1;CTSL;PLAU;C1QBP;CFL2;CFL1;TIMP2;DAG1;CTSH;SDF2;B2M;CTSD;CTSC;CTSB;ARSA;CXADR;NCOA5;GAA;ENTPD6;APOA1;HSPG2;YWHAZ;ATRN;SPINT1;MTHFD2;ADAM9;MFGE8;ACPP;SMPDL3B;PPIA;ENG;LAMA5;RTN3;PON3;CNP;SERPINC1;GSTP1;TACSTD2;HTRA1;THBS1;C3;APOO;SDCBP;PRDX4;PRDX1;LMAN2;PSAP;SERPINH1;HMOX1;STOM;SFN;IGFBP7;KDSR;APOB;SIAE;ST14;GSN;GOLM1;CMTM4;ABCA3;ERAP1;…
dendrite (GO:0030425)	21/236	0.434684	0.727146	3.41031	-1.08662	FARP1;CADM1;LRP1;ACAD9;SLC1A4;PTPRK;ZFYVE27;PLCB4;OPA1;LAMP1;RHEB;GNB1;NCS1;GNAS;PPT1;FLNA;ATXN10;STX3;RAB5A;PI4K2A;RAB8A
integral component of endoplasmic reticulum membrane (GO:0030176)	17/94	0.00513156	0.0223222	0.291253	-1.10739	BCAP31;RTN1;PIGT;SACM1L;SPPL2B;TECR;SPPL2A;SSR3;DERL1;RTN4;TAPBP;SGPL1;CANX;PIGK;BNIP1;ESYT1;CALR
axon part (GO:0033267)	12/133	0.451462	0.741252	3.87533	-1.16033	DLG1;SEPT7;P2RX4;OPHN1;CDH1;PARD3;DAG1;AP3D1;ATP6V0D1;RAB5A;SPTBN1;AQP1
alpha-amino-3-hydroxy-5-methyl-4-isoxazolepropionic acid selective glutamate receptor complex (GO:0032281)	46784	0.687753	0.920793	14.6182	-1.20629	ABHD12;SACM1L
growth cone (GO:0030426)	36404	0.462189	0.753771	4.4306	-1.25239	CXADR;ITGA3;PARD3;CTNND1;TIMP2;PSEN1;STX3;IQGAP1;CALM1
condensed chromosome (GO:0000793)	17624	0.581498	0.851529	8.08851	-1.3	CHMP1A;BAZ1B;LRPPRC;SMC2
Z disc (GO:0030018)	31990	0.45838	0.750076	4.61757	-1.32792	DST;CTNNB1;DMD;NEB;PSEN1;SPTAN1;SYNE2;MYL12B
cell-cell adherens junction (GO:0005913)	13/47	0.000570299	0.00350172	0.238111	-1.3464	CTNND1;PTPRM;SCRIB;MLLT4;GJA1;CDH1;PARD3;DAG1;CTNNA1;CTNNB1;MYH9;ITGA6;SPTAN1
proton-transporting ATP synthase complex (GO:0045259)	44531	3.42449e-06	3.54107e-05	0.132357	-1.35646	ATP5E;ATP5D;ATP5A1;PPIF;ATP5C1;USMG5;ATP5H;ATP5O;ATP5F1;MT-ATP8;ATP5J2;ATP5L
cytosol (GO:0005829)	243/2529	0.0158167	0.0553016	0.4759	-1.37771	NCKAP1;VPS29;PI4K2B;VARS;ENO1;SMC2;GJA1;OPHN1;FTH1;VPS35;ATP6V1E1;DYNC2H1;GABARAPL2;ATP6V1G1;AP1B1;POR;MTHFD1;MTHFD2;PARD3;TLN1;VPS28;PI4K2A;STXBP2;VPS26A;VPS26B;MYL12B;PRDX3;SNX3;LDHB;RHOT2;LDHA;PRDX4;RHOT1;PRDX1;PCBP2;HMOX1;SFN;APOB;ATP6V1C1;SPTBN1;SEC31A;YES1;ST13;RCC2;LNPEP;MEMO1;PRDX6;CCT6A;MOV10;TOLLIP;FASN;PPT1;NMT1;GRB2;CALR;CALM1;FARSA;FARSB;ARF4;CLTC;GDI2;CLTA;AP2A1;AP2A2;IKBKB;ACTR1A;P…
basolateral plasma membrane (GO:0016323)	21/138	0.0113192	0.0423164	0.453544	-1.43437	SLC12A2;ST14;CXADR;CADM1;ITGA3;CAV1;SLC2A1;AP2A1;SCRIB;ATP1A1;ATP1B1;AQP1;DLG1;CDH1;EPCAM;DAG1;ADAM9;CTNNB1;SLC29A1;CD44;ATP6V1B1
condensed nuclear chromosome (GO:0000794)	46419	0.669543	0.911761	15.9203	-1.47067	CHMP1A;LRPPRC
intermediate filament cytoskeleton (GO:0045111)	20210	0.502002	0.795109	6.49037	-1.48809	DST;CCT8;SYNE2;CLK3;PLEC
euchromatin (GO:0000791)	46419	0.669543	0.911761	16.1487	-1.49177	PRDX1;RUVBL2
serine/threonine protein kinase complex (GO:1902554)	20576	0.516923	0.795109	6.73318	-1.54376	PRDX3;IKBKB;TGFBR1;TGFBR2;ENG
photoreceptor inner segment (GO:0001917)	46054	0.650482	0.905829	15.8332	-1.56597	RDH11;GNB1
cell projection membrane (GO:0031253)	26/196	0.022793	0.0748474	0.636496	-1.64999	ITGB1;ARF4;SCARB1;TWF1;SYNE2;AQP1;GNA13;EPB41L5;SLC9A3R1;DMD;ITGAV;RAC1;SPTBN1;ITGA3;TPM1;SEPT2;RHOA;DLG1;RAB34;GNB1;RAB35;CTNNB1;ITGA5;KCNK1;SHANK3;ARF6
brush border membrane (GO:0031526)	16528	0.533561	0.818014	8.2238	-1.65196	GNA13;SLC9A3R1;KCNK1;AQP1
site of polarized growth (GO:0030427)	10/102	0.369515	0.645987	3.9428	-1.72291	CXADR;ITGA3;PARD3;CTNND1;TIMP2;PSEN1;STX3;IQGAP1;CALM1;PI4K2A
H4/H2A histone acetyltransferase complex (GO:0043189)	42370	0.746749	0.940208	28.0762	-1.73103	RUVBL2
H4 histone acetyltransferase complex (GO:1902562)	42370	0.746749	0.940208	28.0784	-1.73116	RUVBL2
extrinsic component of membrane (GO:0019898)	18/115	0.0143643	0.052489	0.597831	-1.7619	FARP1;ARSA;STOML2;ST14;CAV2;RDX;IQGAP1;EPB41L5;BST1;SNX16;EPB41L2;PACSIN2;SNX9;MITD1;ESYT2;RAC1;MFGE8;TGM3
cytosolic part (GO:0044445)	19/198	0.324571	0.574807	3.18388	-1.76298	CCT3;VAC14;CCT2;STX12;SNAPIN;ENO1;UACA;IKBKB;PRDX3;CCT6A;CYB5R3;BLOC1S2;TCP1;FAU;CCT8;CCT7;CCT5;PI4K2A;CCT4
myosin II complex (GO:0016460)	45689	0.630557	0.893442	15.6789	-1.7666	MYH9;MYL12B
extrinsic component of organelle membrane (GO:0031312)	42370	0.746749	0.940208	28.9506	-1.78493	SNX16
nuclear pore (GO:0005643)	22798	0.434054	0.727146	5.62025	-1.79077	NDC1;MYO1C;NUP210;AAAS;RAN;KPNB1
external side of plasma membrane (GO:0009897)	25/191	0.0286112	0.0914806	0.750232	-1.79428	ITGB1;TFRC;ECE1;THBS1;LGALS3;LAMP1;CLPTM1;ITGAV;NCAM1;ITGB6;B2M;LDLR;CD276;ITGA3;MCAM;GSR;ATP6AP2;TGFBR2;CD9;ITGA6;ITGA5;CALR;MFGE8;CD44;ENG
photoreceptor outer segment membrane (GO:0042622)	42370	0.746749	0.940208	29.3504	-1.80958	GNB1
nucleoid (GO:0009295)	13/42	0.000230157	0.00151157	0.281513	-1.82831	ACADVL;POLDIP2;SHMT2;SOD2;LRPPRC;HADHB;HADHA;LONP1;VDAC2;TFAM;VDAC1;GRSF1;SLC25A5
receptor complex (GO:0043235)	26/272	0.293437	0.532128	2.9136	-1.83811	ITGB1;NRP2;STOML2;LRP1;ITGB5;ITGB4;HTRA2;ITPR3;LRP6;IKBKB;ABHD12;SDCBP;PLXNA1;ITGAV;ITGB6;LDLR;ITGA3;SACM1L;MCOLN1;TGFBR1;TGFBR2;TOLLIP;MYH9;ITGA6;ITGA5;ENG
phosphatidylinositol 3-kinase complex (GO:0005942)	42370	0.746749	0.940208	30.6377	-1.88895	VAC14
presynaptic membrane (GO:0042734)	16163	0.516984	0.795109	8.53242	-1.95628	NPTN;SCRIB;PI4K2A;PICALM
mitochondrial proton-transporting ATP synthase complex (GO:0005753)	44531	3.42449e-06	3.54107e-05	0.197248	-2.02149	ATP5E;ATP5A1;ATP5D;PPIF;ATP5C1;USMG5;ATP5H;ATP5O;ATP5F1;MT-ATP8;ATP5J2;ATP5L
nuclear membrane (GO:0031965)	15/149	0.290608	0.528972	3.24274	-2.06504	NDUFB4;ANXA4;ITPR3;YBX1;PSEN1;AAAS;SYNE2;AQP1;LMNB1;PCM1;DHCR7;LBR;NUCB2;KPNB1;CERS2
integral component of plasma membrane (GO:0005887)	106/1066	0.0503867	0.139136	1.12702	-2.22282	SCARB1;TFRC;CD82;CD81;AQP5;CLDN1;AQP1;FADS2;GJA1;LAMP1;BSG;SLC12A7;EPHB4;EPHB3;CXADR;STX8;SLC11A2;TM4SF1;CLDN4;CLDN3;PI4K2A;EPHA2;ATP6V1A;CD151;SDC4;TACSTD2;ITPR3;SLC1A4;SLC1A5;PSEN1;PHB;NCSTN;EBP;TSPAN7;PROM2;ST14;CAV2;CAV1;M6PR;LNPEP;GBAS;GPR137B;IGF2R;SLC6A6;TMEM11;PTK7;CAPRIN1;PLXNB2;DEGS1;SLC25A3;PTPRS;SLC2A1;ATP2A2;PTPRM;MAGT1;PTPRK;TCIRG1;PTPRF;ITGAV;EMB;SIGMAR1;BACE1;ATRN;MMP14;PLSCR1;GPR…
cytoplasmic mRNA processing body (GO:0000932)	18384	0.425109	0.719871	6.90768	-2.27044	MOV10;DDX6;CAPRIN1;RQCD1;SQSTM1
NuA4 histone acetyltransferase complex (GO:0035267)	42005	0.725428	0.925349	29.5272	-2.29085	RUVBL2
intrinsic component of plasma membrane (GO:0031226)	12114	0.536609	0.820101	11.774	-2.33511	CD63;ADAM9;RASAL1
photoreceptor disc membrane (GO:0097381)	42005	0.725428	0.925349	30.4848	-2.36514	GNB1
sperm principal piece (GO:0097228)	42005	0.725428	0.925349	30.6908	-2.38112	HK1
axon (GO:0030424)	17/161	0.218778	0.425772	2.78931	-2.38166	NRP2;DST;CADM1;PSEN1;IQGAP1;PTPRK;RAB11A;RHOA;BACE1;ZFYVE27;CANX;NCS1;PPT1;SLC38A7;ACADM;RAB5A;VPS16
organellar large ribosomal subunit (GO:0000315)	42005	0.725428	0.925349	30.7464	-2.38543	ICT1
mitochondrial large ribosomal subunit (GO:0005762)	42005	0.725428	0.925349	31.1058	-2.41332	ICT1
filopodium (GO:0030175)	17868	0.00191816	0.0104744	0.530041	-2.41636	ITGB1;CDC42;DYNC1H1;CXADR;RDX;ABI1;FSCN1;DAG1;TWF1;ITGA6;DMD;ACPP
vesicle lumen (GO:0031983)	27973	0.326264	0.574807	4.42592	-2.45072	HSP90AA1;SERPINE1;FN1;APOA1;HYOU1;CALR;APOB;THBS1
synapse (GO:0045202)	26/243	0.143655	0.310295	2.09621	-2.45305	ITGB1;CYFIP1;SNAP23;CTNND1;PSEN1;LRP6;SEPT7;SLC17A5;DMD;EMB;RABAC1;DNM1L;ACTR3;FARP1;SEPT11;CXADR;SNAPIN;ITGA3;SEPT2;DLG1;VAMP7;ARPC2;MYH9;CTNNB1;ITGA5;VAMP2
DNA helicase complex (GO:0033202)	42005	0.725428	0.925349	31.6592	-2.45626	RUVBL2
Ino80 complex (GO:0031011)	42005	0.725428	0.925349	31.7384	-2.4624	RUVBL2
cytoplasmic membrane-bounded vesicle lumen (GO:0060205)	27973	0.326264	0.574807	4.45069	-2.46444	HSP90AA1;SERPINE1;FN1;APOA1;HYOU1;CALR;APOB;THBS1
mRNA cleavage factor complex (GO:0005849)	42005	0.725428	0.925349	31.7905	-2.46644	NUDT21
neuronal cell body (GO:0043025)	30/270	0.0904186	0.217542	1.63005	-2.48642	LRP1;ITPR3;SLC1A4;PSEN1;PTPRK;RTN4;LRP6;CDC42;LAMP1;TIMP2;SLC38A7;VTI1A;FLNA;RAB8A;VTI1B;VPS16;ACSL4;SORL1;DHODH;SOD1;P2RX4;NDUFS7;RHEB;PARD3;CANX;PPT1;ATXN10;RAB5A;PI4K2A;PICALM
T cell receptor complex (GO:0042101)	41640	0.702313	0.923857	31.7235	-2.51243	STOML2
CCR4-NOT complex (GO:0030014)	42005	0.725428	0.925349	32.5171	-2.52282	RQCD1
connexon complex (GO:0005922)	45323	0.609756	0.871592	18.401	-2.52893	GJA1;GJB3
sarcomere (GO:0030017)	11383	0.497455	0.795109	11.047	-2.53282	LMAN1;TPM1;CALM1
Golgi cisterna membrane (GO:0032580)	41640	0.702313	0.923857	32.2499	-2.55412	RAB21
pericentric heterochromatin (GO:0005721)	41640	0.702313	0.923857	32.254	-2.55445	BAZ1B
contractile fiber part (GO:0044449)	18/167	0.188954	0.379469	2.64266	-2.56069	DST;SDC4;TPM4;TPM3;TPM1;NEB;PSEN1;SYNE2;MYL12B;FXR1;LMAN1;CFL2;DAG1;CTNNB1;DMD;CALM1;SPTAN1;PLEC
organelle envelope (GO:0031967)	17/123	0.0431563	0.125593	1.23594	-2.56423	RANBP1;NUP210;ABCB6;SIGMAR1;MYOF;ABCB8;AAAS;UACA;SYNE2;RTN4;LMNB1;HADHB;CENPF;NPC1;BNIP1;LBR;KPNB1
intrinsic component of the cytoplasmic side of the plasma membrane (GO:0031235)	41640	0.702313	0.923857	32.4362	-2.56887	RASAL1
U1 snRNP (GO:0005685)	41640	0.702313	0.923857	32.5541	-2.57822	LUC7L
envelope (GO:0031975)	17/123	0.0431563	0.125593	1.25657	-2.60701	RANBP1;NUP210;ABCB6;SIGMAR1;MYOF;ABCB8;AAAS;UACA;SYNE2;RTN4;LMNB1;HADHB;CENPF;NPC1;BNIP1;LBR;KPNB1
cell cortex (GO:0005938)	30560	0.283604	0.518516	4.00747	-2.63204	CAV1;NEDD4;PARD3;CTNNB1;LAMC2;PSEN1;SEPT2;RHOA;ARF6
microtubule cytoskeleton (GO:0015630)	14/120	0.156215	0.335932	2.4551	-2.67814	RBM39;DST;SHMT2;IQGAP1;F11R;CKAP5;SEPT7;SPAST;VAPA;VPS41;MAPK1;CHP1;SPTAN1;GAPDH
leading edge membrane (GO:0031256)	15/95	0.0225849	0.0746685	1.06162	-2.75458	ITGB1;ARF4;TPM1;TWF1;PTPRK;RHOA;SYNE2;CDC42;EPB41L5;RAB34;ITGAV;ITGA5;RAC1;SPTBN1;EPHA2
extracellular matrix part (GO:0044420)	15/127	0.137001	0.301279	2.30795	-2.7689	ITGB1;LAMA5;DST;ITGB4;FN1;LAMB1;LAMC2;LAMC1;HSPG2;COL1A1;DLG1;TIMP2;DAG1;TIMP3;ITGA6
ruffle (GO:0001726)	13/68	0.00914993	0.0370572	0.847901	-2.79408	ITGB1;CYFIP1;GSN;RDX;NME2;RAB34;MYADM;ATP6V1B2;MYH9;ITGA5;TLN1;RAB5A;ARF6
ribonucleoprotein granule (GO:0035770)	13/111	0.164265	0.348616	2.67432	-2.81816	DDX6;PABPC4;DDX1;YBX1;IQGAP1;CDC42;MOV10;CAPRIN1;KHSRP;RQCD1;PABPC1;RAC1;SQSTM1
terminal bouton (GO:0043195)	14336	0.430478	0.726432	8.83772	-2.82463	P2RX4;OPHN1;AP3D1;RAB5A
cytoplasmic ribonucleoprotein granule (GO:0036464)	13/111	0.164265	0.348616	2.6946	-2.83953	DDX6;PABPC4;DDX1;YBX1;IQGAP1;CDC42;MOV10;CAPRIN1;KHSRP;RQCD1;PABPC1;RAC1;SQSTM1
neuromuscular junction (GO:0031594)	17288	0.377846	0.655832	6.91996	-2.91919	ITGB1;DLG1;CXADR;MYH9;PSEN1
pigment granule (GO:0048770)	44593	0.565507	0.837915	16.7011	-2.95339	RAB32;LAMP1
axonal growth cone (GO:0044295)	41275	0.677255	0.911761	32.0025	-2.9563	PARD3
melanosome (GO:0042470)	44593	0.565507	0.837915	16.7302	-2.95854	RAB32;LAMP1
platelet alpha granule (GO:0031091)	41275	0.677255	0.911761	33.0964	-3.05735	THBS1
fibrillar collagen trimer (GO:0005583)	41275	0.677255	0.911761	33.1692	-3.06408	COL1A1
RNA cap binding complex (GO:0034518)	41275	0.677255	0.911761	33.7387	-3.11669	CYFIP1
MHC class I protein complex (GO:0042612)	41275	0.677255	0.911761	34.3101	-3.16947	B2M
axolemma (GO:0030673)	41275	0.677255	0.911761	34.3538	-3.17351	SPTBN1
nuclear envelope (GO:0005635)	14/110	0.0995583	0.236026	2.20724	-3.18684	RANBP1;NUP210;SIGMAR1;MYOF;AAAS;UACA;SYNE2;RTN4;LMNB1;CENPF;NPC1;BNIP1;LBR;KPNB1
chylomicron (GO:0042627)	41275	0.677255	0.911761	34.92	-3.22581	APOB
occluding junction (GO:0070160)	15/108	0.0533712	0.143306	1.67073	-3.24584	CXADR;LIN7C;F11R;YBX3;CLDN1;TGFBR1;MTDH;DLG1;CLDN4;CLDN3;VAPA;CLDN9;EPCAM;PARD3;CTNNB1
ciliary transition zone (GO:0035869)	41275	0.677255	0.911761	35.3297	-3.26366	37500
tight junction (GO:0005923)	15/108	0.0533712	0.143306	1.69331	-3.28972	CXADR;LIN7C;F11R;YBX3;CLDN1;TGFBR1;MTDH;DLG1;CLDN4;CLDN3;VAPA;CLDN9;EPCAM;PARD3;CTNNB1
Schmidt-Lanterman incisure (GO:0043220)	42705	0.650089	0.905829	34.8869	-3.45046	CDH1
condensed chromosome outer kinetochore (GO:0000940)	42705	0.650089	0.905829	34.9494	-3.45664	CENPF
lamellipodium (GO:0030027)	15/111	0.0633378	0.160324	1.88877	-3.45751	ACTR3;NCKAP1;CYFIP1;GSN;CTNND1;RDX;NME2;PTPRM;RHOA;CFL1;ABI1;DAG1;CTNNA1;CTNNB1;RAC1
hemoglobin complex (GO:0005833)	42705	0.650089	0.905829	35.6448	-3.52542	CYB5R3
synaptic vesicle (GO:0008021)	31717	0.130324	0.290539	2.87447	-3.55289	SYNGR2;SNAPIN;CADM1;DNAJC5;PPT1;VTI1A;ATP6V0D1;RAB5A;VAMP2;RAB11B;VTI1B
nuclear euchromatin (GO:0005719)	44228	0.542063	0.825838	18.5959	-3.55844	PRDX1;RUVBL2
intrinsic component of membrane (GO:0031224)	21732	0.249625	0.475755	4.82419	-3.58366	CD63;GNAS;ADAM9;ESYT2;ECE1;RASAL1;PPOX
endomembrane system (GO:0012505)	42705	0.650089	0.905829	36.835	-3.64313	CHMP1A
mRNA cap binding complex (GO:0005845)	42705	0.650089	0.905829	37.5033	-3.70923	CYFIP1
mitotic spindle (GO:0072686)	46813	0.435801	0.727146	11.7924	-3.7574	CDC42;CDK1;MAPK1
inclusion body (GO:0016234)	18780	0.279321	0.514204	5.66363	-3.76708	CDH1;MVB12A;CCT8;SQSTM1;SYNE2;PICALM
basement membrane (GO:0005604)	28399	0.135608	0.29957	3.19504	-3.85132	ITGB1;LAMA5;DST;ITGB4;TIMP2;DAG1;TIMP3;ITGA6;LAMB1;LAMC1
pore complex (GO:0046930)	28795	0.0826506	0.20185	2.56768	-4.10887	NDC1;TOMM40;MYO1C;NUP210;VDAC2;BAX;VDAC1;BAK1;AAAS;RAN;KPNB1
extrinsic component of plasma membrane (GO:0019897)	19299	0.00852993	0.035432	1.23443	-4.12318	FARP1;ARSA;ST14;STOML2;CAV2;SNX9;ESYT2;IQGAP1;RAC1;MFGE8;TGM3
site of double-strand break (GO:0035861)	43497	0.492597	0.795109	18.1367	-4.15832	VCP;RAD50
stereocilium (GO:0032420)	43497	0.492597	0.795109	18.6722	-4.28109	MYO1C;RDX
peroxisomal part (GO:0044439)	26238	0.0513546	0.140215	2.20024	-4.32255	GNPAT;ACOX2;PEX3;PRDX1;AGPS;PEX11B;CAT;HSD17B4;FAR1;PEX14;RAB8B
stress fiber (GO:0001725)	19664	0.00959855	0.0385529	1.34057	-4.36453	SEPT9;SEPT11;MYO1C;SEPT7;TPM4;TPM3;TPM1;FSCN1;MYH9;FLNB;MYL12B
microbody part (GO:0044438)	26238	0.0513546	0.140215	2.22689	-4.3749	GNPAT;ACOX2;PEX3;PRDX1;AGPS;PEX11B;CAT;HSD17B4;FAR1;PEX14;RAB8B
actomyosin (GO:0042641)	22951	0.0244138	0.0796315	1.79023	-4.5299	SEPT9;SEPT11;MYO1C;SEPT7;TPM4;TPM3;TPM1;FSCN1;MYH9;FLNB;MYL12B
clathrin-coated vesicle membrane (GO:0030665)	17838	0.00514422	0.0223222	1.19956	-4.56092	AP1G1;DNAJC5;CLTC;CLTA;AP2A1;AP2B1;APOB;LDLR;AP2A2;AP2M1;VAMP2
polysome (GO:0005844)	46447	0.414608	0.704543	13.0611	-4.57407	FXR1;CALR;YBX3
transport vesicle membrane (GO:0030658)	15097	0.283797	0.518516	7.11968	-4.6761	LMAN1;SEC24B;B2M;VAMP2;SEC31A
BBSome (GO:0034464)	42675	0.620638	0.88196	37.7466	-4.7413	BBS9
actin filament bundle (GO:0032432)	20394	0.0120421	0.0446753	1.52987	-4.75535	SEPT9;SEPT11;MYO1C;SEPT7;TPM4;TPM3;TPM1;FSCN1;MYH9;FLNB;MYL12B
cytoplasmic side of membrane (GO:0098562)	16742	0.00338591	0.0155241	1.16704	-4.86116	PTP4A1;RAB21;DNAJA1;IKBKB;DLG1;GM2A;CDH1;CHMP4B;CTNNB1;HTRA2;RAB5A
sarcolemma (GO:0042383)	23285	0.0545334	0.145143	2.60781	-5.03317	ITGB1;LAMP1;BSG;DAG1;FLOT1;DMD;ATP1A1;ATP1B1;AQP1;PLEC
microvillus (GO:0005902)	22555	0.046495	0.130378	2.4811	-5.05479	ATP6V1A;SLC9A3R1;MYO1C;CNP;RDX;ATP6V1B2;AQP5;ATP6V1E1;ATP6V1B1;PROM2
phagocytic cup (GO:0001891)	42675	0.620638	0.88196	41.4105	-5.20153	RAC1
acrosomal vesicle (GO:0001669)	19633	0.0223707	0.0744668	2.03257	-5.2794	CCT6A;ITGB1;ARSA;CXADR;HEXB;TCP1;CTNNA1;ATP6V0A2;CTSH;CALR
late endosome membrane (GO:0031902)	47423	0.000164922	0.00112595	0.811677	-5.51058	VAMP8;VAC14;CD63;VAMP7;RNF13;STX8;SLC11A2;LAMP2;SPPL2A;RAB27B;VTI1B
high-density lipoprotein particle (GO:0034364)	45717	0.371524	0.647171	13.0613	-5.68353	APOO;HDLBP;APOA1
ruffle membrane (GO:0032587)	18172	0.0145269	0.0525372	1.94151	-5.72013	ITGB1;ARF4;EPB41L5;RAB34;TPM1;TWF1;ITGAV;ITGA5;RAC1;RHOA
coated pit (GO:0005905)	19968	0.052977	0.143306	2.95201	-5.73508	TFRC;LRP1;RAB35;AP2B1;DNM1L;LDLR;AP2A2;AP2M1;PICALM
actin filament (GO:0005884)	16224	0.188769	0.379469	6.02198	-5.83519	VPS18;FLNA;IQGAP1;RAC1;MARK2;VPS16
cortical cytoskeleton (GO:0030863)	18476	0.0777428	0.190823	3.79877	-6.29231	TPM4;CFL1;CAPZA2;MYADM;SLC2A1;MYH9;DSTN;FLNA
WASH complex (GO:0071203)	42767	0.439878	0.727146	19.788	-6.30501	CAPZA2;KIAA0196
dystrophin-associated glycoprotein complex (GO:0016010)	42767	0.439878	0.727146	19.9904	-6.36949	DAG1;DMD
sperm midpiece (GO:0097225)	42644	0.588712	0.851529	40.7339	-6.5468	SLC9A3R1
ciliary rootlet (GO:0035253)	42644	0.588712	0.851529	40.9885	-6.58772	PSEN1
dynactin complex (GO:0005869)	42644	0.588712	0.851529	40.9919	-6.58827	ACTR1A
prefoldin complex (GO:0016272)	42644	0.588712	0.851529	41.0616	-6.59947	SLMAP
cell-cell contact zone (GO:0044291)	16285	0.0456236	0.130357	3.31482	-6.75388	ITGB1;DLG1;GJA1;CXADR;PKP2;CTNNA1;ATP1B1;YWHAH
ER to Golgi transport vesicle membrane (GO:0012507)	11049	0.268604	0.496356	9.66617	-6.77078	LMAN1;SEC24B;B2M;SEC31A
myelin sheath (GO:0043209)	42767	0.439878	0.727146	21.3055	-6.78854	PLP1;ITPR3
perinuclear endoplasmic reticulum (GO:0097038)	42644	0.588712	0.851529	42.3304	-6.8034	ADAM10
beta-catenin destruction complex (GO:0030877)	42644	0.588712	0.851529	42.892	-6.89365	CTNNB1
autophagic vacuole (GO:0005776)	47209	0.251066	0.476633	9.41017	-6.97301	GABARAPL2;RAB23;RAB24;SQSTM1
centriolar satellite (GO:0034451)	42401	0.41241	0.703267	19.9305	-7.0159	PCM1;FLOT1
neuron projection terminus (GO:0044306)	16285	0.0456236	0.130357	3.44855	-7.02634	SEPT7;CDH1;VTI1A;DMD;ATP6V0D1;RAB5A;VAMP2;AQP1
dendritic shaft (GO:0043198)	12905	0.195517	0.387843	7.44764	-7.05407	NSF;KIRREL;CTNNB1;FLNA;PSEN1
cytoplasmic side of plasma membrane (GO:0009898)	15585	0.0154965	0.0545748	2.44457	-7.10926	PTP4A1;RAB21;IKBKB;DLG1;GM2A;CDH1;CHMP4B;CTNNB1;HTRA2
exocyst (GO:0000145)	42401	0.41241	0.703267	20.2219	-7.11848	RAB10;SEPT2
rough endoplasmic reticulum (GO:0005791)	12905	0.195517	0.387843	7.59471	-7.19337	RPN2;RAB14;PSEN1;SEC62;ARSB
early endosome membrane (GO:0031901)	14397	0.132605	0.294273	5.97277	-7.30617	SNX3;EHD1;VAC14;B2M;PI4K2A;WLS
trans-Golgi network membrane (GO:0032588)	15554	0.0372485	0.113854	3.37114	-7.32495	RAB31;AP1G1;CLTC;AP1B1;GNAS;CLTA;SCAMP2;TMEM165
cis-Golgi network (GO:0005801)	12905	0.195517	0.387843	7.74707	-7.33768	TMED10;MAN2A1;KDELR1;GBF1;TMED5
microbody membrane (GO:0031903)	15585	0.0154965	0.0545748	2.5283	-7.35277	GNPAT;PEX3;AGPS;CAT;PEX11B;HSD17B4;FAR1;PEX14;RAB8B
peroxisomal membrane (GO:0005778)	15585	0.0154965	0.0545748	2.56187	-7.4504	GNPAT;PEX3;AGPS;CAT;PEX11B;HSD17B4;FAR1;PEX14;RAB8B
Golgi-associated vesicle (GO:0005798)	47392	0.000601246	0.00356348	1.36827	-7.71296	TMED10;RAB14;COPB1;VPS41;ADAM10;TMED2;RAB27B;IGF2R;SPG21;RAB8A
proton-transporting two-sector ATPase complex, proton-transporting domain (GO:0033177)	45200	0.000134226	0.000988394	1.12452	-7.78106	ATP6V0A2;ATP5H;TCIRG1;ATP6V0D1;ATP5F1;ATP6V0C;MT-ATP8;ATP5J2;ATP5L;ATP6V0A1
protein-lipid complex (GO:0032994)	14824	0.029973	0.0945902	3.32544	-7.84206	APOO;PEX3;HDLBP;APOA1;APOB;SORL1;LDLR;PCYOX1
AP-type membrane coat adaptor complex (GO:0030119)	14489	0.0105129	0.0404539	2.45234	-7.86611	AP3M1;AP1G1;AP1B1;AP3B1;AP2A1;AP2B1;AP2A2;AP2M1;PICALM
axon terminus (GO:0043679)	12540	0.181827	0.368199	7.95627	-7.94936	SEPT7;CDH1;ATP6V0D1;RAB5A;AQP1
sperm fibrous sheath (GO:0035686)	42614	0.554101	0.826052	43.2008	-8.25555	LDHA
contractile fiber (GO:0043292)	13302	0.103385	0.243909	5.90255	-8.32825	GJA1;SCO1;SCO2;TPM1;TWF1;PLEC
filamentous actin (GO:0031941)	44621	0.305997	0.546745	13.824	-8.34652	MYO1C;TPM4;TPM1
intercalated disc (GO:0014704)	13728	0.0209897	0.0703516	3.17268	-8.42108	ITGB1;DLG1;GJA1;CXADR;PKP2;CTNNA1;ATP1B1;YWHAH
sarcoplasmic reticulum (GO:0016529)	14793	0.0686704	0.17203	4.84548	-8.52847	SAR1A;CALU;TMEM109;ATP2A2;CALR;THBS1;SYNE2
origin recognition complex (GO:0000808)	42614	0.554101	0.826052	44.7492	-8.55144	ORC2
integrin complex (GO:0008305)	11567	0.00299154	0.0142538	2.01726	-8.57484	ITGB1;ITGB5;ITGA3;ITGB4;MYH9;ITGA6;ITGAV;ITGA5;ITGB6
nuclear origin of replication recognition complex (GO:0005664)	42614	0.554101	0.826052	45.4941	-8.69379	ORC2
protein complex involved in cell adhesion (GO:0098636)	11567	0.00299154	0.0142538	2.05774	-8.74691	ITGB1;ITGB5;ITGB4;ITGA3;MYH9;ITGA6;ITGAV;ITGB6;ITGA5
glial cell projection (GO:0097386)	42614	0.554101	0.826052	46.1194	-8.81329	GFAP
pre-autophagosomal structure membrane (GO:0034045)	42614	0.554101	0.826052	46.41	-8.86882	RAB1B
cell periphery (GO:0071944)	46478	0.216806	0.424869	10.4099	-8.91057	SLC9A3R1;ITGA3;NME2;CTNNB1
intrinsic component of endoplasmic reticulum membrane (GO:0031227)	42614	0.554101	0.826052	46.8833	-8.95928	ESYT2
vesicle coat (GO:0030120)	11567	0.00299154	0.0142538	2.11141	-8.97502	SEC24B;VMA21;COPB1;CLTC;TMED3;CLTA;AP2A1;TMED7;SEC31A
phagocytic vesicle membrane (GO:0030670)	45901	0.00087409	0.00505724	1.70342	-9.00589	LAMP1;ANXA3;LAMP2;ATP6V0A2;TCIRG1;ATP6V0D1;B2M;ATP6V0C;ATP6V0A1
clathrin-coated endocytic vesicle membrane (GO:0030669)	11536	0.00902751	0.0368686	2.73014	-9.01053	CLTC;CLTA;AP2A1;AP2B1;APOB;LDLR;AP2A2;AP2M1
F-actin capping protein complex (GO:0008290)	42614	0.554101	0.826052	47.5293	-9.08272	CAPZA2
gamma-tubulin complex (GO:0000930)	42036	0.384287	0.659941	21.8865	-9.09612	BLOC1S2;CKAP5
COP9 signalosome (GO:0008180)	12966	0.041005	0.120778	4.30985	-9.11015	STOML2;BASP1;EPB41L2;ATP5A1;FLOT1;MYH9;GRB2
plasma lipoprotein particle (GO:0034358)	14062	0.056537	0.149331	4.79829	-9.12437	APOO;HDLBP;APOA1;APOB;SORL1;LDLR;PCYOX1
microtubule plus-end (GO:0035371)	42036	0.384287	0.659941	22.1169	-9.1919	DST;CKAP5
gap junction (GO:0005921)	42036	0.384287	0.659941	22.4318	-9.32276	GJA1;GJB3
peroxisomal matrix (GO:0005782)	12966	0.041005	0.120778	4.4147	-9.33178	GNPAT;ACOX2;PRDX1;AGPS;CAT;HSD17B4;FAR1
microbody lumen (GO:0031907)	12966	0.041005	0.120778	4.4572	-9.42161	GNPAT;ACOX2;PRDX1;AGPS;CAT;HSD17B4;FAR1
proton-transporting two-sector ATPase complex, catalytic domain (GO:0033178)	43040	3.64149e-06	3.68701e-05	0.929721	-9.49069	ATP6V1A;ATP6AP1;ATP5E;ATP5D;ATP5A1;ATP6V1B2;ATP6V1H;ATP5C1;ATP6V1E1;ATP6V1C1;ATP6V1B1
heterotrimeric G-protein complex (GO:0005834)	12966	0.041005	0.120778	4.52926	-9.57393	GNA13;GNAQ;GNA11;GNB1;GNAI3;GNAS;GNAI2
clathrin adaptor complex (GO:0030131)	11536	0.00902751	0.0368686	2.9753	-9.81967	AP3M1;AP1G1;AP1B1;AP2A1;AP2B1;AP2A2;AP2M1;PICALM
unconventional myosin complex (GO:0016461)	42583	0.51658	0.795109	45.2909	-10.3841	MYO1C
female pronucleus (GO:0001939)	42583	0.51658	0.795109	45.5192	-10.4365	SLC2A1
cell leading edge (GO:0031252)	12267	0.0122243	0.0450078	3.39599	-10.5307	ITGB5;ARPC2;DST;ITGB4;MYH9;SCRIB;IQGAP1;YWHAZ
platelet alpha granule membrane (GO:0031092)	42583	0.51658	0.795109	46.0396	-10.5558	CD9
spectrin-associated cytoskeleton (GO:0014731)	42583	0.51658	0.795109	46.1517	-10.5815	SPTBN1
multivesicular body (GO:0005771)	45170	0.00053812	0.0033529	1.85988	-10.5975	BACE1;GJA1;STEAP3;TSG101;LAMP1;ACPP;SORL1;RAB11A;TPT1
integral component of peroxisomal membrane (GO:0005779)	41671	0.355594	0.623894	22.7052	-10.7118	PEX3;PEX11B
cytoplasmic stress granule (GO:0010494)	11871	0.0285516	0.0914806	4.48603	-10.7289	DDX6;PABPC4;CAPRIN1;KHSRP;DDX1;PABPC1;YBX1
MLL5-L complex (GO:0070688)	42583	0.51658	0.795109	47.7397	-10.9456	PPP1CA
respiratory chain (GO:0070469)	45170	0.00053812	0.0033529	1.92299	-10.957	OXA1L;NDUFA13;SURF1;UQCRB;UQCRQ;NNT;COX15;UQCRC1;CYC1
motile primary cilium (GO:0031512)	42583	0.51658	0.795109	48.1169	-11.0321	DYNC2H1
Swr1 complex (GO:0000812)	42583	0.51658	0.795109	48.3405	-11.0833	RUVBL2
organelle subcompartment (GO:0031984)	45383	0.168209	0.350857	10.6617	-11.1668	TMEM59;RAB34;ACPP;SORL1
immunological synapse (GO:0001772)	47300	0.0189451	0.0652528	4.09172	-11.1683	LGALS3;STOML2;DLG1;PDCD6IP;CD81;ARHGDIA;MYH9
brush border (GO:0005903)	45383	0.168209	0.350857	10.6936	-11.2003	MYO1C;SLC11A2;ITPR3;AQP1
cortical actin cytoskeleton (GO:0030864)	45383	0.168209	0.350857	10.7538	-11.2633	CFL1;MYADM;SLC2A1;DSTN
myofibril (GO:0030016)	45383	0.168209	0.350857	10.8141	-11.3264	SCO1;SCO2;TPM1;TWF1
nuclear replication fork (GO:0043596)	42583	0.51658	0.795109	50.1111	-11.4893	BAZ1B
spherical high-density lipoprotein particle (GO:0034366)	42583	0.51658	0.795109	50.3983	-11.5551	APOA1
integral component of lumenal side of endoplasmic reticulum membrane (GO:0071556)	46905	0.0444208	0.128503	5.64274	-11.5778	BCAP31;SPPL2B;SPPL2A;CANX;CALR;TAPBP
outer dense fiber (GO:0001520)	42583	0.51658	0.795109	51.5168	-11.8116	CTSH
ubiquitin conjugating enzyme complex (GO:0031371)	42583	0.51658	0.795109	52.3404	-12.0004	RNF40
basal plasma membrane (GO:0009925)	46235	0.00375877	0.0170726	2.96118	-12.0528	CLDN4;MYO1C;DST;ITGB4;TACSTD2;ITGA6;AQP5;AQP1
extrinsic component of cytoplasmic side of plasma membrane (GO:0031234)	46174	0.0341047	0.104904	5.5059	-12.4142	FARP1;CAV2;SNX9;ESYT2;IQGAP1;TGM3
cell division site part (GO:0032155)	46508	0.0979627	0.23344	8.5421	-12.4273	RALA;MYH9;RHOC;RAB11A;RHOB
spindle midzone (GO:0051233)	44652	0.138263	0.301327	10.7066	-12.8432	CDC42;RCC2;ARL8A;ARL8B
pronucleus (GO:0045120)	43160	0.219895	0.425772	15.1737	-12.9561	CENPF;RAD50;SLC2A1
synaptic vesicle membrane (GO:0030672)	44652	0.138263	0.301327	11.0296	-13.2307	SYNGR1;SCAMP1;PI4K2A;VAMP2
intrinsic component of organelle membrane (GO:0031300)	43160	0.219895	0.425772	15.8077	-13.4974	ESYT2;ECE1;PPOX
Golgi stack (GO:0005795)	45839	0.0100021	0.0394819	4.27093	-13.8033	NSF;RAB14;GALNT2;RAB34;GBF1;RAB27B;MGAT2
Golgi cisterna (GO:0031985)	44287	0.124173	0.278103	11.1704	-14.2954	TMEM59;RAB34;ACPP;SORL1
pre-autophagosomal structure (GO:0000407)	41306	0.326434	0.574807	26.8893	-14.8891	VMP1;SQSTM1
BLOC complex (GO:0031082)	43922	0.110734	0.25627	11.0475	-15.0415	STX12;SNAPIN;BLOC1S2;PI4K2A
pericentriolar material (GO:0000242)	42430	0.178925	0.363838	15.7485	-15.9225	PCM1;TCP1;BBS9
costamere (GO:0043034)	44317	0.0466786	0.130378	7.87871	-16.0514	FXR1;SDC4;DAG1;DMD;PLEC
very-low-density lipoprotein particle (GO:0034361)	43922	0.110734	0.25627	11.7924	-16.0557	APOO;APOA1;APOB;PCYOX1
node of Ranvier (GO:0033268)	42430	0.178925	0.363838	15.8899	-16.0654	DLG1;CDH1;DAG1
cleavage furrow (GO:0032154)	45413	0.0697176	0.172871	9.20643	-16.1592	RALA;MYH9;RHOC;RAB11A;RHOB
triglyceride-rich lipoprotein particle (GO:0034385)	43922	0.110734	0.25627	11.8789	-16.1735	APOO;APOA1;APOB;PCYOX1
cell surface furrow (GO:0097610)	45413	0.0697176	0.172871	9.29336	-16.3118	RALA;MYH9;RHOC;RAB11A;RHOB
aggresome (GO:0016235)	44317	0.0466786	0.130378	8.17216	-16.6493	CDH1;MVB12A;CCT8;SQSTM1;SYNE2
desmosome (GO:0030057)	43556	0.0979872	0.23344	11.4886	-16.714	PKP2;CTNNB1;PKP1;PKP3
nuclear membrane part (GO:0044453)	42706	0.296931	0.532504	27.2401	-17.1658	P2RX4;LBR
basal part of cell (GO:0045178)	42706	0.296931	0.532504	28.016	-17.6547	SLC11A2;PRCP
mitochondrial envelope (GO:0005740)	42064	0.159303	0.341062	17.002	-18.2889	HADHB;ABCB6;ABCB8
podosome (GO:0002102)	42706	0.296931	0.532504	29.2092	-18.4066	ACTR3;TPM4
ATPase dependent transmembrane transport complex (GO:0098533)	43617	0.0105713	0.0404539	6.00416	-19.2589	ABCD4;ABCB6;ATP1B3;ABCB8;ATP1A1;ATP1B1
ER to Golgi transport vesicle (GO:0030134)	42676	0.267234	0.495709	27.6391	-19.3962	LMAN2L;SEC31A
IkappaB kinase complex (GO:0008385)	42676	0.267234	0.495709	27.8811	-19.566	PRDX3;IKBKB
integral component of mitochondrial inner membrane (GO:0031305)	41883	2.96436e-05	0.000266793	2.37806	-19.5691	MCUR1;TMEM11;COX18;ETFDH;TIMM17B;TIMM23;L2HGDH;PPOX;MCU
CD40 receptor complex (GO:0035631)	42676	0.267234	0.495709	28.5899	-20.0634	IKBKB;HTRA2
integral component of nuclear inner membrane (GO:0005639)	42676	0.267234	0.495709	28.8887	-20.2731	P2RX4;LBR
smooth endoplasmic reticulum (GO:0005790)	41699	0.140397	0.304611	17.1428	-20.378	PLCB4;SLMAP;PSEN1
apical junction complex (GO:0043296)	42676	0.267234	0.495709	29.6127	-20.7812	CDH1;RHOA
cytochrome complex (GO:0070069)	43221	0.0289069	0.0918218	8.87919	-21.2027	UQCRB;UQCRC1;UQCRFS1;UQCRC2;BCS1L
dendrite cytoplasm (GO:0032839)	41334	0.122314	0.275207	16.7304	-21.5861	CANX;MAPK1;SOD1
cell projection cytoplasm (GO:0032838)	41334	0.122314	0.275207	16.759	-21.623	CANX;MAPK1;SOD1
cytoplasmic ubiquitin ligase complex (GO:0000153)	42676	0.267234	0.495709	31.269	-21.9435	VCP;DERL1
endocytic vesicle lumen (GO:0071682)	42491	0.0198732	0.0670722	8.31253	-22.4603	HSP90AA1;APOA1;HYOU1;CALR;APOB
clathrin coat (GO:0030118)	42522	0.00543775	0.023182	6.11204	-23.0081	CLTC;CLTA;AP2A1;AP2B1;IGF2R;PICALM
cation-transporting ATPase complex (GO:0090533)	41334	0.122314	0.275207	18.2165	-23.5035	ATP1B3;ATP1A1;ATP1B1
pseudopodium (GO:0031143)	41334	0.122314	0.275207	18.3419	-23.6653	RAB25;CNP;MAPK1
fascia adherens (GO:0005916)	41334	0.122314	0.275207	18.3438	-23.6678	GJA1;CTNNB1;SPTAN1
retromer complex (GO:0030904)	42645	0.237519	0.454465	30.5304	-24.0773	SNX2;VPS35
basal lamina (GO:0005605)	42461	0.0642787	0.161862	13.2311	-24.094	LAMA5;DLG1;FN1;HSPG2
RISC complex (GO:0016442)	42645	0.237519	0.454465	30.6907	-24.2037	DDX6;SND1
RNAi effector complex (GO:0031332)	42645	0.237519	0.454465	30.7698	-24.2661	DDX6;SND1
COPI vesicle coat (GO:0030126)	41334	0.122314	0.275207	18.9183	-24.4089	COPB1;TMED3;TMED7
integral component of mitochondrial outer membrane (GO:0031307)	42522	0.00543775	0.023182	6.68488	-25.1644	CPT1A;RHOT2;TOMM40;RHOT1;ABCB6;BAK1
BLOC-1 complex (GO:0031083)	42095	0.0546526	0.145143	13.3594	-25.7842	STX12;SNAPIN;BLOC1S2;PI4K2A
apicolateral plasma membrane (GO:0016327)	42707	0.105164	0.246907	19.193	-26.846	CLDN4;CXADR;NEDD4
mitochondrial respiratory chain (GO:0005746)	41821	0.000731409	0.00428271	5.09205	-27.7678	OXA1L;NDUFA13;SURF1;UQCRB;NNT;COX15;UQCRC1
low-density lipoprotein particle (GO:0034362)	41730	0.0458664	0.130357	13.823	-28.1641	APOO;APOB;SORL1;LDLR
nuclear outer membrane (GO:0005640)	41365	0.0379305	0.114498	13.509	-29.2767	ITPR3;PSEN1;DHCR7;NUCB2
nuclear envelope lumen (GO:0005641)	42615	0.207992	0.409247	33.4299	-29.8675	SORL1;IGF2R
filopodium membrane (GO:0031527)	41395	0.0101548	0.0394819	9.32845	-30.1488	ITGA3;DMD;ITGAV;SYNE2;ARF6
trans-Golgi network transport vesicle (GO:0030140)	41426	0.00241691	0.0123644	6.92712	-30.4304	TMED10;RAB14;RAB27B;RAB8A;SPG21;IGF2R
acrosomal membrane (GO:0002080)	41365	0.0379305	0.114498	14.0767	-30.5069	CAV2;CAV1;BSG;FLOT2
contractile ring (GO:0070938)	42615	0.207992	0.409247	35.665	-31.8644	DAG1;MYH9
ESCRT complex (GO:0036452)	41426	0.00241691	0.0123644	7.37528	-32.3991	TSG101;VPS37C;MVB12A;CHMP4B;VPS37B;VPS28
zona pellucida receptor complex (GO:0002199)	42682	4.44967e-05	0.000379393	4.16386	-32.7985	CCT3;CCT6A;CCT2;TCP1;CCT8;CCT7;CCT5;CCT4
lamellar body (GO:0042599)	42677	0.0890532	0.215323	21.4856	-32.9937	LAMP1;ABCA3;CTSH
septin complex (GO:0031105)	41395	0.0101548	0.0394819	10.2265	-33.0512	SEPT8;SEPT9;SEPT11;SEPT7;SEPT2
HOPS complex (GO:0030897)	42708	0.0308469	0.0954879	14.2586	-33.4899	VPS18;VPS33A;VPS41;VPS16
specific granule (GO:0042581)	42708	0.0308469	0.0954879	14.3692	-33.7496	ANXA3;SNAP23;STXBP2;STX3
sodium:potassium-exchanging ATPase complex (GO:0005890)	42677	0.0890532	0.215323	21.979	-33.7513	ATP1B3;ATP1A1;ATP1B1
endosome lumen (GO:0031904)	42710	0.00176853	0.00987937	7.32892	-33.8398	RAB32;CTSL;LNPEP;APOB;B2M;CTSB
proton-transporting ATP synthase complex, coupling factor F(o) (GO:0045263)	41395	0.0101548	0.0394819	10.5011	-33.9386	ATP5H;ATP5F1;MT-ATP8;ATP5J2;ATP5L
microvillus membrane (GO:0031528)	42678	0.0246088	0.0797327	14.0954	-35.6482	SLC9A3R1;SCARB1;CTNNB1;ITGAV
clathrin-sculpted gamma-aminobutyric acid transport vesicle membrane (GO:0061202)	42584	0.178894	0.363838	35.4433	-35.8348	DNAJC5;VAMP2
fibrinogen complex (GO:0005577)	42584	0.178894	0.363838	35.6441	-36.0378	FN1;THBS1
Golgi-associated vesicle membrane (GO:0030660)	42708	0.0308469	0.0954879	15.4401	-36.265	GJA1;SPPL2B;SPPL2A;ITM2B
guanyl-nucleotide exchange factor complex (GO:0032045)	42584	0.178894	0.363838	38.3128	-38.736	RAP1B;RAP1A
palmitoyltransferase complex (GO:0002178)	42584	0.178894	0.363838	39.4847	-39.9208	SPTLC1;SPTLC2
proton-transporting V-type ATPase complex (GO:0033176)	42647	0.0191999	0.0652528	14.8667	-40.5783	ATP6V1G1;ATP6V0D1;ATP6V1D;ATP6V1B1
proton-transporting V-type ATPase, V0 domain (GO:0033179)	42648	0.00432532	0.0192854	10.4609	-41.3041	ATP6V0A2;TCIRG1;ATP6V0D1;ATP6V0C;ATP6V0A1
vacuolar proton-transporting V-type ATPase complex (GO:0016471)	42647	0.0191999	0.0652528	15.1781	-41.4285	ATP6V1G1;ATP6V0D1;ATP6V1D;ATP6V1B1
zonula adherens (GO:0005915)	42616	0.0603559	0.153576	23.1963	-43.4596	CTNND1;CTNNA1;CTNNB1
clathrin vesicle coat (GO:0030125)	42616	0.0603559	0.153576	23.2478	-43.5561	CLTC;CLTA;AP2A1
laminin complex (GO:0043256)	42647	0.0191999	0.0652528	16.1232	-44.008	LAMA5;LAMC2;LAMB1;LAMC1
autophagic vacuole membrane (GO:0000421)	42646	0.0740846	0.182767	26.7909	-45.5323	VMP1;GABARAPL2;RPN2
chaperonin-containing T-complex (GO:0005832)	42621	1.64729e-05	0.000151054	5.18103	-45.5821	CCT3;CCT6A;CCT2;TCP1;CCT8;CCT7;CCT5;CCT4
zymogen granule membrane (GO:0042589)	42648	0.00432532	0.0192854	11.6087	-45.836	TMED10;TMED2;RAB27B;SCAMP1;VAMP2
spectrin (GO:0008091)	42616	0.0603559	0.153576	25.2006	-47.2148	EPB41L2;SPTAN1;SPTBN1
ER membrane protein complex (GO:0072546)	42650	0.000161141	0.00111878	6.97327	-47.387	EMC1;EMC2;EMC3;EMC4;EMC10;EMC7;EMC8
platelet dense tubular network membrane (GO:0031095)	42616	0.0603559	0.153576	25.3561	-47.5062	EHD1;ATP2A2;ITPR3
COPII vesicle coat (GO:0030127)	42617	0.0145937	0.0525372	16.1983	-47.7239	SEC24B;VMA21;TMED7;SEC31A
mitochondrial outer membrane translocase complex (GO:0005742)	42616	0.0603559	0.153576	25.955	-48.6283	TOMM40;TOMM70A;TOMM22
cell pole (GO:0060187)	42616	0.0603559	0.153576	26.0307	-48.77	RDX;PI4K2A;RAB8B
mitochondrial inner membrane presequence translocase complex (GO:0005744)	42616	0.0603559	0.153576	26.498	-49.6455	TIMM17B;TIMM23;TIMM50
oligosaccharyltransferase complex (GO:0008250)	42650	0.000161141	0.00111878	7.73365	-52.5542	RPN2;DAD1;OSTC;STT3A;MAGT1;STT3B;DDOST
hemidesmosome (GO:0030056)	42619	0.000583619	0.00350172	9.29735	-52.5719	ITGB1;ACTR3;DST;ITGB4;ITGA6;PLEC
ESCRT I complex (GO:0000813)	42618	0.00307809	0.0143841	13.2752	-56.3086	TSG101;VPS37C;MVB12A;VPS37B;VPS28
SCAR complex (GO:0031209)	42585	0.0479553	0.133179	28.1176	-56.6868	CYFIP1;NCKAP1;ABI1
tricarboxylic acid cycle enzyme complex (GO:0045239)	42618	0.00307809	0.0143841	13.9545	-59.1897	FH;OGDH;DLST;SUCLG2;SUCLG1
proton-transporting V-type ATPase, V1 domain (GO:0033180)	42619	0.000583619	0.00350172	10.6358	-60.1401	ATP6V1A;ATP6AP1;ATP6V1B2;ATP6V1H;ATP6V1C1;ATP6V1B1
Arp2/3 protein complex (GO:0005885)	42586	0.0107533	0.0408291	19.3956	-62.034	ACTR3;ARPC2;ARPC1B;ARPC4
mitochondrial respiratory chain complex III (GO:0005750)	42587	0.00211258	0.0112826	13.9299	-62.4687	UQCRB;UQCRC1;UQCRFS1;UQCRC2;BCS1L
respiratory chain complex III (GO:0045275)	42587	0.00211258	0.0112826	14.0648	-63.0736	UQCRB;UQCRC1;UQCRFS1;UQCRC2;BCS1L
