# Supplementary material for: Stat3-mediated alterations in lysosomal membrane protein composition
Source: J Biol Chem. 2018 Jan 17;293(12):4244–61. doi: 10.1074/jbc.RA118.001777 (PMC5868265; doi:10.1074/jbc.RA118.001777)
Supplement: Supporting Information [file supp_RA118.001777_135112_0_supp_50083_p24xr9.xlsx]

## Sheet: Overview
Supplementary Table S4
Mass spec raw data for 3 biological replicates of EpH4 lysosomal preparations treated with or without OSM
Reports for the 644 proteins identified using the following criteria:
CRITERIA FOR PROTEIN IDENTIFICATION-- Scaffold (version Scaffold_4.7.2, Proteome
Software Inc., Portland, OR) was used to validate MS/MS based peptide and
protein identifications. Peptide identifications were accepted if they could be
established at greater than 95.0% probability by the Scaffold Local FDR
algorithm. Protein identifications were accepted if they could be established at
greater than 99.0% probability to achieve an FDR less than 5.0% and contained at
least 3 identified peptides. Protein probabilities were assigned by the Protein
Prophet algorithm (Nesvizhskii, Al et al Anal. Chem. 2003;75(17):4646-58).
644 Proteins at
99.0% Minimum
3 Min # Peptides
4.0% Decoy FDR
35072 Spectra at
95.0% Minimum
0.66% Decoy FDR

## Sheet: Peptide Report for 644 list
Velos_samples_Sep14_from_msfs_in_categories round 2 STARRING v2, Peptide report created on 12/22/2016
Experiment: Velos_samples_Sep14_from_msfs_in_categories round 2 STARRING v2
	Peak List Generator: unknown
		Version: unknown
		Charge States Calculated: unknown
		Deisotoped: unknown
		Textual Annotation: unknown
	Database Set: 9 Databases
		Database Name: Mascot5_SwissProt_Mus
			Version: unknown
			Taxonomy: All Entries
			Number of Proteins: 10097
		Database Name: Mascot5_SwissProt_Mus
			Version: unknown
			Taxonomy: All Entries
			Number of Proteins: 10189
		Database Name: Mascot5_SwissProt_Mus
			Version: unknown
			Taxonomy: All Entries
			Number of Proteins: 10240
		Database Name: Mascot5_SwissProt_Mus
			Version: unknown
			Taxonomy: All Entries
			Number of Proteins: 10330
		Database Name: Mascot5_SwissProt_Mus
			Version: unknown
			Taxonomy: All Entries
			Number of Proteins: 10465
		Database Name: Mascot5_SwissProt_Mus
			Version: unknown
			Taxonomy: All Entries
			Number of Proteins: 10655
		Database Name: Mascot5_SwissProt_Mus
			Version: unknown
			Taxonomy: All Entries
			Number of Proteins: 8579
		Database Name: Mascot5_SwissProt_Mus
			Version: unknown
			Taxonomy: All Entries
			Number of Proteins: 9291
		Database Name: Mascot5_SwissProt_Mus
			Version: unknown
			Taxonomy: All Entries
			Number of Proteins: 9614
		Does database contain common contaminants?: unknown
	Search Engine Set: 1 Search Engine
		Search Engine: Mascot
			Version: 1.4.1.14
			Samples: All Samples
			Fragment Tolerance: 0.80 Da (Monoisotopic)
			Parent Tolerance: 25 PPM (Monoisotopic)
			Fixed Modifications: +57 on C (Carbamidomethyl)
			Variable Modifications: +1 on NQ (Deamidated), +16 on M (Oxidation)
			Database: Mascot5_SwissProt_Mus (unknown version, 10097 entries) (5214_CK_2LMo_Velos_PD_Sep14), Mascot5_SwissProt_Mus (unknown version, 10189 entries) (5214_CK_LM_Velos_PD_Sep14), Mascot5_SwissProt_Mus (unknown version, 10240 entries) (5214_CK_3LM_Velos_PD_Sep14), Mascot5_SwissProt_Mus (unknown version, 10330 entries) (5214_CK_2LM_Velos_PD_Sep14), Mascot5_SwissProt_Mus (unknown version, 10465 ent…
			Digestion Enzyme: Trypsin (5214_CK_2LMo_Velos_PD_Sep14), Trypsin (5214_CK_LM_Velos_PD_Sep14), Trypsin (5214_CK_3LM_Velos_PD_Sep14), Trypsin (5214_CK_2LM_Velos_PD_Sep14), Trypsin (5214_CK_3LMo_Velos_PD_Sep14), Trypsin (5214_CK_3LMvh_Velos_PD_Sep14), Trypsin (4714_CK_LMveh_Velos_PD_Sep14), Trypsin (4714_CK_LMosm_Velos_PD_Sep14), Trypsin (5214_CK_2LMvh_Velos_PD_Sep14)
			Max Missed Cleavages: 2 (5214_CK_2LMo_Velos_PD_Sep14), 2 (5214_CK_LM_Velos_PD_Sep14), 2 (5214_CK_3LM_Velos_PD_Sep14), 2 (5214_CK_2LM_Velos_PD_Sep14), 2 (5214_CK_3LMo_Velos_PD_Sep14), 2 (5214_CK_3LMvh_Velos_PD_Sep14), 2 (4714_CK_LMveh_Velos_PD_Sep14), 2 (4714_CK_LMosm_Velos_PD_Sep14), 2 (5214_CK_2LMvh_Velos_PD_Sep14)
			Probability Model:
				4714_CK_LMveh_Velos_PD_Sep14: LFDR Model, Classifier data: Bayes, Good (50%) m:55.3/s:13.2 m:28.0/s:1.57 m:NA m:38.1/s:16.4 m:NA, Bad (50%) m:14.1/s:5.79 m:27.6/s:1.82 m:NA m:2.86/s:3.04 m:NA [all charge states]
				4714_CK_LMosm_Velos_PD_Sep14: LFDR Model, Classifier data: Bayes, Good (50%) m:54.6/s:13.1 m:27.9/s:1.57 m:NA m:37.8/s:16.1 m:NA, Bad (50%) m:13.4/s:5.83 m:27.6/s:1.83 m:NA m:2.76/s:2.90 m:NA [all charge states]
				5214_CK_2LMvh_Velos_PD_Sep14: LFDR Model, Classifier data: Bayes, Good (50%) m:54.2/s:12.2 m:27.9/s:1.56 m:NA m:37.3/s:15.1 m:NA, Bad (50%) m:17.8/s:4.96 m:27.5/s:1.84 m:NA m:3.99/s:3.66 m:NA [all charge states]
				5214_CK_2LMo_Velos_PD_Sep14: LFDR Model, Classifier data: Bayes, Good (50%) m:55.7/s:13.0 m:27.8/s:1.59 m:NA m:38.8/s:16.0 m:NA, Bad (50%) m:16.0/s:5.30 m:27.5/s:1.79 m:NA m:3.40/s:3.38 m:NA [all charge states]
				5214_CK_LM_Velos_PD_Sep14: LFDR Model, Classifier data: Bayes, Good (50%) m:67.7/s:10.5 m:28.5/s:0.959 m:NA m:48.2/s:17.8 m:NA, Bad (50%) m:31.5/s:4.74 m:27.3/s:1.66 m:NA m:9.90/s:6.62 m:NA [all charge states]
				5214_CK_3LMo_Velos_PD_Sep14: LFDR Model, Classifier data: Bayes, Good (50%) m:54.8/s:12.1 m:28.0/s:1.54 m:NA m:37.9/s:15.7 m:NA, Bad (50%) m:19.7/s:4.77 m:27.5/s:1.83 m:NA m:4.52/s:3.98 m:NA [all charge states]
				5214_CK_3LMvh_Velos_PD_Sep14: LFDR Model, Classifier data: Bayes, Good (50%) m:55.2/s:11.8 m:28.0/s:1.55 m:NA m:38.1/s:15.0 m:NA, Bad (50%) m:19.3/s:4.79 m:27.5/s:1.82 m:NA m:4.53/s:3.97 m:NA [all charge states]
				5214_CK_3LM_Velos_PD_Sep14: LFDR Model, Classifier data: Bayes, Good (50%) m:65.6/s:11.6 m:28.3/s:1.00 m:NA m:48.4/s:15.8 m:NA, Bad (50%) m:30.2/s:4.13 m:27.3/s:1.75 m:NA m:8.56/s:5.88 m:NA [all charge states]
				5214_CK_2LM_Velos_PD_Sep14: LFDR Model, Classifier data: Bayes, Good (50%) m:65.3/s:11.6 m:28.3/s:1.05 m:NA m:44.0/s:18.2 m:NA, Bad (50%) m:28.7/s:4.42 m:27.4/s:1.76 m:NA m:8.44/s:6.16 m:NA [all charge states]
	Scaffold: Version: Scaffold_4.7.2
		Modification Metadata Set: 1541 modifications
			Source: C:\Program Files\Scaffold 4\parameters\unimod.xml
			Comment:
		Protein Grouping Strategy: Experiment-wide grouping with binary peptide-protein weights
		Peptide Thresholds: 95.0% minimum
		Protein Thresholds: 99.0% minimum and 3 peptides minimum
		Peptide FDR: 0.7% (Decoy)
		Protein FDR: 4.0% (Decoy)
		GO Annotation Source(s):
		Alternate ID Source(s):
Experiment name	Biological sample category	Biological sample name	MS/MS sample name	Protein name	Protein accession numbers	Database sources	Protein molecular weight (Da)	Protein identification probability	Exclusive unique peptide count	Exclusive unique spectrum count	Exclusive spectrum count	Percentage of total spectra	Percentage sequence coverage	Peptide sequence	Previous amino acid	Next amino acid	Best Peptide identification probability	Best Mascot Ion score	Best Mascot Identity score	Best Mascot Delta Ion score	Number of identified +1H spectra	Number of identified +2H spectra	Number of identified +3H spectra	Number of identified +4H spectra	Number of enzymatic termini	Calculated +1H Peptide Mass (AMU)	Median Retention Time	Total Precursor Intensity	Total TIC	Peptide start index	Peptide stop index	Star Category	Assigned	Other Proteins
Velos_samples_Sep14_from_msfs_in_categories round 2 STARRING v2	LMvh	4714_LMveh_CK_Velos_Sep14	4714_CK_LMveh_Velos_PD_Sep14	Sigma non-opioid intracellular receptor 1 OS=Mus musculus GN=Sigmar1 PE=1 SV=1	O55242	JAH_swissprot_2013_11.fasta	25250.5	1	3	3	4	0.000179	0.242	EEIAQLAR	R	Q	0.99	40.9	27.9	21.9	0	2	0	0	2	929.505	1767.08	518808	62204.7	40	47	Orange and Blue	TRUE
Velos_samples_Sep14_from_msfs_in_categories round 2 STARRING v2	LMvh	4714_LMveh_CK_Velos_Sep14	4714_CK_LMveh_Velos_PD_Sep14	Sigma non-opioid intracellular receptor 1 OS=Mus musculus GN=Sigmar1 PE=1 SV=1	O55242	JAH_swissprot_2013_11.fasta	25250.5	1	3	3	4	0.000179	0.242	QYAGLDHELAFSR	R	L	0.993	26.3	29.3	19.9	0	0	1	0	2	1506.73	2180.24	336136	30949.4	48	60	Orange and Blue	TRUE
Velos_samples_Sep14_from_msfs_in_categories round 2 STARRING v2	LMvh	4714_LMveh_CK_Velos_Sep14	4714_CK_LMveh_Velos_PD_Sep14	Sigma non-opioid intracellular receptor 1 OS=Mus musculus GN=Sigmar1 PE=1 SV=1	O55242	JAH_swissprot_2013_11.fasta	25250.5	1	3	3	4	0.000179	0.242	SEVFYPGETVVHGPGEATALEWGPNTWMVEYGR	K	G	0.978	24.6	29	12.9	0	0	1	0	2	3681.7	2939.07	113045	2340.52	143	175	Orange and Blue	TRUE
Velos_samples_Sep14_from_msfs_in_categories round 2 STARRING v2	LMvh	4714_LMveh_CK_Velos_Sep14	4714_CK_LMveh_Velos_PD_Sep14	Peroxisomal acyl-coenzyme A oxidase 2 OS=Mus musculus GN=Acox2 PE=2 SV=2	Q9QXD1	JAH_swissprot_2013_11.fasta	76864.7	1	8	8	20	0.000896	0.144	FAEVLPDGTYQR	R	L	0.997	38.5	29.1	22.1	0	2	0	0	2	1395.69	2150.84	148464	11621.9	271	282	Empty	TRUE
Velos_samples_Sep14_from_msfs_in_categories round 2 STARRING v2	LMvh	4714_LMveh_CK_Velos_Sep14	4714_CK_LMveh_Velos_PD_Sep14	Peroxisomal acyl-coenzyme A oxidase 2 OS=Mus musculus GN=Acox2 PE=2 SV=2	Q9QXD1	JAH_swissprot_2013_11.fasta	76864.7	1	8	8	20	0.000896	0.144	ILEYQTQQQK	K	L	0.997	36	28.8	22.3	0	4	0	0	2	1278.67	1557.79	84190.4	23921.8	337	346	Empty	TRUE
Velos_samples_Sep14_from_msfs_in_categories round 2 STARRING v2	LMvh	4714_LMveh_CK_Velos_Sep14	4714_CK_LMveh_Velos_PD_Sep14	Peroxisomal acyl-coenzyme A oxidase 2 OS=Mus musculus GN=Acox2 PE=2 SV=2	Q9QXD1	JAH_swissprot_2013_11.fasta	76864.7	1	8	8	20	0.000896	0.144	LDNEPEIQR	K	V	0.993	39.1	26.9	8.55	0	2	0	0	2	1113.55	1496.07	99953.6	8684.24	562	570	Empty	TRUE
Velos_samples_Sep14_from_msfs_in_categories round 2 STARRING v2	LMvh	4714_LMveh_CK_Velos_Sep14	4714_CK_LMveh_Velos_PD_Sep14	Peroxisomal acyl-coenzyme A oxidase 2 OS=Mus musculus GN=Acox2 PE=2 SV=2	Q9QXD1	JAH_swissprot_2013_11.fasta	76864.7	1	8	8	20	0.000896	0.144	LRPSDPEAK	R	I	0.957	27.1	26.1	8.46	0	1	0	0	2	1012.54	1130.5	26033.2	2968.29	328	336	Empty	TRUE
Velos_samples_Sep14_from_msfs_in_categories round 2 STARRING v2	LMvh	4714_LMveh_CK_Velos_Sep14	4714_CK_LMveh_Velos_PD_Sep14	Peroxisomal acyl-coenzyme A oxidase 2 OS=Mus musculus GN=Acox2 PE=2 SV=2	Q9QXD1	JAH_swissprot_2013_11.fasta	76864.7	1	8	8	20	0.000896	0.144	LTNILDGGIPNTELR	R	R	0.997	49.9	27.7	39.1	0	2	0	0	2	1625.89	2614.03	140818	13284.7	36	50	Empty	TRUE
Velos_samples_Sep14_from_msfs_in_categories round 2 STARRING v2	LMvh	4714_LMveh_CK_Velos_Sep14	4714_CK_LMveh_Velos_PD_Sep14	Peroxisomal acyl-coenzyme A oxidase 2 OS=Mus musculus GN=Acox2 PE=2 SV=2	Q9QXD1	JAH_swissprot_2013_11.fasta	76864.7	1	8	8	20	0.000896	0.144	MGFENIDNGFLR	K	L	0.997	62.9	25.5	32.4	0	2	0	0	2	1429.64	2486.84	58832.7	7287.15	245	256	Empty	TRUE
Velos_samples_Sep14_from_msfs_in_categories round 2 STARRING v2	LMvh	4714_LMveh_CK_Velos_Sep14	4714_CK_LMveh_Velos_PD_Sep14	Peroxisomal acyl-coenzyme A oxidase 2 OS=Mus musculus GN=Acox2 PE=2 SV=2	Q9QXD1	JAH_swissprot_2013_11.fasta	76864.7	1	8	8	20	0.000896	0.144	SLEDHTPLPGITVGDIGPK	R	M	0.997	33.2	29.2	22.4	0	0	3	0	2	1946.02	2532.3	276669	35221.7	226	244	Empty	TRUE
Velos_samples_Sep14_from_msfs_in_categories round 2 STARRING v2	LMvh	4714_LMveh_CK_Velos_Sep14	4714_CK_LMveh_Velos_PD_Sep14	Peroxisomal acyl-coenzyme A oxidase 2 OS=Mus musculus GN=Acox2 PE=2 SV=2	Q9QXD1	JAH_swissprot_2013_11.fasta	76864.7	1	8	8	20	0.000896	0.144	SPANTQENPAYK	K	K	0.997	70.2	27.7	61.4	0	4	0	0	2	1319.62	1220.24	85405.2	10660.3	656	667	Empty	TRUE
Velos_samples_Sep14_from_msfs_in_categories round 2 STARRING v2	LMvh	4714_LMveh_CK_Velos_Sep14	4714_CK_LMveh_Velos_PD_Sep14	Integrin alpha-3 OS=Mus musculus GN=Itga3 PE=1 SV=1	Q62470	JAH_swissprot_2013_11.fasta	116748	1	9	9	22	0.000985	0.0864	AAFLSEQLQPLSR	R	L	0.997	65.7	28.8	36.4	0	3	0	0	2	1459.79	2494.91	381904	29447.4	630	642	Orange and Blue	TRUE
Velos_samples_Sep14_from_msfs_in_categories round 2 STARRING v2	LMvh	4714_LMveh_CK_Velos_Sep14	4714_CK_LMveh_Velos_PD_Sep14	Integrin alpha-3 OS=Mus musculus GN=Itga3 PE=1 SV=1	Q62470	JAH_swissprot_2013_11.fasta	116748	1	9	9	22	0.000985	0.0864	GNSYMIQR	K	K	0.99	53	25	15.5	0	3	0	0	2	984.457	1383.12	79076.8	8733.2	222	229	Orange and Blue	TRUE
Velos_samples_Sep14_from_msfs_in_categories round 2 STARRING v2	LMvh	4714_LMveh_CK_Velos_Sep14	4714_CK_LMveh_Velos_PD_Sep14	Integrin alpha-3 OS=Mus musculus GN=Itga3 PE=1 SV=1	Q62470	JAH_swissprot_2013_11.fasta	116748	1	9	9	22	0.000985	0.0864	KDWDLSEYSYR	R	G	0.948	24.5	26.1	12.4	0	0	1	0	2	1461.66	2160.66	20590.3	2127.43	230	240	Orange and Blue	TRUE
Velos_samples_Sep14_from_msfs_in_categories round 2 STARRING v2	LMvh	4714_LMveh_CK_Velos_Sep14	4714_CK_LMveh_Velos_PD_Sep14	Integrin alpha-3 OS=Mus musculus GN=Itga3 PE=1 SV=1	Q62470	JAH_swissprot_2013_11.fasta	116748	1	9	9	22	0.000985	0.0864	QESGGDLQR	K	K	0.997	40	27.4	14.9	0	2	0	0	2	989.465	1003.83	31733.1	5605.51	287	295	Orange and Blue	TRUE
Velos_samples_Sep14_from_msfs_in_categories round 2 STARRING v2	LMvh	4714_LMveh_CK_Velos_Sep14	4714_CK_LMveh_Velos_PD_Sep14	Integrin alpha-3 OS=Mus musculus GN=Itga3 PE=1 SV=1	Q62470	JAH_swissprot_2013_11.fasta	116748	1	9	9	22	0.000985	0.0864	SETVLTCSNGR	K	A	0.997	35.6	26.3	30.3	0	4	0	0	2	1224.55	1485.24	210823	24392.9	900	910	Orange and Blue	TRUE
Velos_samples_Sep14_from_msfs_in_categories round 2 STARRING v2	LMvh	4714_LMveh_CK_Velos_Sep14	4714_CK_LMveh_Velos_PD_Sep14	Integrin alpha-3 OS=Mus musculus GN=Itga3 PE=1 SV=1	Q62470	JAH_swissprot_2013_11.fasta	116748	1	9	9	22	0.000985	0.0864	TAEDVGSPLK	K	Y	0.997	42.5	29.5	27.9	0	1	0	0	2	1016.53	1595.96	11364	2549.59	789	798	Orange and Blue	TRUE
Velos_samples_Sep14_from_msfs_in_categories round 2 STARRING v2	LMvh	4714_LMveh_CK_Velos_Sep14	4714_CK_LMveh_Velos_PD_Sep14	Integrin alpha-3 OS=Mus musculus GN=Itga3 PE=1 SV=1	Q62470	JAH_swissprot_2013_11.fasta	116748	1	9	9	22	0.000985	0.0864	VDGWATLFLR	R	T	0.997	44	28.7	25.3	0	1	0	0	2	1177.64	2974.94	272338	24091.4	952	961	Orange and Blue	TRUE
Velos_samples_Sep14_from_msfs_in_categories round 2 STARRING v2	LMvh	4714_LMveh_CK_Velos_Sep14	4714_CK_LMveh_Velos_PD_Sep14	Integrin alpha-3 OS=Mus musculus GN=Itga3 PE=1 SV=1	Q62470	JAH_swissprot_2013_11.fasta	116748	1	9	9	22	0.000985	0.0864	VLWSGLEDQR	K	R	0.997	40.7	29.4	28.6	0	2	0	0	2	1202.62	2358.81	84184.3	6900.75	147	156	Orange and Blue	TRUE
Velos_samples_Sep14_from_msfs_in_categories round 2 STARRING v2	LMvh	4714_LMveh_CK_Velos_Sep14	4714_CK_LMveh_Velos_PD_Sep14	Integrin alpha-3 OS=Mus musculus GN=Itga3 PE=1 SV=1	Q62470	JAH_swissprot_2013_11.fasta	116748	1	9	9	22	0.000985	0.0864	YLLLAGAPR	R	D	0.997	56.4	26.2	43.1	0	5	0	0	2	973.583	2382.66	362407	43499.8	68	76	Orange and Blue	TRUE
Velos_samples_Sep14_from_msfs_in_categories round 2 STARRING v2	LMvh	4714_LMveh_CK_Velos_Sep14	4714_CK_LMveh_Velos_PD_Sep14	Synaptic vesicle membrane protein VAT-1 homolog OS=Mus musculus GN=Vat1 PE=1 SV=3	Q62465	JAH_swissprot_2013_11.fasta	43095.8	1	7	7	23	0.00103	0.217	ACGLNFADLMGR	R	Q	0.997	45.8	26.1	34.8	0	2	0	0	2	1340.61	2381.98	194756	13902.5	98	109	Orange and Blue	TRUE
Velos_samples_Sep14_from_msfs_in_categories round 2 STARRING v2	LMvh	4714_LMveh_CK_Velos_Sep14	4714_CK_LMveh_Velos_PD_Sep14	Synaptic vesicle membrane protein VAT-1 homolog OS=Mus musculus GN=Vat1 PE=1 SV=3	Q62465	JAH_swissprot_2013_11.fasta	43095.8	1	7	7	23	0.00103	0.217	GVDIVMDPLGGSDTAK	K	G	0.997	84.3	29.5	75.8	0	6	0	0	2	1590.77	2243.56	871727	58070.6	269	284	Orange and Blue	TRUE
Velos_samples_Sep14_from_msfs_in_categories round 2 STARRING v2	LMvh	4714_LMveh_CK_Velos_Sep14	4714_CK_LMveh_Velos_PD_Sep14	Synaptic vesicle membrane protein VAT-1 homolog OS=Mus musculus GN=Vat1 PE=1 SV=3	Q62465	JAH_swissprot_2013_11.fasta	43095.8	1	7	7	23	0.00103	0.217	IDSVWPFEK	R	V	0.996	33	29.1	16.3	0	4	0	0	2	1120.57	2688.95	535227	55422.9	371	379	Orange and Blue	TRUE
Velos_samples_Sep14_from_msfs_in_categories round 2 STARRING v2	LMvh	4714_LMveh_CK_Velos_Sep14	4714_CK_LMveh_Velos_PD_Sep14	Synaptic vesicle membrane protein VAT-1 homolog OS=Mus musculus GN=Vat1 PE=1 SV=3	Q62465	JAH_swissprot_2013_11.fasta	43095.8	1	7	7	23	0.00103	0.217	LPPLPVTPGMEGAGVVVAVGEGVGDR	R	K	0.997	31.9	29.3	23.1	0	0	1	0	2	2489.31	2817.31	113653	6623.22	116	141	Orange and Blue	TRUE
Velos_samples_Sep14_from_msfs_in_categories round 2 STARRING v2	LMvh	4714_LMveh_CK_Velos_Sep14	4714_CK_LMveh_Velos_PD_Sep14	Synaptic vesicle membrane protein VAT-1 homolog OS=Mus musculus GN=Vat1 PE=1 SV=3	Q62465	JAH_swissprot_2013_11.fasta	43095.8	1	7	7	23	0.00103	0.217	VLLVPGPEK	K	E	0.996	33.9	25	18.4	0	2	0	0	2	951.587	2122.44	309504	22293.2	396	404	Orange and Blue	TRUE
Velos_samples_Sep14_from_msfs_in_categories round 2 STARRING v2	LMvh	4714_LMveh_CK_Velos_Sep14	4714_CK_LMveh_Velos_PD_Sep14	Synaptic vesicle membrane protein VAT-1 homolog OS=Mus musculus GN=Vat1 PE=1 SV=3	Q62465	JAH_swissprot_2013_11.fasta	43095.8	1	7	7	23	0.00103	0.217	VLLVPGPEKET	K	-	0.997	44.9	25	29.7	0	4	0	0	2	1181.68	2140.62	519378	51087.5	396	406	Orange and Blue	TRUE
Velos_samples_Sep14_from_msfs_in_categories round 2 STARRING v2	LMvh	4714_LMveh_CK_Velos_Sep14	4714_CK_LMveh_Velos_PD_Sep14	Synaptic vesicle membrane protein VAT-1 homolog OS=Mus musculus GN=Vat1 PE=1 SV=3	Q62465	JAH_swissprot_2013_11.fasta	43095.8	1	7	7	23	0.00103	0.217	VVTYGMANLLTGPK	K	R	0.997	60.2	28.3	55.4	0	4	0	0	2	1479.79	2231.61	430453	34185.1	295	308	Orange and Blue	TRUE
Velos_samples_Sep14_from_msfs_in_categories round 2 STARRING v2	LMvh	4714_LMveh_CK_Velos_Sep14	4714_CK_LMveh_Velos_PD_Sep14	Spectrin alpha chain, non-erythrocytic 1 OS=Mus musculus GN=Sptan1 PE=1 SV=4	P16546	JAH_swissprot_2013_11.fasta	284601	0.984	1	1	1	4.48e-05	0.00445	DLASVQALLRK	R	H	0.948	3.74	26.9	-11.2	0	0	1	0	2	1214.71	2487	12285.4	2593.4	286	296	Orange and Blue	TRUE
Velos_samples_Sep14_from_msfs_in_categories round 2 STARRING v2	LMvh	4714_LMveh_CK_Velos_Sep14	4714_CK_LMveh_Velos_PD_Sep14	Glucosylceramidase OS=Mus musculus GN=Gba PE=1 SV=1	P17439	JAH_swissprot_2013_11.fasta	57623.5	1	9	11	25	0.00112	0.202	ATLGETHR	K	L	0.964	23.8	25.2	11	0	1	0	0	2	884.458	1041.53	114907	5934.09	340	347	Orange and Blue	TRUE
Velos_samples_Sep14_from_msfs_in_categories round 2 STARRING v2	LMvh	4714_LMveh_CK_Velos_Sep14	4714_CK_LMveh_Velos_PD_Sep14	Glucosylceramidase OS=Mus musculus GN=Gba PE=1 SV=1	P17439	JAH_swissprot_2013_11.fasta	57623.5	1	9	11	25	0.00112	0.202	GFGGAMTDATALNILALSPPTQK	K	L	0.995	32.4	30.1	16.3	0	0	2	0	2	2290.18	2916.5	132905	11192.8	99	121	Orange and Blue	TRUE
Velos_samples_Sep14_from_msfs_in_categories round 2 STARRING v2	LMvh	4714_LMveh_CK_Velos_Sep14	4714_CK_LMveh_Velos_PD_Sep14	Glucosylceramidase OS=Mus musculus GN=Gba PE=1 SV=1	P17439	JAH_swissprot_2013_11.fasta	57623.5	1	9	11	25	0.00112	0.202	LLMLDDQR	K	L	0.99	48.1	29.3	33	0	4	0	0	2	1019.52	1939.51	884360	65863	296	303	Orange and Blue	TRUE
Velos_samples_Sep14_from_msfs_in_categories round 2 STARRING v2	LMvh	4714_LMveh_CK_Velos_Sep14	4714_CK_LMveh_Velos_PD_Sep14	Glucosylceramidase OS=Mus musculus GN=Gba PE=1 SV=1	P17439	JAH_swissprot_2013_11.fasta	57623.5	1	9	11	25	0.00112	0.202	NFVDSPIIVDIPK	R	D	0.997	63	28.4	45.2	0	4	0	0	2	1456.8	2830.22	711281	40906.9	414	426	Orange and Blue	TRUE
Velos_samples_Sep14_from_msfs_in_categories round 2 STARRING v2	LMvh	4714_LMveh_CK_Velos_Sep14	4714_CK_LMveh_Velos_PD_Sep14	Glucosylceramidase OS=Mus musculus GN=Gba PE=1 SV=1	P17439	JAH_swissprot_2013_11.fasta	57623.5	1	9	11	25	0.00112	0.202	SYFSTNGIEYNIIR	R	V	0.997	81.8	29.3	39.8	0	3	0	0	2	1677.81	2648.77	275487	23448.3	126	139	Orange and Blue	TRUE
Velos_samples_Sep14_from_msfs_in_categories round 2 STARRING v2	LMvh	4714_LMveh_CK_Velos_Sep14	4714_CK_LMveh_Velos_PD_Sep14	Glucosylceramidase OS=Mus musculus GN=Gba PE=1 SV=1	P17439	JAH_swissprot_2013_11.fasta	57623.5	1	9	11	25	0.00112	0.202	TGTGLLLTLQPEK	R	K	0.997	78.7	26.3	49.7	0	4	0	0	2	1370.79	2589.11	654225	63730.4	80	92	Orange and Blue	TRUE
Velos_samples_Sep14_from_msfs_in_categories round 2 STARRING v2	LMvh	4714_LMveh_CK_Velos_Sep14	4714_CK_LMveh_Velos_PD_Sep14	Glucosylceramidase OS=Mus musculus GN=Gba PE=1 SV=1	P17439	JAH_swissprot_2013_11.fasta	57623.5	1	9	11	25	0.00112	0.202	TGTGLLLTLQPEKK	R	F	0.997	43.5	25	34.6	0	0	2	0	2	1498.88	2363.3	443838	37600.4	80	93	Orange and Blue	TRUE
Velos_samples_Sep14_from_msfs_in_categories round 2 STARRING v2	LMvh	4714_LMveh_CK_Velos_Sep14	4714_CK_LMveh_Velos_PD_Sep14	Glucosylceramidase OS=Mus musculus GN=Gba PE=1 SV=1	P17439	JAH_swissprot_2013_11.fasta	57623.5	1	9	11	25	0.00112	0.202	VPMASCDFSIR	R	V	0.997	39.4	25.9	28.6	0	2	0	0	2	1298.59	2017.04	221130	20443.4	140	150	Orange and Blue	TRUE
Velos_samples_Sep14_from_msfs_in_categories round 2 STARRING v2	LMvh	4714_LMveh_CK_Velos_Sep14	4714_CK_LMveh_Velos_PD_Sep14	Glucosylceramidase OS=Mus musculus GN=Gba PE=1 SV=1	P17439	JAH_swissprot_2013_11.fasta	57623.5	1	9	11	25	0.00112	0.202	WAEVVLSDPEAAK	R	Y	0.997	58.7	28.8	37.6	0	3	0	0	2	1414.72	2335.82	357762	35809.3	309	321	Orange and Blue	TRUE
Velos_samples_Sep14_from_msfs_in_categories round 2 STARRING v2	LMvh	4714_LMveh_CK_Velos_Sep14	4714_CK_LMveh_Velos_PD_Sep14	Carnitine O-palmitoyltransferase 2, mitochondrial OS=Mus musculus GN=Cpt2 PE=1 SV=2	P52825	JAH_swissprot_2013_11.fasta	73982.5	1	3	3	4	0.000179	0.0441	ATNLTVSAVR	R	F	0.997	57.9	28.1	34.9	0	1	0	0	2	1031.58	1738.39	53913.1	7509.62	152	161	Empty	TRUE
Velos_samples_Sep14_from_msfs_in_categories round 2 STARRING v2	LMvh	4714_LMveh_CK_Velos_Sep14	4714_CK_LMveh_Velos_PD_Sep14	Carnitine O-palmitoyltransferase 2, mitochondrial OS=Mus musculus GN=Cpt2 PE=1 SV=2	P52825	JAH_swissprot_2013_11.fasta	73982.5	1	3	3	4	0.000179	0.0441	EAAMGQGFDR	K	H	0.982	26.2	25	13	0	1	0	0	2	1097.47	1253.81	40177.7	2125.9	545	554	Empty	TRUE
Velos_samples_Sep14_from_msfs_in_categories round 2 STARRING v2	LMvh	4714_LMveh_CK_Velos_Sep14	4714_CK_LMveh_Velos_PD_Sep14	Carnitine O-palmitoyltransferase 2, mitochondrial OS=Mus musculus GN=Cpt2 PE=1 SV=2	P52825	JAH_swissprot_2013_11.fasta	73982.5	1	3	3	4	0.000179	0.0441	SEYNDQLTR	K	A	0.997	36.9	26.1	23.1	0	2	0	0	2	1125.52	1454.6	47294.7	7600.38	143	151	Empty	TRUE
Velos_samples_Sep14_from_msfs_in_categories round 2 STARRING v2	LMvh	4714_LMveh_CK_Velos_Sep14	4714_CK_LMveh_Velos_PD_Sep14	NADH dehydrogenase [ubiquinone] 1 alpha subcomplex subunit 4 OS=Mus musculus GN=Ndufa4 PE=1 SV=2	Q62425	JAH_swissprot_2013_11.fasta	9327.3	1	4	4	7	0.000314	0.476	FYSVNVDYSK	K	L	0.997	46.9	28.1	37.5	0	2	0	0	2	1221.58	2065.59	251829	23876.8	65	74	Orange and Blue	TRUE
Velos_samples_Sep14_from_msfs_in_categories round 2 STARRING v2	LMvh	4714_LMveh_CK_Velos_Sep14	4714_CK_LMveh_Velos_PD_Sep14	NADH dehydrogenase [ubiquinone] 1 alpha subcomplex subunit 4 OS=Mus musculus GN=Ndufa4 PE=1 SV=2	Q62425	JAH_swissprot_2013_11.fasta	9327.3	1	4	4	7	0.000314	0.476	KNNPEPWNK	R	L	0.991	24.5	27.5	15.9	0	1	0	0	2	1126.56	1433.8	30303.2	2578.07	48	56	Orange and Blue	TRUE
Velos_samples_Sep14_from_msfs_in_categories round 2 STARRING v2	LMvh	4714_LMveh_CK_Velos_Sep14	4714_CK_LMveh_Velos_PD_Sep14	NADH dehydrogenase [ubiquinone] 1 alpha subcomplex subunit 4 OS=Mus musculus GN=Ndufa4 PE=1 SV=2	Q62425	JAH_swissprot_2013_11.fasta	9327.3	1	4	4	7	0.000314	0.476	LALFNPDVSWDR	R	K	0.997	49.7	29.9	42.2	0	2	0	0	2	1432.72	2851.88	178644	20446.3	36	47	Orange and Blue	TRUE
Velos_samples_Sep14_from_msfs_in_categories round 2 STARRING v2	LMvh	4714_LMveh_CK_Velos_Sep14	4714_CK_LMveh_Velos_PD_Sep14	NADH dehydrogenase [ubiquinone] 1 alpha subcomplex subunit 4 OS=Mus musculus GN=Ndufa4 PE=1 SV=2	Q62425	JAH_swissprot_2013_11.fasta	9327.3	1	4	4	7	0.000314	0.476	LGPNEQYK	K	F	0.99	34.3	29.2	12.9	0	2	0	0	2	948.479	1393.42	506152	57407.9	57	64	Orange and Blue	TRUE
Velos_samples_Sep14_from_msfs_in_categories round 2 STARRING v2	LMvh	4714_LMveh_CK_Velos_Sep14	4714_CK_LMveh_Velos_PD_Sep14	AP-2 complex subunit alpha-1 OS=Mus musculus GN=Ap2a1 PE=1 SV=1	P17426	JAH_swissprot_2013_11.fasta	107667	0.995	1	1	1	4.48e-05	0.0102	GLAVFISDIR	R	N	0.997	34.2	26.6	28.2	0	1	0	0	2	1090.63	2801.05	22213.7	2114.78	12	21	Empty	TRUE
Velos_samples_Sep14_from_msfs_in_categories round 2 STARRING v2	LMvh	4714_LMveh_CK_Velos_Sep14	4714_CK_LMveh_Velos_PD_Sep14	Transmembrane protein 63A OS=Mus musculus GN=Tmem63a PE=2 SV=1	Q91YT8	JAH_swissprot_2013_11.fasta	91863.5	1	3	3	7	0.000314	0.0373	IALVSEAGSEAR	R	F	0.997	59.7	29.6	43.6	0	3	0	0	2	1202.64	1876.54	57811.7	8587.42	81	92	Orange and Blue	TRUE
Velos_samples_Sep14_from_msfs_in_categories round 2 STARRING v2	LMvh	4714_LMveh_CK_Velos_Sep14	4714_CK_LMveh_Velos_PD_Sep14	Transmembrane protein 63A OS=Mus musculus GN=Tmem63a PE=2 SV=1	Q91YT8	JAH_swissprot_2013_11.fasta	91863.5	1	3	3	7	0.000314	0.0373	MNDSLLER	R	I	0.99	40.3	27.6	12.1	0	2	0	0	2	993.467	1688.73	18247	5260.09	326	333	Orange and Blue	TRUE
Velos_samples_Sep14_from_msfs_in_categories round 2 STARRING v2	LMvh	4714_LMveh_CK_Velos_Sep14	4714_CK_LMveh_Velos_PD_Sep14	Transmembrane protein 63A OS=Mus musculus GN=Tmem63a PE=2 SV=1	Q91YT8	JAH_swissprot_2013_11.fasta	91863.5	1	3	3	7	0.000314	0.0373	QTLFITGLPR	R	E	0.996	31.2	26.6	23.4	0	2	0	0	2	1145.67	2626.54	76726.6	6936.34	227	236	Orange and Blue	TRUE
Velos_samples_Sep14_from_msfs_in_categories round 2 STARRING v2	LMvh	4714_LMveh_CK_Velos_Sep14	4714_CK_LMveh_Velos_PD_Sep14	Chloride intracellular channel protein 1 OS=Mus musculus GN=Clic1 PE=1 SV=3	Q9Z1Q5	JAH_swissprot_2013_11.fasta	27013.6	1	2	2	3	0.000134	0.124	LAALNPESNTSGLDIFAK	K	F	0.997	52.7	29.8	48.3	0	1	0	0	2	1860.97	2747.44	126357	5804.08	96	113	Orange and Blue	TRUE
Velos_samples_Sep14_from_msfs_in_categories round 2 STARRING v2	LMvh	4714_LMveh_CK_Velos_Sep14	4714_CK_LMveh_Velos_PD_Sep14	Chloride intracellular channel protein 1 OS=Mus musculus GN=Clic1 PE=1 SV=3	Q9Z1Q5	JAH_swissprot_2013_11.fasta	27013.6	1	2	2	3	0.000134	0.124	NSNPALNDNLEK	K	G	0.997	45.5	27.6	35.8	0	2	0	0	2	1328.64	1620.62	66127.1	6581.4	120	131	Orange and Blue	TRUE
Velos_samples_Sep14_from_msfs_in_categories round 2 STARRING v2	LMvh	4714_LMveh_CK_Velos_Sep14	4714_CK_LMveh_Velos_PD_Sep14	Dolichyl-diphosphooligosaccharide--protein glycosyltransferase subunit 1 OS=Mus musculus GN=Rpn1 PE=2 SV=1	Q91YQ5	JAH_swissprot_2013_11.fasta	68529.4	1	15	19	63	0.00282	0.299	ASSFVLALEPELESR	R	L	0.997	75.4	29.9	61.2	0	8	2	0	2	1647.86	2879.31	1778340	73238.3	67	81	Orange and Blue	TRUE
Velos_samples_Sep14_from_msfs_in_categories round 2 STARRING v2	LMvh	4714_LMveh_CK_Velos_Sep14	4714_CK_LMveh_Velos_PD_Sep14	Dolichyl-diphosphooligosaccharide--protein glycosyltransferase subunit 1 OS=Mus musculus GN=Rpn1 PE=2 SV=1	Q91YQ5	JAH_swissprot_2013_11.fasta	68529.4	1	15	19	63	0.00282	0.299	AVTSEIAVLQSR	K	L	0.997	75.8	28.4	50.7	0	8	2	0	2	1273.71	2207.14	1349840	97623	526	537	Orange and Blue	TRUE
Velos_samples_Sep14_from_msfs_in_categories round 2 STARRING v2	LMvh	4714_LMveh_CK_Velos_Sep14	4714_CK_LMveh_Velos_PD_Sep14	Dolichyl-diphosphooligosaccharide--protein glycosyltransferase subunit 1 OS=Mus musculus GN=Rpn1 PE=2 SV=1	Q91YQ5	JAH_swissprot_2013_11.fasta	68529.4	1	15	19	63	0.00282	0.299	DISTLNSGKK	R	S	0.985	30.7	28.9	11.2	0	1	0	0	2	1062.58	1277.84	114366	8440.93	509	518	Orange and Blue	TRUE
Velos_samples_Sep14_from_msfs_in_categories round 2 STARRING v2	LMvh	4714_LMveh_CK_Velos_Sep14	4714_CK_LMveh_Velos_PD_Sep14	Dolichyl-diphosphooligosaccharide--protein glycosyltransferase subunit 1 OS=Mus musculus GN=Rpn1 PE=2 SV=1	Q91YQ5	JAH_swissprot_2013_11.fasta	68529.4	1	15	19	63	0.00282	0.299	DTYLENEK	K	L	0.99	26.2	25.4	16.1	0	1	0	0	2	1011.46	1421.8	216194	6002.82	581	588	Orange and Blue	TRUE
Velos_samples_Sep14_from_msfs_in_categories round 2 STARRING v2	LMvh	4714_LMveh_CK_Velos_Sep14	4714_CK_LMveh_Velos_PD_Sep14	Dolichyl-diphosphooligosaccharide--protein glycosyltransferase subunit 1 OS=Mus musculus GN=Rpn1 PE=2 SV=1	Q91YQ5	JAH_swissprot_2013_11.fasta	68529.4	1	15	19	63	0.00282	0.299	FVDHVFDEQVIDSLTVK	R	I	0.997	41.4	30	34.1	0	2	2	0	2	1991.01	2787.76	1153300	68001.8	356	372	Orange and Blue	TRUE
Velos_samples_Sep14_from_msfs_in_categories round 2 STARRING v2	LMvh	4714_LMveh_CK_Velos_Sep14	4714_CK_LMveh_Velos_PD_Sep14	Dolichyl-diphosphooligosaccharide--protein glycosyltransferase subunit 1 OS=Mus musculus GN=Rpn1 PE=2 SV=1	Q91YQ5	JAH_swissprot_2013_11.fasta	68529.4	1	15	19	63	0.00282	0.299	IDHILDAL	K	-	0.99	33.4	25.7	24.5	0	2	0	0	2	909.504	2544.19	892970	42088.2	601	608	Orange and Blue	TRUE
Velos_samples_Sep14_from_msfs_in_categories round 2 STARRING v2	LMvh	4714_LMveh_CK_Velos_Sep14	4714_CK_LMveh_Velos_PD_Sep14	Dolichyl-diphosphooligosaccharide--protein glycosyltransferase subunit 1 OS=Mus musculus GN=Rpn1 PE=2 SV=1	Q91YQ5	JAH_swissprot_2013_11.fasta	68529.4	1	15	19	63	0.00282	0.299	LKTEGSDLCDR	R	V	0.997	36.4	28.1	25.5	0	1	2	0	2	1293.61	1318.42	346227	41946.2	538	548	Orange and Blue	TRUE
Velos_samples_Sep14_from_msfs_in_categories round 2 STARRING v2	LMvh	4714_LMveh_CK_Velos_Sep14	4714_CK_LMveh_Velos_PD_Sep14	Dolichyl-diphosphooligosaccharide--protein glycosyltransferase subunit 1 OS=Mus musculus GN=Rpn1 PE=2 SV=1	Q91YQ5	JAH_swissprot_2013_11.fasta	68529.4	1	15	19	63	0.00282	0.299	LPVALDPGSK	K	I	0.997	37.9	25	28.8	0	5	0	0	2	996.573	2020.23	729908	70494.2	118	127	Orange and Blue	TRUE
Velos_samples_Sep14_from_msfs_in_categories round 2 STARRING v2	LMvh	4714_LMveh_CK_Velos_Sep14	4714_CK_LMveh_Velos_PD_Sep14	Dolichyl-diphosphooligosaccharide--protein glycosyltransferase subunit 1 OS=Mus musculus GN=Rpn1 PE=2 SV=1	Q91YQ5	JAH_swissprot_2013_11.fasta	68529.4	1	15	19	63	0.00282	0.299	NIQVDSPYDISR	K	A	0.997	66.9	29.1	55.3	0	7	0	0	2	1406.69	2085.63	1337250	64739.2	381	392	Orange and Blue	TRUE
Velos_samples_Sep14_from_msfs_in_categories round 2 STARRING v2	LMvh	4714_LMveh_CK_Velos_Sep14	4714_CK_LMveh_Velos_PD_Sep14	Dolichyl-diphosphooligosaccharide--protein glycosyltransferase subunit 1 OS=Mus musculus GN=Rpn1 PE=2 SV=1	Q91YQ5	JAH_swissprot_2013_11.fasta	68529.4	1	15	19	63	0.00282	0.299	QPDSGISSIR	R	S	0.997	49.9	28.8	34.4	0	4	0	0	2	1059.54	1610.02	1177530	110706	270	279	Orange and Blue	TRUE
Velos_samples_Sep14_from_msfs_in_categories round 2 STARRING v2	LMvh	4714_LMveh_CK_Velos_Sep14	4714_CK_LMveh_Velos_PD_Sep14	Dolichyl-diphosphooligosaccharide--protein glycosyltransferase subunit 1 OS=Mus musculus GN=Rpn1 PE=2 SV=1	Q91YQ5	JAH_swissprot_2013_11.fasta	68529.4	1	15	19	63	0.00282	0.299	SEDVLDYGPFK	R	D	0.997	50.9	27.2	38.3	0	5	0	0	2	1269.6	2517.92	735354	31018.4	195	205	Orange and Blue	TRUE
Velos_samples_Sep14_from_msfs_in_categories round 2 STARRING v2	LMvh	4714_LMveh_CK_Velos_Sep14	4714_CK_LMveh_Velos_PD_Sep14	Dolichyl-diphosphooligosaccharide--protein glycosyltransferase subunit 1 OS=Mus musculus GN=Rpn1 PE=2 SV=1	Q91YQ5	JAH_swissprot_2013_11.fasta	68529.4	1	15	19	63	0.00282	0.299	SEDVLDYGPFKDIPAYSQDTFK	R	V	0.993	34.7	29.6	17.7	0	0	2	0	2	2535.19	2832.85	531219	11196.7	195	216	Orange and Blue	TRUE
Velos_samples_Sep14_from_msfs_in_categories round 2 STARRING v2	LMvh	4714_LMveh_CK_Velos_Sep14	4714_CK_LMveh_Velos_PD_Sep14	Dolichyl-diphosphooligosaccharide--protein glycosyltransferase subunit 1 OS=Mus musculus GN=Rpn1 PE=2 SV=1	Q91YQ5	JAH_swissprot_2013_11.fasta	68529.4	1	15	19	63	0.00282	0.299	TILPAAAQDVYYR	K	D	0.997	65.4	28.6	54	0	2	0	0	2	1480.78	2363.41	88269.1	8457.67	283	295	Orange and Blue	TRUE
Velos_samples_Sep14_from_msfs_in_categories round 2 STARRING v2	LMvh	4714_LMveh_CK_Velos_Sep14	4714_CK_LMveh_Velos_PD_Sep14	Dolichyl-diphosphooligosaccharide--protein glycosyltransferase subunit 1 OS=Mus musculus GN=Rpn1 PE=2 SV=1	Q91YQ5	JAH_swissprot_2013_11.fasta	68529.4	1	15	19	63	0.00282	0.299	VHYENNSPFLTITSMTR	K	V	0.997	39.4	29.5	27.7	0	0	2	0	2	2025.97	2343.48	244624	14484.5	217	233	Orange and Blue	TRUE
Velos_samples_Sep14_from_msfs_in_categories round 2 STARRING v2	LMvh	4714_LMveh_CK_Velos_Sep14	4714_CK_LMveh_Velos_PD_Sep14	Dolichyl-diphosphooligosaccharide--protein glycosyltransferase subunit 1 OS=Mus musculus GN=Rpn1 PE=2 SV=1	Q91YQ5	JAH_swissprot_2013_11.fasta	68529.4	1	15	19	63	0.00282	0.299	VTAEVVLVHPGGGSTSR	K	A	0.997	65.2	28.5	54.3	0	0	5	0	2	1665.89	1934.95	1002810	73009.2	50	66	Orange and Blue	TRUE
Velos_samples_Sep14_from_msfs_in_categories round 2 STARRING v2	LMvh	4714_LMveh_CK_Velos_Sep14	4714_CK_LMveh_Velos_PD_Sep14	Glyceraldehyde-3-phosphate dehydrogenase OS=Mus musculus GN=Gapdh PE=1 SV=2	P16858	JAH_swissprot_2013_11.fasta	35810.1	1	6	6	13	0.000582	0.24	GAAQNIIPASTGAAK	R	A	0.997	71.2	27.5	46.8	0	4	0	0	2	1369.74	1804.13	1124250	82873	199	213	Orange and Blue	TRUE
Velos_samples_Sep14_from_msfs_in_categories round 2 STARRING v2	LMvh	4714_LMveh_CK_Velos_Sep14	4714_CK_LMveh_Velos_PD_Sep14	Glyceraldehyde-3-phosphate dehydrogenase OS=Mus musculus GN=Gapdh PE=1 SV=2	P16858	JAH_swissprot_2013_11.fasta	35810.1	1	6	6	13	0.000582	0.24	IVSNASCTTNCLAPLAK	K	V	0.997	53.4	30.4	43.1	0	2	0	0	2	1819.9	2047.22	117218	4400.39	144	160	Orange and Blue	TRUE
Velos_samples_Sep14_from_msfs_in_categories round 2 STARRING v2	LMvh	4714_LMveh_CK_Velos_Sep14	4714_CK_LMveh_Velos_PD_Sep14	Glyceraldehyde-3-phosphate dehydrogenase OS=Mus musculus GN=Gapdh PE=1 SV=2	P16858	JAH_swissprot_2013_11.fasta	35810.1	1	6	6	13	0.000582	0.24	LISWYDNEYGYSNR	K	V	0.997	60.8	26.7	53.9	0	2	0	0	2	1779.8	2459.21	266021	18352.1	308	321	Orange and Blue	TRUE
Velos_samples_Sep14_from_msfs_in_categories round 2 STARRING v2	LMvh	4714_LMveh_CK_Velos_Sep14	4714_CK_LMveh_Velos_PD_Sep14	Glyceraldehyde-3-phosphate dehydrogenase OS=Mus musculus GN=Gapdh PE=1 SV=2	P16858	JAH_swissprot_2013_11.fasta	35810.1	1	6	6	13	0.000582	0.24	VGVNGFGR	K	I	0.99	29	27.7	19.7	0	1	0	0	2	806.416	1819.12	74599.1	12140.5	4	11	Orange and Blue	TRUE
Velos_samples_Sep14_from_msfs_in_categories round 2 STARRING v2	LMvh	4714_LMveh_CK_Velos_Sep14	4714_CK_LMveh_Velos_PD_Sep14	Glyceraldehyde-3-phosphate dehydrogenase OS=Mus musculus GN=Gapdh PE=1 SV=2	P16858	JAH_swissprot_2013_11.fasta	35810.1	1	6	6	13	0.000582	0.24	VPTPNVSVVDLTCR	R	L	0.997	71.4	29	65.6	0	2	0	0	2	1556.81	2399.99	343021	26429.5	233	246	Orange and Blue	TRUE
Velos_samples_Sep14_from_msfs_in_categories round 2 STARRING v2	LMvh	4714_LMveh_CK_Velos_Sep14	4714_CK_LMveh_Velos_PD_Sep14	Glyceraldehyde-3-phosphate dehydrogenase OS=Mus musculus GN=Gapdh PE=1 SV=2	P16858	JAH_swissprot_2013_11.fasta	35810.1	1	6	6	13	0.000582	0.24	VVDLMAYMASKE	R	-	0.997	76.4	27.1	64.7	0	2	0	0	2	1388.64	1934.99	335610	13998.2	322	333	Orange and Blue	TRUE
Velos_samples_Sep14_from_msfs_in_categories round 2 STARRING v2	LMvh	4714_LMveh_CK_Velos_Sep14	4714_CK_LMveh_Velos_PD_Sep14	Type 1 phosphatidylinositol 4,5-bisphosphate 4-phosphatase OS=Mus musculus GN=Tmem55b PE=1 SV=1	Q3TWL2	JAH_swissprot_2013_11.fasta	30046.9	1	3	3	4	0.000179	0.155	IINLGPVHPGPLSPEPQPMGVR	R	V	0.997	50	27.7	44	0	0	1	0	2	2321.24	2398.73	153285	9552.9	157	178	Orange and Blue	TRUE
Velos_samples_Sep14_from_msfs_in_categories round 2 STARRING v2	LMvh	4714_LMveh_CK_Velos_Sep14	4714_CK_LMveh_Velos_PD_Sep14	Type 1 phosphatidylinositol 4,5-bisphosphate 4-phosphatase OS=Mus musculus GN=Tmem55b PE=1 SV=1	Q3TWL2	JAH_swissprot_2013_11.fasta	30046.9	1	3	3	4	0.000179	0.155	NTFLWTEFTDR	K	T	0.997	34.3	27.2	24	0	2	0	0	2	1429.67	2915.25	91297.9	9041.22	186	196	Orange and Blue	TRUE
Velos_samples_Sep14_from_msfs_in_categories round 2 STARRING v2	LMvh	4714_LMveh_CK_Velos_Sep14	4714_CK_LMveh_Velos_PD_Sep14	Type 1 phosphatidylinositol 4,5-bisphosphate 4-phosphatase OS=Mus musculus GN=Tmem55b PE=1 SV=1	Q3TWL2	JAH_swissprot_2013_11.fasta	30046.9	1	3	3	4	0.000179	0.155	VCQSPINVEGK	R	M	0.997	51.3	28.7	29.2	0	1	0	0	2	1230.61	1667.58	191009	10361.6	93	103	Orange and Blue	TRUE
Velos_samples_Sep14_from_msfs_in_categories round 2 STARRING v2	LMvh	4714_LMveh_CK_Velos_Sep14	4714_CK_LMveh_Velos_PD_Sep14	Alpha-enolase OS=Mus musculus GN=Eno1 PE=1 SV=3	P17182	JAH_swissprot_2013_11.fasta	47141.7	1	7	7	11	0.000493	0.221	AAVPSGASTGIYEALELR	R	D	0.997	49.8	29.7	42.5	0	1	0	0	2	1804.94	2733.91	129494	7043.09	33	50	Orange and Blue	TRUE
Velos_samples_Sep14_from_msfs_in_categories round 2 STARRING v2	LMvh	4714_LMveh_CK_Velos_Sep14	4714_CK_LMveh_Velos_PD_Sep14	Alpha-enolase OS=Mus musculus GN=Eno1 PE=1 SV=3	P17182	JAH_swissprot_2013_11.fasta	47141.7	1	7	7	11	0.000493	0.221	DATNVGDEGGFAPNILENK	K	E	0.997	76.5	28.8	62.7	0	2	0	0	2	1960.92	2436.37	119501	8105.56	203	221	Orange and Blue	TRUE
Velos_samples_Sep14_from_msfs_in_categories round 2 STARRING v2	LMvh	4714_LMveh_CK_Velos_Sep14	4714_CK_LMveh_Velos_PD_Sep14	Alpha-enolase OS=Mus musculus GN=Eno1 PE=1 SV=3	P17182	JAH_swissprot_2013_11.fasta	47141.7	1	7	7	11	0.000493	0.221	DATNVGDEGGFAPNILENKEALELLK	K	T	0.997	58.6	30.1	44.6	0	0	2	0	2	2757.39	2937.38	127392	10000.4	203	228	Orange and Blue	TRUE
Velos_samples_Sep14_from_msfs_in_categories round 2 STARRING v2	LMvh	4714_LMveh_CK_Velos_Sep14	4714_CK_LMveh_Velos_PD_Sep14	Alpha-enolase OS=Mus musculus GN=Eno1 PE=1 SV=3	P17182	JAH_swissprot_2013_11.fasta	47141.7	1	7	7	11	0.000493	0.221	IEEELGSK	R	A	0.99	40.9	28.9	8.31	0	1	0	0	2	904.462	1372.98	231847	16116.9	413	420	Orange and Blue	TRUE
Velos_samples_Sep14_from_msfs_in_categories round 2 STARRING v2	LMvh	4714_LMveh_CK_Velos_Sep14	4714_CK_LMveh_Velos_PD_Sep14	Alpha-enolase OS=Mus musculus GN=Eno1 PE=1 SV=3	P17182	JAH_swissprot_2013_11.fasta	47141.7	1	7	7	11	0.000493	0.221	LAMQEFMILPVGASSFR	K	E	0.997	38.1	29.7	32.7	0	2	0	0	2	1928.96	2848.27	81235.1	7263.28	163	179	Orange and Blue	TRUE
Velos_samples_Sep14_from_msfs_in_categories round 2 STARRING v2	LMvh	4714_LMveh_CK_Velos_Sep14	4714_CK_LMveh_Velos_PD_Sep14	Alpha-enolase OS=Mus musculus GN=Eno1 PE=1 SV=3	P17182	JAH_swissprot_2013_11.fasta	47141.7	1	7	7	11	0.000493	0.221	VNQIGSVTESLQACK	K	L	0.993	53.1	30	0	0	1	0	0	2	1633.82	2078.97	65749.3	2450.83	344	358	Orange and Blue	TRUE
Velos_samples_Sep14_from_msfs_in_categories round 2 STARRING v2	LMvh	4714_LMveh_CK_Velos_Sep14	4714_CK_LMveh_Velos_PD_Sep14	Alpha-enolase OS=Mus musculus GN=Eno1 PE=1 SV=3	P17182	JAH_swissprot_2013_11.fasta	47141.7	1	7	7	11	0.000493	0.221	YITPDQLADLYK	R	S	0.997	49.1	28.4	34.1	0	2	0	0	2	1439.74	2666.61	301696	30386.9	270	281	Orange and Blue	TRUE
Velos_samples_Sep14_from_msfs_in_categories round 2 STARRING v2	LMvh	4714_LMveh_CK_Velos_Sep14	4714_CK_LMveh_Velos_PD_Sep14	Complement C3 OS=Mus musculus GN=C3 PE=1 SV=3	P01027	JAH_swissprot_2013_11.fasta	186486	1	3	3	5	0.000224	0.0222	SGSDEVQAGQQR	K	K	0.996	34.6	26.2	17.3	0	2	0	0	2	1261.58	1008.52	6508.64	1319.93	1571	1582	Empty	TRUE
Velos_samples_Sep14_from_msfs_in_categories round 2 STARRING v2	LMvh	4714_LMveh_CK_Velos_Sep14	4714_CK_LMveh_Velos_PD_Sep14	Complement C3 OS=Mus musculus GN=C3 PE=1 SV=3	P01027	JAH_swissprot_2013_11.fasta	186486	1	3	3	5	0.000224	0.0222	VLVVTQGSNAK	K	A	0.997	38.2	27.7	31.2	0	2	0	0	2	1115.64	1557.73	26354.8	4083.96	388	398	Empty	TRUE
Velos_samples_Sep14_from_msfs_in_categories round 2 STARRING v2	LMvh	4714_LMveh_CK_Velos_Sep14	4714_CK_LMveh_Velos_PD_Sep14	Complement C3 OS=Mus musculus GN=C3 PE=1 SV=3	P01027	JAH_swissprot_2013_11.fasta	186486	1	3	3	5	0.000224	0.0222	VVIEDGVGDAVLTR	R	K	0.995	28	28.8	20.9	0	1	0	0	2	1442.79	2286.39	10177.7	1499.41	292	305	Empty	TRUE
Velos_samples_Sep14_from_msfs_in_categories round 2 STARRING v2	LMvh	4714_LMveh_CK_Velos_Sep14	4714_CK_LMveh_Velos_PD_Sep14	Metaxin-1 OS=Mus musculus GN=Mtx1 PE=1 SV=1	P47802	JAH_swissprot_2013_11.fasta	35625.4	1	3	3	5	0.000224	0.107	DGDEVPLPR	R	Q	0.995	30.4	26.8	19.9	0	1	0	0	2	997.495	1886.07	187237	18582	245	253	Orange and Blue	TRUE
Velos_samples_Sep14_from_msfs_in_categories round 2 STARRING v2	LMvh	4714_LMveh_CK_Velos_Sep14	4714_CK_LMveh_Velos_PD_Sep14	Metaxin-1 OS=Mus musculus GN=Mtx1 PE=1 SV=1	P47802	JAH_swissprot_2013_11.fasta	35625.4	1	3	3	5	0.000224	0.107	QGADTLAFMSLLEEK	R	L	0.997	46	29.3	40.8	0	2	0	0	2	1668.82	2786.6	108032	11187.5	89	103	Orange and Blue	TRUE
Velos_samples_Sep14_from_msfs_in_categories round 2 STARRING v2	LMvh	4714_LMveh_CK_Velos_Sep14	4714_CK_LMveh_Velos_PD_Sep14	Metaxin-1 OS=Mus musculus GN=Mtx1 PE=1 SV=1	P47802	JAH_swissprot_2013_11.fasta	35625.4	1	3	3	5	0.000224	0.107	YNADYDLSAR	K	Q	0.997	36.6	25	31.5	0	2	0	0	2	1187.53	1764.68	100245	11465.6	79	88	Orange and Blue	TRUE
Velos_samples_Sep14_from_msfs_in_categories round 2 STARRING v2	LMvh	4714_LMveh_CK_Velos_Sep14	4714_CK_LMveh_Velos_PD_Sep14	Neutral amino acid transporter B(0) OS=Mus musculus GN=Slc1a5 PE=1 SV=2	P51912	JAH_swissprot_2013_11.fasta	58484.7	1	3	3	8	0.000358	0.0741	MPSSEPELIQVK	K	N	0.997	46	29.3	33.3	0	4	0	0	2	1373.7	2056.19	144452	15289.9	503	514	Empty	TRUE
Velos_samples_Sep14_from_msfs_in_categories round 2 STARRING v2	LMvh	4714_LMveh_CK_Velos_Sep14	4714_CK_LMveh_Velos_PD_Sep14	Neutral amino acid transporter B(0) OS=Mus musculus GN=Slc1a5 PE=1 SV=2	P51912	JAH_swissprot_2013_11.fasta	58484.7	1	3	3	8	0.000358	0.0741	NEVSLNPLPLATEEGNPLLK	K	Q	0.997	40.4	28	32.9	0	2	0	0	2	2148.15	2949.38	89177	12187.1	515	534	Empty	TRUE
Velos_samples_Sep14_from_msfs_in_categories round 2 STARRING v2	LMvh	4714_LMveh_CK_Velos_Sep14	4714_CK_LMveh_Velos_PD_Sep14	Neutral amino acid transporter B(0) OS=Mus musculus GN=Slc1a5 PE=1 SV=2	P51912	JAH_swissprot_2013_11.fasta	58484.7	1	3	3	8	0.000358	0.0741	SFATSYEPK	R	D	0.983	23.4	25.1	15	0	2	0	0	2	1029.49	1751.69	182012	22541.7	204	212	Empty	TRUE
Velos_samples_Sep14_from_msfs_in_categories round 2 STARRING v2	LMvh	4714_LMveh_CK_Velos_Sep14	4714_CK_LMveh_Velos_PD_Sep14	Atlastin-3 OS=Mus musculus GN=Atl3 PE=2 SV=1	Q91YH5	JAH_swissprot_2013_11.fasta	60576.4	0.999	1	1	2	8.96e-05	0.0351	SMLQATAEANNLAAAASAK	K	D	0.997	73	30	66.4	0	2	0	0	2	1848.91	2068.74	44558.1	2867.95	342	360	Orange and Blue	TRUE
Velos_samples_Sep14_from_msfs_in_categories round 2 STARRING v2	LMvh	4714_LMveh_CK_Velos_Sep14	4714_CK_LMveh_Velos_PD_Sep14	Keratin, type I cytoskeletal 17 OS=Mus musculus GN=Krt17 PE=1 SV=3	Q9QWL7	JAH_swissprot_2013_11.fasta	48162.9	1	3	3	4	0.000179	0.159	ATMQNLNDR	K	L	0.954	29.4	27	0.96	0	1	0	0	2	1078.49	1018.31	17251.2	2255.48	86	94	Empty	TRUE
Velos_samples_Sep14_from_msfs_in_categories round 2 STARRING v2	LMvh	4714_LMveh_CK_Velos_Sep14	4714_CK_LMveh_Velos_PD_Sep14	Keratin, type I cytoskeletal 17 OS=Mus musculus GN=Krt17 PE=1 SV=3	Q9QWL7	JAH_swissprot_2013_11.fasta	48162.9	1	3	3	4	0.000179	0.159	CEMEQQNQEYK	R	I	0.997	38.6	25	28.8	0	1	0	0	2	1486.59	1266.38	14500.4	977.929	358	368	Empty	TRUE
Velos_samples_Sep14_from_msfs_in_categories round 2 STARRING v2	LMvh	4714_LMveh_CK_Velos_Sep14	4714_CK_LMveh_Velos_PD_Sep14	Keratin, type I cytoskeletal 17 OS=Mus musculus GN=Krt17 PE=1 SV=3	Q9QWL7	JAH_swissprot_2013_11.fasta	48162.9	1	3	3	4	0.000179	0.159	DAEDWFFSK	K	T	0.997	43.9	25	39.4	0	2	0	0	2	1144.49	2731.54	73969.9	8592.13	270	278	Empty	TRUE
Velos_samples_Sep14_from_msfs_in_categories round 2 STARRING v2	LMvh	4714_LMveh_CK_Velos_Sep14	4714_CK_LMveh_Velos_PD_Sep14	Keratin, type I cytoskeletal 17 OS=Mus musculus GN=Krt17 PE=1 SV=3	Q9QWL7	JAH_swissprot_2013_11.fasta	48162.9	1	3	3	4	0.000179	0.159	EVATNSELVQSGK	R	S	0.997	75.8	29.8	65.6	0	5	0	0	2	1361.69	1515.87	577162	39069.7	285	297	Empty	TRUE
Velos_samples_Sep14_from_msfs_in_categories round 2 STARRING v2	LMvh	4714_LMveh_CK_Velos_Sep14	4714_CK_LMveh_Velos_PD_Sep14	Keratin, type I cytoskeletal 17 OS=Mus musculus GN=Krt17 PE=1 SV=3	Q9QWL7	JAH_swissprot_2013_11.fasta	48162.9	1	3	3	4	0.000179	0.159	LASYLDKVR	R	A	0.985	27.6	25.9	13.2	0	1	0	0	2	1064.61	1806.58	45577.5	1735.78	95	103	Empty	TRUE
Velos_samples_Sep14_from_msfs_in_categories round 2 STARRING v2	LMvh	4714_LMveh_CK_Velos_Sep14	4714_CK_LMveh_Velos_PD_Sep14	Keratin, type I cytoskeletal 17 OS=Mus musculus GN=Krt17 PE=1 SV=3	Q9QWL7	JAH_swissprot_2013_11.fasta	48162.9	1	3	3	4	0.000179	0.159	LEQEIATYR	R	R	0.997	50.3	28.6	39.5	0	3	0	0	2	1122.58	1728.23	90525.8	9832.49	377	385	Empty	TRUE
Velos_samples_Sep14_from_msfs_in_categories round 2 STARRING v2	LMvh	4714_LMveh_CK_Velos_Sep14	4714_CK_LMveh_Velos_PD_Sep14	Keratin, type I cytoskeletal 17 OS=Mus musculus GN=Krt17 PE=1 SV=3	Q9QWL7	JAH_swissprot_2013_11.fasta	48162.9	1	3	3	4	0.000179	0.159	VLDELTLAR	R	A	0.997	51.6	28	33.2	0	5	0	0	2	1029.59	2280.23	1142700	47855.2	193	201	Empty	TRUE
Velos_samples_Sep14_from_msfs_in_categories round 2 STARRING v2	LMvh	4714_LMveh_CK_Velos_Sep14	4714_CK_LMveh_Velos_PD_Sep14	V-type proton ATPase 116 kDa subunit a isoform 1 OS=Mus musculus GN=Atp6v0a1 PE=1 SV=3	Q9Z1G4	JAH_swissprot_2013_11.fasta	96470.8	1	9	9	17	0.000762	0.114	DLNPDVNVFQR	R	K	0.996	31.9	29	18.5	0	1	0	0	2	1316.66	2326.79	168791	8854.13	39	49	Orange and Blue	TRUE
Velos_samples_Sep14_from_msfs_in_categories round 2 STARRING v2	LMvh	4714_LMveh_CK_Velos_Sep14	4714_CK_LMveh_Velos_PD_Sep14	V-type proton ATPase 116 kDa subunit a isoform 1 OS=Mus musculus GN=Atp6v0a1 PE=1 SV=3	Q9Z1G4	JAH_swissprot_2013_11.fasta	96470.8	1	9	9	17	0.000762	0.114	EINTNQEALK	K	R	0.997	39.2	29.5	18.6	0	2	0	0	2	1159.6	1466.93	11309.9	2113.74	110	119	Orange and Blue	TRUE
Velos_samples_Sep14_from_msfs_in_categories round 2 STARRING v2	LMvh	4714_LMveh_CK_Velos_Sep14	4714_CK_LMveh_Velos_PD_Sep14	V-type proton ATPase 116 kDa subunit a isoform 1 OS=Mus musculus GN=Atp6v0a1 PE=1 SV=3	Q9Z1G4	JAH_swissprot_2013_11.fasta	96470.8	1	9	9	17	0.000762	0.114	EMASGVNTR	K	I	0.997	41.2	25.5	21.4	0	1	0	0	2	980.447	930.354	31595.9	1529.24	263	271	Orange and Blue	TRUE
Velos_samples_Sep14_from_msfs_in_categories round 2 STARRING v2	LMvh	4714_LMveh_CK_Velos_Sep14	4714_CK_LMveh_Velos_PD_Sep14	V-type proton ATPase 116 kDa subunit a isoform 1 OS=Mus musculus GN=Atp6v0a1 PE=1 SV=3	Q9Z1G4	JAH_swissprot_2013_11.fasta	96470.8	1	9	9	17	0.000762	0.114	IDDLQMVLNQTEDHR	R	Q	0.997	50.5	28.6	39.7	0	0	2	0	2	1842.87	2352.31	220198	22700.2	272	286	Orange and Blue	TRUE
Velos_samples_Sep14_from_msfs_in_categories round 2 STARRING v2	LMvh	4714_LMveh_CK_Velos_Sep14	4714_CK_LMveh_Velos_PD_Sep14	V-type proton ATPase 116 kDa subunit a isoform 1 OS=Mus musculus GN=Atp6v0a1 PE=1 SV=3	Q9Z1G4	JAH_swissprot_2013_11.fasta	96470.8	1	9	9	17	0.000762	0.114	KANIPIMDTGENPEVPFPR	R	D	0.972	19.5	30.2	13.8	0	0	1	0	2	2141.07	2257.45	174399	7547.28	74	92	Orange and Blue	TRUE
Velos_samples_Sep14_from_msfs_in_categories round 2 STARRING v2	LMvh	4714_LMveh_CK_Velos_Sep14	4714_CK_LMveh_Velos_PD_Sep14	V-type proton ATPase 116 kDa subunit a isoform 1 OS=Mus musculus GN=Atp6v0a1 PE=1 SV=3	Q9Z1G4	JAH_swissprot_2013_11.fasta	96470.8	1	9	9	17	0.000762	0.114	KEMASGVNTR	R	I	0.997	35.8	28.1	25.9	0	3	0	0	2	1108.54	893.14	40673.6	2844.54	262	271	Orange and Blue	TRUE
Velos_samples_Sep14_from_msfs_in_categories round 2 STARRING v2	LMvh	4714_LMveh_CK_Velos_Sep14	4714_CK_LMveh_Velos_PD_Sep14	V-type proton ATPase 116 kDa subunit a isoform 1 OS=Mus musculus GN=Atp6v0a1 PE=1 SV=3	Q9Z1G4	JAH_swissprot_2013_11.fasta	96470.8	1	9	9	17	0.000762	0.114	LGFVAGVINR	R	E	0.997	62.5	27.2	49.8	0	2	0	0	2	1045.62	2405.01	96468.3	19169.1	175	184	Orange and Blue	TRUE
Velos_samples_Sep14_from_msfs_in_categories round 2 STARRING v2	LMvh	4714_LMveh_CK_Velos_Sep14	4714_CK_LMveh_Velos_PD_Sep14	V-type proton ATPase 116 kDa subunit a isoform 1 OS=Mus musculus GN=Atp6v0a1 PE=1 SV=3	Q9Z1G4	JAH_swissprot_2013_11.fasta	96470.8	1	9	9	17	0.000762	0.114	MQTNQTPPTYNK	R	T	0.995	30.5	27.6	18.2	0	2	0	0	2	1438.66	1212.54	83310.8	2807.09	362	373	Orange and Blue	TRUE
Velos_samples_Sep14_from_msfs_in_categories round 2 STARRING v2	LMvh	4714_LMveh_CK_Velos_Sep14	4714_CK_LMveh_Velos_PD_Sep14	V-type proton ATPase 116 kDa subunit a isoform 1 OS=Mus musculus GN=Atp6v0a1 PE=1 SV=3	Q9Z1G4	JAH_swissprot_2013_11.fasta	96470.8	1	9	9	17	0.000762	0.114	NFLELTELK	R	F	0.997	41.3	28.2	13.6	0	3	0	0	2	1106.61	2742.32	318294	24908.5	121	129	Orange and Blue	TRUE
Velos_samples_Sep14_from_msfs_in_categories round 2 STARRING v2	LMvh	4714_LMveh_CK_Velos_Sep14	4714_CK_LMveh_Velos_PD_Sep14	V-type proton ATPase subunit C 1 OS=Mus musculus GN=Atp6v1c1 PE=1 SV=4	Q9Z1G3	JAH_swissprot_2013_11.fasta	43888.8	1	3	3	4	0.000179	0.0681	ASAYNNLK	R	G	0.973	23.8	27.1	12.9	0	1	0	0	2	880.452	1317.96	86361.9	8858.83	140	147	Orange and Blue	TRUE
Velos_samples_Sep14_from_msfs_in_categories round 2 STARRING v2	LMvh	4714_LMveh_CK_Velos_Sep14	4714_CK_LMveh_Velos_PD_Sep14	V-type proton ATPase subunit C 1 OS=Mus musculus GN=Atp6v1c1 PE=1 SV=4	Q9Z1G3	JAH_swissprot_2013_11.fasta	43888.8	1	3	3	4	0.000179	0.0681	GNLQNLER	K	K	0.99	41.5	26.1	13.2	0	2	0	0	2	943.496	1552.07	123476	22950.5	148	155	Orange and Blue	TRUE
Velos_samples_Sep14_from_msfs_in_categories round 2 STARRING v2	LMvh	4714_LMveh_CK_Velos_Sep14	4714_CK_LMveh_Velos_PD_Sep14	V-type proton ATPase subunit C 1 OS=Mus musculus GN=Atp6v1c1 PE=1 SV=4	Q9Z1G3	JAH_swissprot_2013_11.fasta	43888.8	1	3	3	4	0.000179	0.0681	GVTQIDNDLK	K	S	0.997	45	29.6	27.9	0	1	0	0	2	1102.57	1785.15	129374	14808.5	128	137	Orange and Blue	TRUE
Velos_samples_Sep14_from_msfs_in_categories round 2 STARRING v2	LMvh	4714_LMveh_CK_Velos_Sep14	4714_CK_LMveh_Velos_PD_Sep14	Fibronectin OS=Mus musculus GN=Fn1 PE=1 SV=4	P11276	JAH_swissprot_2013_11.fasta	272532	1	38	46	141	0.00632	0.203	APITGYIIR	R	H	0.997	53.3	25.1	45.2	0	7	0	0	2	1003.59	2278.63	820087	63570.8	1473	1481	Orange and Blue	TRUE
Velos_samples_Sep14_from_msfs_in_categories round 2 STARRING v2	LMvh	4714_LMveh_CK_Velos_Sep14	4714_CK_LMveh_Velos_PD_Sep14	Fibronectin OS=Mus musculus GN=Fn1 PE=1 SV=4	P11276	JAH_swissprot_2013_11.fasta	272532	1	38	46	141	0.00632	0.203	ATGVFTTLQPLR	K	S	0.997	61.2	26.8	45	0	6	0	0	2	1303.74	2531.79	405787	37835.6	1077	1088	Orange and Blue	TRUE
Velos_samples_Sep14_from_msfs_in_categories round 2 STARRING v2	LMvh	4714_LMveh_CK_Velos_Sep14	4714_CK_LMveh_Velos_PD_Sep14	Fibronectin OS=Mus musculus GN=Fn1 PE=1 SV=4	P11276	JAH_swissprot_2013_11.fasta	272532	1	38	46	141	0.00632	0.203	CHEGGQSYK	R	I	0.996	28.7	25	27.2	0	2	0	0	2	1065.44	893.764	28993.3	2412.61	142	150	Orange and Blue	TRUE
Velos_samples_Sep14_from_msfs_in_categories round 2 STARRING v2	LMvh	4714_LMveh_CK_Velos_Sep14	4714_CK_LMveh_Velos_PD_Sep14	Fibronectin OS=Mus musculus GN=Fn1 PE=1 SV=4	P11276	JAH_swissprot_2013_11.fasta	272532	1	38	46	141	0.00632	0.203	EESPPLIGQQATVSDIPR	R	D	0.996	30	29.4	20.7	0	1	0	0	2	1937	2318.31	26064.5	878.604	1525	1542	Orange and Blue	TRUE
Velos_samples_Sep14_from_msfs_in_categories round 2 STARRING v2	LMvh	4714_LMveh_CK_Velos_Sep14	4714_CK_LMveh_Velos_PD_Sep14	Fibronectin OS=Mus musculus GN=Fn1 PE=1 SV=4	P11276	JAH_swissprot_2013_11.fasta	272532	1	38	46	141	0.00632	0.203	EINLSPDSSSVIVSGLMVATK	K	Y	0.997	54.8	29.9	49.7	0	2	0	0	2	2163.12	2786.66	221508	5215.41	1857	1877	Orange and Blue	TRUE
Velos_samples_Sep14_from_msfs_in_categories round 2 STARRING v2	LMvh	4714_LMveh_CK_Velos_Sep14	4714_CK_LMveh_Velos_PD_Sep14	Fibronectin OS=Mus musculus GN=Fn1 PE=1 SV=4	P11276	JAH_swissprot_2013_11.fasta	272532	1	38	46	141	0.00632	0.203	ESNPLTAQQTTK	R	L	0.997	75.7	29.7	66.4	0	6	0	0	2	1317.66	1484.54	1684620	62249.7	984	995	Orange and Blue	TRUE
Velos_samples_Sep14_from_msfs_in_categories round 2 STARRING v2	LMvh	4714_LMveh_CK_Velos_Sep14	4714_CK_LMveh_Velos_PD_Sep14	Fibronectin OS=Mus musculus GN=Fn1 PE=1 SV=4	P11276	JAH_swissprot_2013_11.fasta	272532	1	38	46	141	0.00632	0.203	FLTTTPNSLLVSWQAPR	R	A	0.997	47.6	28.6	46.1	0	1	0	0	2	1931.04	2951.16	62975.9	4250.07	2001	2017	Orange and Blue	TRUE
Velos_samples_Sep14_from_msfs_in_categories round 2 STARRING v2	LMvh	4714_LMveh_CK_Velos_Sep14	4714_CK_LMveh_Velos_PD_Sep14	Fibronectin OS=Mus musculus GN=Fn1 PE=1 SV=4	P11276	JAH_swissprot_2013_11.fasta	272532	1	38	46	141	0.00632	0.203	FTNIGPDTMR	R	V	0.997	45.9	28	30.1	0	7	0	0	2	1151.55	1666.63	588739	28619.3	1365	1374	Orange and Blue	TRUE
Velos_samples_Sep14_from_msfs_in_categories round 2 STARRING v2	LMvh	4714_LMveh_CK_Velos_Sep14	4714_CK_LMveh_Velos_PD_Sep14	Fibronectin OS=Mus musculus GN=Fn1 PE=1 SV=4	P11276	JAH_swissprot_2013_11.fasta	272532	1	38	46	141	0.00632	0.203	GDSPASSKPVSINYK	R	T	0.989	39.2	29.8	4.98	0	0	1	0	2	1549.79	1612.6	136222	10832.3	1615	1629	Orange and Blue	TRUE
Velos_samples_Sep14_from_msfs_in_categories round 2 STARRING v2	LMvh	4714_LMveh_CK_Velos_Sep14	4714_CK_LMveh_Velos_PD_Sep14	Fibronectin OS=Mus musculus GN=Fn1 PE=1 SV=4	P11276	JAH_swissprot_2013_11.fasta	272532	1	38	46	141	0.00632	0.203	GLAFTDVDVDSIK	K	I	0.997	76.3	29.3	56	0	7	0	0	2	1379.71	2553.42	476524	43454.9	1727	1739	Orange and Blue	TRUE
Velos_samples_Sep14_from_msfs_in_categories round 2 STARRING v2	LMvh	4714_LMveh_CK_Velos_Sep14	4714_CK_LMveh_Velos_PD_Sep14	Fibronectin OS=Mus musculus GN=Fn1 PE=1 SV=4	P11276	JAH_swissprot_2013_11.fasta	272532	1	38	46	141	0.00632	0.203	GNLLQCVCTGNGR	R	G	0.997	68.9	27.1	54.5	0	2	0	0	2	1449.66	2103.87	217432	13383.1	254	266	Orange and Blue	TRUE
Velos_samples_Sep14_from_msfs_in_categories round 2 STARRING v2	LMvh	4714_LMveh_CK_Velos_Sep14	4714_CK_LMveh_Velos_PD_Sep14	Fibronectin OS=Mus musculus GN=Fn1 PE=1 SV=4	P11276	JAH_swissprot_2013_11.fasta	272532	1	38	46	141	0.00632	0.203	GVTYNIIVEALQNQR	R	R	0.997	48.4	29	34.5	0	1	1	0	2	1717.92	2943.1	115081	8387.54	2255	2269	Orange and Blue	TRUE
Velos_samples_Sep14_from_msfs_in_categories round 2 STARRING v2	LMvh	4714_LMveh_CK_Velos_Sep14	4714_CK_LMveh_Velos_PD_Sep14	Fibronectin OS=Mus musculus GN=Fn1 PE=1 SV=4	P11276	JAH_swissprot_2013_11.fasta	272532	1	38	46	141	0.00632	0.203	HYQINQQWER	K	T	0.993	28.1	28.1	16.8	0	2	1	0	2	1401.67	1781.52	163126	15104.2	59	68	Orange and Blue	TRUE
Velos_samples_Sep14_from_msfs_in_categories round 2 STARRING v2	LMvh	4714_LMveh_CK_Velos_Sep14	4714_CK_LMveh_Velos_PD_Sep14	Fibronectin OS=Mus musculus GN=Fn1 PE=1 SV=4	P11276	JAH_swissprot_2013_11.fasta	272532	1	38	46	141	0.00632	0.203	IAWESPQGQVSR	K	Y	0.997	55.4	28.5	21.3	0	4	0	0	2	1357.69	1932.52	254812	15723.6	1740	1751	Orange and Blue	TRUE
Velos_samples_Sep14_from_msfs_in_categories round 2 STARRING v2	LMvh	4714_LMveh_CK_Velos_Sep14	4714_CK_LMveh_Velos_PD_Sep14	Fibronectin OS=Mus musculus GN=Fn1 PE=1 SV=4	P11276	JAH_swissprot_2013_11.fasta	272532	1	38	46	141	0.00632	0.203	IHLYTLNDNAR	K	S	0.963	21.7	29.1	12.2	0	0	1	0	2	1329.69	2000.87	556697	42243.9	1971	1981	Orange and Blue	TRUE
Velos_samples_Sep14_from_msfs_in_categories round 2 STARRING v2	LMvh	4714_LMveh_CK_Velos_Sep14	4714_CK_LMveh_Velos_PD_Sep14	Fibronectin OS=Mus musculus GN=Fn1 PE=1 SV=4	P11276	JAH_swissprot_2013_11.fasta	272532	1	38	46	141	0.00632	0.203	ISCTIANR	R	C	0.99	52.3	29.2	31.1	0	5	0	0	2	934.477	1376.06	599652	84931.9	134	141	Orange and Blue	TRUE
Velos_samples_Sep14_from_msfs_in_categories round 2 STARRING v2	LMvh	4714_LMveh_CK_Velos_Sep14	4714_CK_LMveh_Velos_PD_Sep14	Fibronectin OS=Mus musculus GN=Fn1 PE=1 SV=4	P11276	JAH_swissprot_2013_11.fasta	272532	1	38	46	141	0.00632	0.203	ITYGETGGNSPVQEFTVPGSK	R	S	0.997	59.5	29.9	55.7	0	2	2	0	2	2168.05	2333.62	181559	7817.52	1570	1590	Orange and Blue	TRUE
Velos_samples_Sep14_from_msfs_in_categories round 2 STARRING v2	LMvh	4714_LMveh_CK_Velos_Sep14	4714_CK_LMveh_Velos_PD_Sep14	Fibronectin OS=Mus musculus GN=Fn1 PE=1 SV=4	P11276	JAH_swissprot_2013_11.fasta	272532	1	38	46	141	0.00632	0.203	LGVRPSQGGEAPR	K	E	0.997	47.7	27.9	24.2	0	2	4	0	2	1323.71	1356.48	540294	49730.4	1116	1128	Orange and Blue	TRUE
Velos_samples_Sep14_from_msfs_in_categories round 2 STARRING v2	LMvh	4714_LMveh_CK_Velos_Sep14	4714_CK_LMveh_Velos_PD_Sep14	Fibronectin OS=Mus musculus GN=Fn1 PE=1 SV=4	P11276	JAH_swissprot_2013_11.fasta	272532	1	38	46	141	0.00632	0.203	NGESQPLVQTAVTNIDRPK	R	G	0.986	37.9	29.5	1.52	0	0	1	0	2	2068.07	2255.47	96879.4	4733.55	1708	1726	Orange and Blue	TRUE
Velos_samples_Sep14_from_msfs_in_categories round 2 STARRING v2	LMvh	4714_LMveh_CK_Velos_Sep14	4714_CK_LMveh_Velos_PD_Sep14	Fibronectin OS=Mus musculus GN=Fn1 PE=1 SV=4	P11276	JAH_swissprot_2013_11.fasta	272532	1	38	46	141	0.00632	0.203	NLQPGSEYTVTLVAVK	R	G	0.997	50	28.5	37.8	0	8	2	0	2	1718.93	2479.45	4263340	126192	1054	1069	Orange and Blue	TRUE
Velos_samples_Sep14_from_msfs_in_categories round 2 STARRING v2	LMvh	4714_LMveh_CK_Velos_Sep14	4714_CK_LMveh_Velos_PD_Sep14	Fibronectin OS=Mus musculus GN=Fn1 PE=1 SV=4	P11276	JAH_swissprot_2013_11.fasta	272532	1	38	46	141	0.00632	0.203	QYNVGPLASK	K	Y	0.997	53.3	29.5	33.3	0	7	0	0	2	1076.57	1828.81	2660460	162989	1040	1049	Orange and Blue	TRUE
Velos_samples_Sep14_from_msfs_in_categories round 2 STARRING v2	LMvh	4714_LMveh_CK_Velos_Sep14	4714_CK_LMveh_Velos_PD_Sep14	Fibronectin OS=Mus musculus GN=Fn1 PE=1 SV=4	P11276	JAH_swissprot_2013_11.fasta	272532	1	38	46	141	0.00632	0.203	SDNVPPPTDLQFVELTDVK	R	V	0.997	51.2	29.9	43.4	0	2	3	0	2	2114.07	2792.35	911829	35743.6	903	921	Orange and Blue	TRUE
Velos_samples_Sep14_from_msfs_in_categories round 2 STARRING v2	LMvh	4714_LMveh_CK_Velos_Sep14	4714_CK_LMveh_Velos_PD_Sep14	Fibronectin OS=Mus musculus GN=Fn1 PE=1 SV=4	P11276	JAH_swissprot_2013_11.fasta	272532	1	38	46	141	0.00632	0.203	SSPVIIDASTAIDAPSNLR	R	F	0.997	69.7	28.9	55.8	0	8	4	0	2	1927.01	2518.97	2124550	112656	1982	2000	Orange and Blue	TRUE
Velos_samples_Sep14_from_msfs_in_categories round 2 STARRING v2	LMvh	4714_LMveh_CK_Velos_Sep14	4714_CK_LMveh_Velos_PD_Sep14	Fibronectin OS=Mus musculus GN=Fn1 PE=1 SV=4	P11276	JAH_swissprot_2013_11.fasta	272532	1	38	46	141	0.00632	0.203	STTPDITGYR	R	I	0.988	24.1	27.3	14.7	0	1	0	0	2	1110.54	1750.55	157789	8737.72	1197	1206	Orange and Blue	TRUE
Velos_samples_Sep14_from_msfs_in_categories round 2 STARRING v2	LMvh	4714_LMveh_CK_Velos_Sep14	4714_CK_LMveh_Velos_PD_Sep14	Fibronectin OS=Mus musculus GN=Fn1 PE=1 SV=4	P11276	JAH_swissprot_2013_11.fasta	272532	1	38	46	141	0.00632	0.203	SYTITGLQPGTDYK	R	I	0.997	70.5	28.9	61.6	0	8	0	0	2	1543.76	2166.29	1606170	102480	1957	1970	Orange and Blue	TRUE
Velos_samples_Sep14_from_msfs_in_categories round 2 STARRING v2	LMvh	4714_LMveh_CK_Velos_Sep14	4714_CK_LMveh_Velos_PD_Sep14	Fibronectin OS=Mus musculus GN=Fn1 PE=1 SV=4	P11276	JAH_swissprot_2013_11.fasta	272532	1	38	46	141	0.00632	0.203	TFYQIGDSWEK	R	F	0.989	22.9	26.6	18.5	0	1	0	0	2	1373.64	2404.74	32390.6	1914.79	568	578	Orange and Blue	TRUE
Velos_samples_Sep14_from_msfs_in_categories round 2 STARRING v2	LMvh	4714_LMveh_CK_Velos_Sep14	4714_CK_LMveh_Velos_PD_Sep14	Fibronectin OS=Mus musculus GN=Fn1 PE=1 SV=4	P11276	JAH_swissprot_2013_11.fasta	272532	1	38	46	141	0.00632	0.203	TFYSCTTEGR	R	Q	0.997	32.8	25	25.2	0	2	0	0	2	1221.52	1598.37	44498.5	5514.63	370	379	Orange and Blue	TRUE
Velos_samples_Sep14_from_msfs_in_categories round 2 STARRING v2	LMvh	4714_LMveh_CK_Velos_Sep14	4714_CK_LMveh_Velos_PD_Sep14	Fibronectin OS=Mus musculus GN=Fn1 PE=1 SV=4	P11276	JAH_swissprot_2013_11.fasta	272532	1	38	46	141	0.00632	0.203	TGPMKEINLSPDSSSVIVSGLMVATK	K	Y	0.997	38.4	29.7	33.3	0	0	1	0	2	2693.37	2588.95	184397	6943.58	1852	1877	Orange and Blue	TRUE
Velos_samples_Sep14_from_msfs_in_categories round 2 STARRING v2	LMvh	4714_LMveh_CK_Velos_Sep14	4714_CK_LMveh_Velos_PD_Sep14	Fibronectin OS=Mus musculus GN=Fn1 PE=1 SV=4	P11276	JAH_swissprot_2013_11.fasta	272532	1	38	46	141	0.00632	0.203	TKTETITGFQVDAIPANGQTPVQR	R	S	0.994	51.2	29.7	7.48	0	0	3	0	2	2573.32	2313.72	1549880	63801.3	1926	1949	Orange and Blue	TRUE
Velos_samples_Sep14_from_msfs_in_categories round 2 STARRING v2	LMvh	4714_LMveh_CK_Velos_Sep14	4714_CK_LMveh_Velos_PD_Sep14	Fibronectin OS=Mus musculus GN=Fn1 PE=1 SV=4	P11276	JAH_swissprot_2013_11.fasta	272532	1	38	46	141	0.00632	0.203	TVLVTWTPPR	R	A	0.997	63.3	25	34.8	0	6	0	0	2	1169.67	2438.13	3298900	138092	1011	1020	Orange and Blue	TRUE
Velos_samples_Sep14_from_msfs_in_categories round 2 STARRING v2	LMvh	4714_LMveh_CK_Velos_Sep14	4714_CK_LMveh_Velos_PD_Sep14	Fibronectin OS=Mus musculus GN=Fn1 PE=1 SV=4	P11276	JAH_swissprot_2013_11.fasta	272532	1	38	46	141	0.00632	0.203	TYLGNALVCTCYGGSR	R	G	0.997	81.2	27.6	76.3	0	2	0	0	2	1791.82	2306.21	119593	9752.67	69	84	Orange and Blue	TRUE
Velos_samples_Sep14_from_msfs_in_categories round 2 STARRING v2	LMvh	4714_LMveh_CK_Velos_Sep14	4714_CK_LMveh_Velos_PD_Sep14	Fibronectin OS=Mus musculus GN=Fn1 PE=1 SV=4	P11276	JAH_swissprot_2013_11.fasta	272532	1	38	46	141	0.00632	0.203	VEVLPVSLPGEHGQR	R	L	0.997	38	28.8	18.4	0	0	3	0	2	1616.88	2335.37	1129700	122594	938	952	Orange and Blue	TRUE
Velos_samples_Sep14_from_msfs_in_categories round 2 STARRING v2	LMvh	4714_LMveh_CK_Velos_Sep14	4714_CK_LMveh_Velos_PD_Sep14	Fibronectin OS=Mus musculus GN=Fn1 PE=1 SV=4	P11276	JAH_swissprot_2013_11.fasta	272532	1	38	46	141	0.00632	0.203	VFAVHQGR	K	E	0.99	29.6	25.7	24.7	0	1	0	0	2	913.5	1403.62	25390.4	1976.72	976	983	Orange and Blue	TRUE
Velos_samples_Sep14_from_msfs_in_categories round 2 STARRING v2	LMvh	4714_LMveh_CK_Velos_Sep14	4714_CK_LMveh_Velos_PD_Sep14	Fibronectin OS=Mus musculus GN=Fn1 PE=1 SV=4	P11276	JAH_swissprot_2013_11.fasta	272532	1	38	46	141	0.00632	0.203	VGDTYERPK	K	D	0.997	39.7	28.9	26.5	0	2	0	0	2	1064.54	1133.72	244590	22950.6	109	117	Orange and Blue	TRUE
Velos_samples_Sep14_from_msfs_in_categories round 2 STARRING v2	LMvh	4714_LMveh_CK_Velos_Sep14	4714_CK_LMveh_Velos_PD_Sep14	Fibronectin OS=Mus musculus GN=Fn1 PE=1 SV=4	P11276	JAH_swissprot_2013_11.fasta	272532	1	38	46	141	0.00632	0.203	VTIMWTPPDSVVSGYR	K	V	0.997	60.4	29.9	52.4	0	2	0	0	2	1823.9	2629.21	299902	25361.1	922	937	Orange and Blue	TRUE
Velos_samples_Sep14_from_msfs_in_categories round 2 STARRING v2	LMvh	4714_LMveh_CK_Velos_Sep14	4714_CK_LMveh_Velos_PD_Sep14	Fibronectin OS=Mus musculus GN=Fn1 PE=1 SV=4	P11276	JAH_swissprot_2013_11.fasta	272532	1	38	46	141	0.00632	0.203	VTYSSPEDGIR	R	E	0.997	36.2	28.1	28.5	0	3	0	0	2	1223.59	1683.17	143305	12198.8	1754	1764	Orange and Blue	TRUE
Velos_samples_Sep14_from_msfs_in_categories round 2 STARRING v2	LMvh	4714_LMveh_CK_Velos_Sep14	4714_CK_LMveh_Velos_PD_Sep14	Fibronectin OS=Mus musculus GN=Fn1 PE=1 SV=4	P11276	JAH_swissprot_2013_11.fasta	272532	1	38	46	141	0.00632	0.203	YIVNVYQISEEGK	K	Q	0.997	70.6	29.2	62.9	0	2	0	0	2	1541.78	2408.81	82750.8	8080.96	785	797	Orange and Blue	TRUE
Velos_samples_Sep14_from_msfs_in_categories round 2 STARRING v2	LMvh	4714_LMveh_CK_Velos_Sep14	4714_CK_LMveh_Velos_PD_Sep14	Fibronectin OS=Mus musculus GN=Fn1 PE=1 SV=4	P11276	JAH_swissprot_2013_11.fasta	272532	1	38	46	141	0.00632	0.203	YQCYCYGR	R	G	0.99	21.7	25	21.7	0	2	0	0	2	1169.45	1530.73	21048.3	1806.93	585	592	Orange and Blue	TRUE
Velos_samples_Sep14_from_msfs_in_categories round 2 STARRING v2	LMvh	4714_LMveh_CK_Velos_Sep14	4714_CK_LMveh_Velos_PD_Sep14	Fibulin-2 OS=Mus musculus GN=Fbln2 PE=1 SV=2	P37889	JAH_swissprot_2013_11.fasta	131829	1	2	2	3	0.000134	0.0156	GAPQLDTAR	R	E	0.973	23.2	25.8	12.6	0	1	0	0	2	928.485	1420.95	14055.2	2175.76	639	647	Orange and Blue	TRUE
Velos_samples_Sep14_from_msfs_in_categories round 2 STARRING v2	LMvh	4714_LMveh_CK_Velos_Sep14	4714_CK_LMveh_Velos_PD_Sep14	Fibulin-2 OS=Mus musculus GN=Fbln2 PE=1 SV=2	P37889	JAH_swissprot_2013_11.fasta	131829	1	2	2	3	0.000134	0.0156	GNEEGYFVTR	K	R	0.997	47.5	25.5	23.2	0	2	0	0	2	1171.54	1878.88	19563.6	6842.72	1161	1170	Orange and Blue	TRUE
Velos_samples_Sep14_from_msfs_in_categories round 2 STARRING v2	LMvh	4714_LMveh_CK_Velos_Sep14	4714_CK_LMveh_Velos_PD_Sep14	Cytochrome c oxidase subunit 2 OS=Mus musculus GN=Mtco2 PE=1 SV=1	P00405	JAH_swissprot_2013_11.fasta	25977.5	1	3	5	12	0.000538	0.159	ILYMMDEINNPVLTVK	R	T	0.997	74.1	30.1	67.8	0	2	1	0	2	1924.98	2497.16	591749	40319.9	83	98	Orange and Blue	TRUE
Velos_samples_Sep14_from_msfs_in_categories round 2 STARRING v2	LMvh	4714_LMveh_CK_Velos_Sep14	4714_CK_LMveh_Velos_PD_Sep14	Cytochrome c oxidase subunit 2 OS=Mus musculus GN=Mtco2 PE=1 SV=1	P00405	JAH_swissprot_2013_11.fasta	25977.5	1	3	5	12	0.000538	0.159	VVLPMELPIR	R	M	0.997	55.8	25	45.7	0	7	0	0	2	1166.7	2510.48	4209980	260750	142	151	Orange and Blue	TRUE
Velos_samples_Sep14_from_msfs_in_categories round 2 STARRING v2	LMvh	4714_LMveh_CK_Velos_Sep14	4714_CK_LMveh_Velos_PD_Sep14	Cytochrome c oxidase subunit 2 OS=Mus musculus GN=Mtco2 PE=1 SV=1	P00405	JAH_swissprot_2013_11.fasta	25977.5	1	3	5	12	0.000538	0.159	YFENWSASMI	K	-	0.997	41.4	25	41.4	0	2	0	0	2	1263.54	2677.07	155487	14637.1	218	227	Orange and Blue	TRUE
Velos_samples_Sep14_from_msfs_in_categories round 2 STARRING v2	LMvh	4714_LMveh_CK_Velos_Sep14	4714_CK_LMveh_Velos_PD_Sep14	Septin-7 OS=Mus musculus GN=Sept7 PE=1 SV=1	O55131	JAH_swissprot_2013_11.fasta	50550.2	1	6	6	11	0.000493	0.149	FEDYLNAESR	K	V	0.997	58.6	25	41.4	0	2	0	0	2	1243.56	2028.76	113631	14808.7	137	146	Orange and Blue	TRUE
Velos_samples_Sep14_from_msfs_in_categories round 2 STARRING v2	LMvh	4714_LMveh_CK_Velos_Sep14	4714_CK_LMveh_Velos_PD_Sep14	Septin-7 OS=Mus musculus GN=Sept7 PE=1 SV=1	O55131	JAH_swissprot_2013_11.fasta	50550.2	1	6	6	11	0.000493	0.149	KTVQVEQSK	K	V	0.992	24.5	28.9	15.7	0	2	0	0	2	1046.58	942.396	20588.3	3441.35	88	96	Orange and Blue	TRUE
Velos_samples_Sep14_from_msfs_in_categories round 2 STARRING v2	LMvh	4714_LMveh_CK_Velos_Sep14	4714_CK_LMveh_Velos_PD_Sep14	Septin-7 OS=Mus musculus GN=Sept7 PE=1 SV=1	O55131	JAH_swissprot_2013_11.fasta	50550.2	1	6	6	11	0.000493	0.149	LKDSEAELQR	K	R	0.995	40.4	29.6	10.3	0	0	1	0	2	1188.62	1318.17	79532.5	15338.6	371	380	Orange and Blue	TRUE
Velos_samples_Sep14_from_msfs_in_categories round 2 STARRING v2	LMvh	4714_LMveh_CK_Velos_Sep14	4714_CK_LMveh_Velos_PD_Sep14	Septin-7 OS=Mus musculus GN=Sept7 PE=1 SV=1	O55131	JAH_swissprot_2013_11.fasta	50550.2	1	6	6	11	0.000493	0.149	NLEGYVGFANLPNQVYR	K	K	0.997	42.7	29.9	37.5	0	1	0	0	2	1953.98	2744.66	105012	3986.97	25	41	Orange and Blue	TRUE
Velos_samples_Sep14_from_msfs_in_categories round 2 STARRING v2	LMvh	4714_LMveh_CK_Velos_Sep14	4714_CK_LMveh_Velos_PD_Sep14	Septin-7 OS=Mus musculus GN=Sept7 PE=1 SV=1	O55131	JAH_swissprot_2013_11.fasta	50550.2	1	6	6	11	0.000493	0.149	SPLAQMEEER	K	R	0.997	38.2	26.3	33.7	0	2	0	0	2	1205.55	1332.01	43057.7	8064.03	333	342	Orange and Blue	TRUE
Velos_samples_Sep14_from_msfs_in_categories round 2 STARRING v2	LMvh	4714_LMveh_CK_Velos_Sep14	4714_CK_LMveh_Velos_PD_Sep14	Septin-7 OS=Mus musculus GN=Sept7 PE=1 SV=1	O55131	JAH_swissprot_2013_11.fasta	50550.2	1	6	6	11	0.000493	0.149	VNIIPLIAK	K	A	0.988	40.2	25	0	0	3	0	0	2	980.65	2697.34	1483600	56874.1	186	194	Orange and Blue	TRUE	Q8C1B7
Velos_samples_Sep14_from_msfs_in_categories round 2 STARRING v2	LMvh	4714_LMveh_CK_Velos_Sep14	4714_CK_LMveh_Velos_PD_Sep14	Monofunctional C1-tetrahydrofolate synthase, mitochondrial OS=Mus musculus GN=Mthfd1l PE=1 SV=2	Q3V3R1	JAH_swissprot_2013_11.fasta	105731	1	18	18	38	0.0017	0.226	AEIDLVCELAK	R	R	0.996	34.6	30.1	16.7	0	2	0	0	2	1260.65	2576.79	100195	11482.4	807	817	Orange and Blue	TRUE
Velos_samples_Sep14_from_msfs_in_categories round 2 STARRING v2	LMvh	4714_LMveh_CK_Velos_Sep14	4714_CK_LMveh_Velos_PD_Sep14	Monofunctional C1-tetrahydrofolate synthase, mitochondrial OS=Mus musculus GN=Mthfd1l PE=1 SV=2	Q3V3R1	JAH_swissprot_2013_11.fasta	105731	1	18	18	38	0.0017	0.226	DIELSPEAQSK	K	I	0.996	32.9	28.6	16.2	0	2	0	0	2	1216.61	1795.63	126889	11624.2	880	890	Orange and Blue	TRUE
Velos_samples_Sep14_from_msfs_in_categories round 2 STARRING v2	LMvh	4714_LMveh_CK_Velos_Sep14	4714_CK_LMveh_Velos_PD_Sep14	Monofunctional C1-tetrahydrofolate synthase, mitochondrial OS=Mus musculus GN=Mthfd1l PE=1 SV=2	Q3V3R1	JAH_swissprot_2013_11.fasta	105731	1	18	18	38	0.0017	0.226	EFSEIQLSR	R	L	0.997	41.4	28.3	23.7	0	2	0	0	2	1108.56	2088.41	149908	23154.1	530	538	Orange and Blue	TRUE
Velos_samples_Sep14_from_msfs_in_categories round 2 STARRING v2	LMvh	4714_LMveh_CK_Velos_Sep14	4714_CK_LMveh_Velos_PD_Sep14	Monofunctional C1-tetrahydrofolate synthase, mitochondrial OS=Mus musculus GN=Mthfd1l PE=1 SV=2	Q3V3R1	JAH_swissprot_2013_11.fasta	105731	1	18	18	38	0.0017	0.226	EIGLLADEIEIYGK	K	S	0.997	73.1	28.8	67.3	0	5	0	0	2	1562.83	2902.47	182861	14431.7	379	392	Orange and Blue	TRUE
Velos_samples_Sep14_from_msfs_in_categories round 2 STARRING v2	LMvh	4714_LMveh_CK_Velos_Sep14	4714_CK_LMveh_Velos_PD_Sep14	Monofunctional C1-tetrahydrofolate synthase, mitochondrial OS=Mus musculus GN=Mthfd1l PE=1 SV=2	Q3V3R1	JAH_swissprot_2013_11.fasta	105731	1	18	18	38	0.0017	0.226	ILHESTQTDK	R	A	0.995	27.9	27.3	22.2	0	1	0	0	2	1171.6	1076.88	21331.2	1086.11	506	515	Orange and Blue	TRUE
Velos_samples_Sep14_from_msfs_in_categories round 2 STARRING v2	LMvh	4714_LMveh_CK_Velos_Sep14	4714_CK_LMveh_Velos_PD_Sep14	Monofunctional C1-tetrahydrofolate synthase, mitochondrial OS=Mus musculus GN=Mthfd1l PE=1 SV=2	Q3V3R1	JAH_swissprot_2013_11.fasta	105731	1	18	18	38	0.0017	0.226	IQNMVSSGR	R	R	0.996	34.6	28.3	20.3	0	4	0	0	2	1007.49	1032.99	121087	12476.8	326	334	Orange and Blue	TRUE
Velos_samples_Sep14_from_msfs_in_categories round 2 STARRING v2	LMvh	4714_LMveh_CK_Velos_Sep14	4714_CK_LMveh_Velos_PD_Sep14	Monofunctional C1-tetrahydrofolate synthase, mitochondrial OS=Mus musculus GN=Mthfd1l PE=1 SV=2	Q3V3R1	JAH_swissprot_2013_11.fasta	105731	1	18	18	38	0.0017	0.226	LKDQTDGK	R	Y	0.99	37.5	29.7	16.4	0	1	0	0	2	904.474	746.819	15080.3	1021.72	405	412	Orange and Blue	TRUE
Velos_samples_Sep14_from_msfs_in_categories round 2 STARRING v2	LMvh	4714_LMveh_CK_Velos_Sep14	4714_CK_LMveh_Velos_PD_Sep14	Monofunctional C1-tetrahydrofolate synthase, mitochondrial OS=Mus musculus GN=Mthfd1l PE=1 SV=2	Q3V3R1	JAH_swissprot_2013_11.fasta	105731	1	18	18	38	0.0017	0.226	LNIDPATITWQR	R	V	0.997	61.5	28.4	47.5	0	1	0	0	2	1427.76	2578.31	190276	7815.13	563	574	Orange and Blue	TRUE
Velos_samples_Sep14_from_msfs_in_categories round 2 STARRING v2	LMvh	4714_LMveh_CK_Velos_Sep14	4714_CK_LMveh_Velos_PD_Sep14	Monofunctional C1-tetrahydrofolate synthase, mitochondrial OS=Mus musculus GN=Mthfd1l PE=1 SV=2	Q3V3R1	JAH_swissprot_2013_11.fasta	105731	1	18	18	38	0.0017	0.226	LQPLSPVPSDIEISR	K	G	0.997	35.5	27.1	30.7	0	2	0	0	2	1650.91	2492.41	139250	17390.2	352	366	Orange and Blue	TRUE
Velos_samples_Sep14_from_msfs_in_categories round 2 STARRING v2	LMvh	4714_LMveh_CK_Velos_Sep14	4714_CK_LMveh_Velos_PD_Sep14	Monofunctional C1-tetrahydrofolate synthase, mitochondrial OS=Mus musculus GN=Mthfd1l PE=1 SV=2	Q3V3R1	JAH_swissprot_2013_11.fasta	105731	1	18	18	38	0.0017	0.226	LSGGSPGVPVDK	K	L	0.997	41.4	26.7	28.8	0	4	0	0	2	1112.59	1547.23	95386.6	19330.7	299	310	Orange and Blue	TRUE
Velos_samples_Sep14_from_msfs_in_categories round 2 STARRING v2	LMvh	4714_LMveh_CK_Velos_Sep14	4714_CK_LMveh_Velos_PD_Sep14	Monofunctional C1-tetrahydrofolate synthase, mitochondrial OS=Mus musculus GN=Mthfd1l PE=1 SV=2	Q3V3R1	JAH_swissprot_2013_11.fasta	105731	1	18	18	38	0.0017	0.226	LVPLVNGVR	R	E	0.993	30	25	19.4	0	1	0	0	2	967.594	2215.31	162617	11314.5	521	529	Orange and Blue	TRUE
Velos_samples_Sep14_from_msfs_in_categories round 2 STARRING v2	LMvh	4714_LMveh_CK_Velos_Sep14	4714_CK_LMveh_Velos_PD_Sep14	Monofunctional C1-tetrahydrofolate synthase, mitochondrial OS=Mus musculus GN=Mthfd1l PE=1 SV=2	Q3V3R1	JAH_swissprot_2013_11.fasta	105731	1	18	18	38	0.0017	0.226	MVVASDKDGQPVTAEDLGVTGALTVLMK	R	D	0.997	36.9	29.8	26.3	0	0	2	0	2	2877.46	2725.5	185156	4860.2	631	658	Orange and Blue	TRUE
Velos_samples_Sep14_from_msfs_in_categories round 2 STARRING v2	LMvh	4714_LMveh_CK_Velos_Sep14	4714_CK_LMveh_Velos_PD_Sep14	Monofunctional C1-tetrahydrofolate synthase, mitochondrial OS=Mus musculus GN=Mthfd1l PE=1 SV=2	Q3V3R1	JAH_swissprot_2013_11.fasta	105731	1	18	18	38	0.0017	0.226	QPSQGPTFGVK	R	G	0.98	22.1	29.7	13.4	0	1	0	0	2	1145.6	1739	48610.3	3840.43	453	463	Orange and Blue	TRUE
Velos_samples_Sep14_from_msfs_in_categories round 2 STARRING v2	LMvh	4714_LMveh_CK_Velos_Sep14	4714_CK_LMveh_Velos_PD_Sep14	Monofunctional C1-tetrahydrofolate synthase, mitochondrial OS=Mus musculus GN=Mthfd1l PE=1 SV=2	Q3V3R1	JAH_swissprot_2013_11.fasta	105731	1	18	18	38	0.0017	0.226	TDPSTLTEEEVR	K	K	0.997	47	28.6	34.1	0	2	0	0	2	1376.65	1770.18	68906.5	6934.2	547	558	Orange and Blue	TRUE
Velos_samples_Sep14_from_msfs_in_categories round 2 STARRING v2	LMvh	4714_LMveh_CK_Velos_Sep14	4714_CK_LMveh_Velos_PD_Sep14	Monofunctional C1-tetrahydrofolate synthase, mitochondrial OS=Mus musculus GN=Mthfd1l PE=1 SV=2	Q3V3R1	JAH_swissprot_2013_11.fasta	105731	1	18	18	38	0.0017	0.226	VHGLTLQISEDSLSNK	R	V	0.993	31.3	29.1	14.3	0	0	1	0	2	1740.91	2255.14	34578.9	4497.63	152	167	Orange and Blue	TRUE
Velos_samples_Sep14_from_msfs_in_categories round 2 STARRING v2	LMvh	4714_LMveh_CK_Velos_Sep14	4714_CK_LMveh_Velos_PD_Sep14	Monofunctional C1-tetrahydrofolate synthase, mitochondrial OS=Mus musculus GN=Mthfd1l PE=1 SV=2	Q3V3R1	JAH_swissprot_2013_11.fasta	105731	1	18	18	38	0.0017	0.226	VIAQTVYGAK	R	D	0.988	24.8	26.2	15.1	0	1	0	0	2	1049.6	1658.55	89323.8	9598.77	870	879	Orange and Blue	TRUE
Velos_samples_Sep14_from_msfs_in_categories round 2 STARRING v2	LMvh	4714_LMveh_CK_Velos_Sep14	4714_CK_LMveh_Velos_PD_Sep14	Monofunctional C1-tetrahydrofolate synthase, mitochondrial OS=Mus musculus GN=Mthfd1l PE=1 SV=2	Q3V3R1	JAH_swissprot_2013_11.fasta	105731	1	18	18	38	0.0017	0.226	VQLSLLER	K	L	0.99	47.2	27.1	12.2	0	4	0	0	2	957.573	2339.17	359972	31137.8	397	404	Orange and Blue	TRUE
Velos_samples_Sep14_from_msfs_in_categories round 2 STARRING v2	LMvh	4714_LMveh_CK_Velos_Sep14	4714_CK_LMveh_Velos_PD_Sep14	Monofunctional C1-tetrahydrofolate synthase, mitochondrial OS=Mus musculus GN=Mthfd1l PE=1 SV=2	Q3V3R1	JAH_swissprot_2013_11.fasta	105731	1	18	18	38	0.0017	0.226	YVLVAGITPTPLGEGK	K	S	0.997	52.6	27	41.6	0	2	0	0	2	1614.91	2637.22	51901.1	8532.82	413	428	Orange and Blue	TRUE
Velos_samples_Sep14_from_msfs_in_categories round 2 STARRING v2	LMvh	4714_LMveh_CK_Velos_Sep14	4714_CK_LMveh_Velos_PD_Sep14	Apoptosis-inducing factor 1, mitochondrial OS=Mus musculus GN=Aifm1 PE=1 SV=1	Q9Z0X1	JAH_swissprot_2013_11.fasta	66766.1	1	16	18	50	0.00224	0.304	AIASATEGGSVPQIR	R	A	0.997	72.9	28.7	52.2	0	2	0	0	2	1456.78	1882.94	828430	36635.5	112	126	Orange and Blue	TRUE
Velos_samples_Sep14_from_msfs_in_categories round 2 STARRING v2	LMvh	4714_LMveh_CK_Velos_Sep14	4714_CK_LMveh_Velos_PD_Sep14	Apoptosis-inducing factor 1, mitochondrial OS=Mus musculus GN=Aifm1 PE=1 SV=1	Q9Z0X1	JAH_swissprot_2013_11.fasta	66766.1	1	16	18	50	0.00224	0.304	DGEQHEDLNEVAK	K	L	0.997	41.1	26.2	25.5	0	2	2	0	2	1483.67	1408.85	188075	20510.6	593	605	Orange and Blue	TRUE
Velos_samples_Sep14_from_msfs_in_categories round 2 STARRING v2	LMvh	4714_LMveh_CK_Velos_Sep14	4714_CK_LMveh_Velos_PD_Sep14	Apoptosis-inducing factor 1, mitochondrial OS=Mus musculus GN=Aifm1 PE=1 SV=1	Q9Z0X1	JAH_swissprot_2013_11.fasta	66766.1	1	16	18	50	0.00224	0.304	ELWFSDDPNVTK	K	T	0.997	43.1	28.3	26.5	0	2	0	0	2	1450.68	2514.58	391679	24966.6	177	188	Orange and Blue	TRUE
Velos_samples_Sep14_from_msfs_in_categories round 2 STARRING v2	LMvh	4714_LMveh_CK_Velos_Sep14	4714_CK_LMveh_Velos_PD_Sep14	Apoptosis-inducing factor 1, mitochondrial OS=Mus musculus GN=Aifm1 PE=1 SV=1	Q9Z0X1	JAH_swissprot_2013_11.fasta	66766.1	1	16	18	50	0.00224	0.304	ILPQYLSNWTMEK	K	V	0.997	34.5	29.7	21	0	1	0	0	2	1638.82	2617.34	87558.4	5931.07	342	354	Orange and Blue	TRUE
Velos_samples_Sep14_from_msfs_in_categories round 2 STARRING v2	LMvh	4714_LMveh_CK_Velos_Sep14	4714_CK_LMveh_Velos_PD_Sep14	Apoptosis-inducing factor 1, mitochondrial OS=Mus musculus GN=Aifm1 PE=1 SV=1	Q9Z0X1	JAH_swissprot_2013_11.fasta	66766.1	1	16	18	50	0.00224	0.304	KSQASGIEVIQLFPEK	R	G	0.992	29.9	27.8	14.9	0	0	2	0	2	1773.97	2644.32	301877	28833.1	321	336	Orange and Blue	TRUE
Velos_samples_Sep14_from_msfs_in_categories round 2 STARRING v2	LMvh	4714_LMveh_CK_Velos_Sep14	4714_CK_LMveh_Velos_PD_Sep14	Apoptosis-inducing factor 1, mitochondrial OS=Mus musculus GN=Aifm1 PE=1 SV=1	Q9Z0X1	JAH_swissprot_2013_11.fasta	66766.1	1	16	18	50	0.00224	0.304	KVETDHIVTAVGLEPNVELAK	R	T	0.997	66.3	26.7	61.5	0	0	2	0	2	2262.23	2320.46	215251	23244	387	407	Orange and Blue	TRUE
Velos_samples_Sep14_from_msfs_in_categories round 2 STARRING v2	LMvh	4714_LMveh_CK_Velos_Sep14	4714_CK_LMveh_Velos_PD_Sep14	Apoptosis-inducing factor 1, mitochondrial OS=Mus musculus GN=Aifm1 PE=1 SV=1	Q9Z0X1	JAH_swissprot_2013_11.fasta	66766.1	1	16	18	50	0.00224	0.304	LNDGSQITFEK	K	C	0.997	74.2	28.5	57.6	0	4	0	0	2	1251.62	1870.05	604635	39863.9	244	254	Orange and Blue	TRUE
Velos_samples_Sep14_from_msfs_in_categories round 2 STARRING v2	LMvh	4714_LMveh_CK_Velos_Sep14	4714_CK_LMveh_Velos_PD_Sep14	Apoptosis-inducing factor 1, mitochondrial OS=Mus musculus GN=Aifm1 PE=1 SV=1	Q9Z0X1	JAH_swissprot_2013_11.fasta	66766.1	1	16	18	50	0.00224	0.304	RAIASATEGGSVPQIR	R	A	0.994	29.5	28.2	19.3	0	0	2	0	2	1612.88	1752.21	125298	15019.5	111	126	Orange and Blue	TRUE
Velos_samples_Sep14_from_msfs_in_categories round 2 STARRING v2	LMvh	4714_LMveh_CK_Velos_Sep14	4714_CK_LMveh_Velos_PD_Sep14	Apoptosis-inducing factor 1, mitochondrial OS=Mus musculus GN=Aifm1 PE=1 SV=1	Q9Z0X1	JAH_swissprot_2013_11.fasta	66766.1	1	16	18	50	0.00224	0.304	SATEQSGTGIR	K	S	0.997	67.4	28.9	42.1	0	8	0	0	2	1106.54	1127.76	1092090	38736	518	528	Orange and Blue	TRUE
Velos_samples_Sep14_from_msfs_in_categories round 2 STARRING v2	LMvh	4714_LMveh_CK_Velos_Sep14	4714_CK_LMveh_Velos_PD_Sep14	Apoptosis-inducing factor 1, mitochondrial OS=Mus musculus GN=Aifm1 PE=1 SV=1	Q9Z0X1	JAH_swissprot_2013_11.fasta	66766.1	1	16	18	50	0.00224	0.304	SQASGIEVIQLFPEK	K	G	0.997	46.2	29.1	32.4	0	1	0	0	2	1645.88	2830.11	149081	6238.18	322	336	Orange and Blue	TRUE
Velos_samples_Sep14_from_msfs_in_categories round 2 STARRING v2	LMvh	4714_LMveh_CK_Velos_Sep14	4714_CK_LMveh_Velos_PD_Sep14	Apoptosis-inducing factor 1, mitochondrial OS=Mus musculus GN=Aifm1 PE=1 SV=1	Q9Z0X1	JAH_swissprot_2013_11.fasta	66766.1	1	16	18	50	0.00224	0.304	SQASGIEVIQLFPEKGNMGK	K	I	0.996	30.4	29.8	20.6	0	0	1	0	2	2149.1	2574.16	103041	6098.73	322	341	Orange and Blue	TRUE
Velos_samples_Sep14_from_msfs_in_categories round 2 STARRING v2	LMvh	4714_LMveh_CK_Velos_Sep14	4714_CK_LMveh_Velos_PD_Sep14	Apoptosis-inducing factor 1, mitochondrial OS=Mus musculus GN=Aifm1 PE=1 SV=1	Q9Z0X1	JAH_swissprot_2013_11.fasta	66766.1	1	16	18	50	0.00224	0.304	TGGLEIDSDFGGFR	K	V	0.997	64.2	27.3	51.6	0	4	0	0	2	1470.69	2607.05	577237	41429.4	408	421	Orange and Blue	TRUE
Velos_samples_Sep14_from_msfs_in_categories round 2 STARRING v2	LMvh	4714_LMveh_CK_Velos_Sep14	4714_CK_LMveh_Velos_PD_Sep14	Apoptosis-inducing factor 1, mitochondrial OS=Mus musculus GN=Aifm1 PE=1 SV=1	Q9Z0X1	JAH_swissprot_2013_11.fasta	66766.1	1	16	18	50	0.00224	0.304	VLIVSEDPELPYMRPPLSK	R	E	0.997	53	28.3	39.2	0	0	3	0	2	2199.17	2457.24	1177870	45429.1	158	176	Orange and Blue	TRUE
Velos_samples_Sep14_from_msfs_in_categories round 2 STARRING v2	LMvh	4714_LMveh_CK_Velos_Sep14	4714_CK_LMveh_Velos_PD_Sep14	Apoptosis-inducing factor 1, mitochondrial OS=Mus musculus GN=Aifm1 PE=1 SV=1	Q9Z0X1	JAH_swissprot_2013_11.fasta	66766.1	1	16	18	50	0.00224	0.304	VMGLGLSPEEK	R	Q	0.997	56.8	29.6	47.4	0	5	0	0	2	1175.6	1895.89	925065	33229.7	98	108	Orange and Blue	TRUE
Velos_samples_Sep14_from_msfs_in_categories round 2 STARRING v2	LMvh	4714_LMveh_CK_Velos_Sep14	4714_CK_LMveh_Velos_PD_Sep14	Apoptosis-inducing factor 1, mitochondrial OS=Mus musculus GN=Aifm1 PE=1 SV=1	Q9Z0X1	JAH_swissprot_2013_11.fasta	66766.1	1	16	18	50	0.00224	0.304	VMPNAIVQSVGVSGGR	K	L	0.997	71.9	29.6	58.9	0	2	1	0	2	1586.83	2087.15	276687	23279.1	362	377	Orange and Blue	TRUE
Velos_samples_Sep14_from_msfs_in_categories round 2 STARRING v2	LMvh	4714_LMveh_CK_Velos_Sep14	4714_CK_LMveh_Velos_PD_Sep14	Apoptosis-inducing factor 1, mitochondrial OS=Mus musculus GN=Aifm1 PE=1 SV=1	Q9Z0X1	JAH_swissprot_2013_11.fasta	66766.1	1	16	18	50	0.00224	0.304	VNAELQAR	R	S	0.99	55.8	26.3	45	0	6	0	0	2	900.49	1348.87	571727	53076.4	422	429	Orange and Blue	TRUE
Velos_samples_Sep14_from_msfs_in_categories round 2 STARRING v2	LMvh	4714_LMveh_CK_Velos_Sep14	4714_CK_LMveh_Velos_PD_Sep14	Brain acid soluble protein 1 OS=Mus musculus GN=Basp1 PE=1 SV=3	Q91XV3	JAH_swissprot_2013_11.fasta	22086.6	1	6	7	18	0.000806	0.381	AGEASAESTGAADGAAPEEGEAK	K	K	0.997	65.1	25	61.1	0	2	1	0	2	2075.9	1346.42	131152	7765.19	124	146	Orange and Blue	TRUE
Velos_samples_Sep14_from_msfs_in_categories round 2 STARRING v2	LMvh	4714_LMveh_CK_Velos_Sep14	4714_CK_LMveh_Velos_PD_Sep14	Brain acid soluble protein 1 OS=Mus musculus GN=Basp1 PE=1 SV=3	Q91XV3	JAH_swissprot_2013_11.fasta	22086.6	1	6	7	18	0.000806	0.381	ESEPQAAADATEVK	K	E	0.997	62.2	27.3	48.5	0	2	0	0	2	1445.68	1524.97	116037	6312.04	39	52	Orange and Blue	TRUE
Velos_samples_Sep14_from_msfs_in_categories round 2 STARRING v2	LMvh	4714_LMveh_CK_Velos_Sep14	4714_CK_LMveh_Velos_PD_Sep14	Brain acid soluble protein 1 OS=Mus musculus GN=Basp1 PE=1 SV=3	Q91XV3	JAH_swissprot_2013_11.fasta	22086.6	1	6	7	18	0.000806	0.381	ETPAASEAPSSAAK	K	A	0.997	65.8	27.6	53.5	0	2	0	0	2	1316.63	1187.49	326946	23360.5	182	195	Orange and Blue	TRUE
Velos_samples_Sep14_from_msfs_in_categories round 2 STARRING v2	LMvh	4714_LMveh_CK_Velos_Sep14	4714_CK_LMveh_Velos_PD_Sep14	Brain acid soluble protein 1 OS=Mus musculus GN=Basp1 PE=1 SV=3	Q91XV3	JAH_swissprot_2013_11.fasta	22086.6	1	6	7	18	0.000806	0.381	KTEAPAAAGPEAK	K	S	0.997	49.7	27.5	41.2	0	4	0	0	2	1240.65	1095.6	174396	9941.03	147	159	Orange and Blue	TRUE
Velos_samples_Sep14_from_msfs_in_categories round 2 STARRING v2	LMvh	4714_LMveh_CK_Velos_Sep14	4714_CK_LMveh_Velos_PD_Sep14	Brain acid soluble protein 1 OS=Mus musculus GN=Basp1 PE=1 SV=3	Q91XV3	JAH_swissprot_2013_11.fasta	22086.6	1	6	7	18	0.000806	0.381	SDAAPAASDSKPSSAEPAPSSK	K	E	0.997	52.9	28.9	39.8	0	0	5	0	2	2057.96	1202.09	330564	34519.8	160	181	Orange and Blue	TRUE
Velos_samples_Sep14_from_msfs_in_categories round 2 STARRING v2	LMvh	4714_LMveh_CK_Velos_Sep14	4714_CK_LMveh_Velos_PD_Sep14	Brain acid soluble protein 1 OS=Mus musculus GN=Basp1 PE=1 SV=3	Q91XV3	JAH_swissprot_2013_11.fasta	22086.6	1	6	7	18	0.000806	0.381	TEAPAAAGPEAK	K	S	0.997	45.8	27.2	34.7	0	2	0	0	2	1112.56	1188.94	16762.7	3330.39	148	159	Orange and Blue	TRUE
Velos_samples_Sep14_from_msfs_in_categories round 2 STARRING v2	LMvh	4714_LMveh_CK_Velos_Sep14	4714_CK_LMveh_Velos_PD_Sep14	Cathepsin B OS=Mus musculus GN=Ctsb PE=1 SV=2	P10605	JAH_swissprot_2013_11.fasta	37279.9	1	5	5	10	0.000448	0.177	EIMAEIYK	K	N	0.99	41.9	26.3	24.9	0	2	0	0	2	1012.5	1785.96	510238	56658.4	238	245	Orange and Blue	TRUE
Velos_samples_Sep14_from_msfs_in_categories round 2 STARRING v2	LMvh	4714_LMveh_CK_Velos_Sep14	4714_CK_LMveh_Velos_PD_Sep14	Cathepsin B OS=Mus musculus GN=Ctsb PE=1 SV=2	P10605	JAH_swissprot_2013_11.fasta	37279.9	1	5	5	10	0.000448	0.177	EQWSNCPTIGQIR	R	D	0.997	59.4	28.7	43.1	0	2	0	0	2	1588.75	2136.77	208904	16993	88	100	Orange and Blue	TRUE
Velos_samples_Sep14_from_msfs_in_categories round 2 STARRING v2	LMvh	4714_LMveh_CK_Velos_Sep14	4714_CK_LMveh_Velos_PD_Sep14	Cathepsin B OS=Mus musculus GN=Ctsb PE=1 SV=2	P10605	JAH_swissprot_2013_11.fasta	37279.9	1	5	5	10	0.000448	0.177	GENHCGIESEIVAGIPR	R	T	0.991	26	29.6	14.7	0	0	2	0	2	1837.89	2361.62	236050	29097.3	315	331	Orange and Blue	TRUE
Velos_samples_Sep14_from_msfs_in_categories round 2 STARRING v2	LMvh	4714_LMveh_CK_Velos_Sep14	4714_CK_LMveh_Velos_PD_Sep14	Cathepsin B OS=Mus musculus GN=Ctsb PE=1 SV=2	P10605	JAH_swissprot_2013_11.fasta	37279.9	1	5	5	10	0.000448	0.177	SCEAGYSPSYKEDK	K	H	0.992	24.9	25	21	0	0	2	0	2	1620.68	1340.06	57725.9	14596.3	210	223	Orange and Blue	TRUE
Velos_samples_Sep14_from_msfs_in_categories round 2 STARRING v2	LMvh	4714_LMveh_CK_Velos_Sep14	4714_CK_LMveh_Velos_PD_Sep14	Cathepsin B OS=Mus musculus GN=Ctsb PE=1 SV=2	P10605	JAH_swissprot_2013_11.fasta	37279.9	1	5	5	10	0.000448	0.177	TCIHTNGR	R	V	0.99	30.3	25	16.9	0	2	0	0	2	959.436	973.618	74960.4	8895.99	121	128	Orange and Blue	TRUE
Velos_samples_Sep14_from_msfs_in_categories round 2 STARRING v2	LMvh	4714_LMveh_CK_Velos_Sep14	4714_CK_LMveh_Velos_PD_Sep14	Keratin, type I cytoskeletal 14 OS=Mus musculus GN=Krt14 PE=1 SV=2	Q61781	JAH_swissprot_2013_11.fasta	52868.1	1	5	6	16	0.000717	0.105	CEMEQQNQEYK	R	I	0.997	38.6	25	28.8	0	1	0	0	2	1486.59	1266.38	14500.4	977.929	395	405	Empty	TRUE
Velos_samples_Sep14_from_msfs_in_categories round 2 STARRING v2	LMvh	4714_LMveh_CK_Velos_Sep14	4714_CK_LMveh_Velos_PD_Sep14	Keratin, type I cytoskeletal 14 OS=Mus musculus GN=Krt14 PE=1 SV=2	Q61781	JAH_swissprot_2013_11.fasta	52868.1	1	5	6	16	0.000717	0.105	EVATNSELVQSGK	R	S	0.997	75.8	29.8	65.6	0	5	0	0	2	1361.69	1515.87	577162	39069.7	322	334	Empty	TRUE
Velos_samples_Sep14_from_msfs_in_categories round 2 STARRING v2	LMvh	4714_LMveh_CK_Velos_Sep14	4714_CK_LMveh_Velos_PD_Sep14	Keratin, type I cytoskeletal 14 OS=Mus musculus GN=Krt14 PE=1 SV=2	Q61781	JAH_swissprot_2013_11.fasta	52868.1	1	5	6	16	0.000717	0.105	LEQEIATYR	R	R	0.997	50.3	28.6	39.5	0	3	0	0	2	1122.58	1728.23	90525.8	9832.49	414	422	Empty	TRUE
Velos_samples_Sep14_from_msfs_in_categories round 2 STARRING v2	LMvh	4714_LMveh_CK_Velos_Sep14	4714_CK_LMveh_Velos_PD_Sep14	Keratin, type I cytoskeletal 14 OS=Mus musculus GN=Krt14 PE=1 SV=2	Q61781	JAH_swissprot_2013_11.fasta	52868.1	1	5	6	16	0.000717	0.105	VLDELTLAR	R	A	0.997	51.6	28	33.2	0	5	0	0	2	1029.59	2280.23	1142700	47855.2	230	238	Empty	TRUE
Velos_samples_Sep14_from_msfs_in_categories round 2 STARRING v2	LMvh	4714_LMveh_CK_Velos_Sep14	4714_CK_LMveh_Velos_PD_Sep14	Keratin, type I cytoskeletal 14 OS=Mus musculus GN=Krt14 PE=1 SV=2	Q61781	JAH_swissprot_2013_11.fasta	52868.1	1	5	6	16	0.000717	0.105	VTMQNLNDR	K	L	0.982	48.2	26.5	-9.69	0	2	0	0	2	1107.51	1376.54	34780.2	7768.14	123	131	Empty	TRUE
Velos_samples_Sep14_from_msfs_in_categories round 2 STARRING v2	LMvh	4714_LMveh_CK_Velos_Sep14	4714_CK_LMveh_Velos_PD_Sep14	D-3-phosphoglycerate dehydrogenase OS=Mus musculus GN=Phgdh PE=1 SV=3	Q61753	JAH_swissprot_2013_11.fasta	56585.2	1	4	4	5	0.000224	0.0882	AGTGVDNVDLEAATR	R	K	0.997	70.1	29.3	60.7	0	1	0	0	2	1488.73	1946.22	104457	3977.66	76	90	Empty	TRUE
Velos_samples_Sep14_from_msfs_in_categories round 2 STARRING v2	LMvh	4714_LMveh_CK_Velos_Sep14	4714_CK_LMveh_Velos_PD_Sep14	D-3-phosphoglycerate dehydrogenase OS=Mus musculus GN=Phgdh PE=1 SV=3	Q61753	JAH_swissprot_2013_11.fasta	56585.2	1	4	4	5	0.000224	0.0882	ILQDGGLQVVEK	K	Q	0.966	18.6	26.5	13.2	0	1	0	0	2	1298.73	2074.92	39816.5	7112.92	22	33	Empty	TRUE
Velos_samples_Sep14_from_msfs_in_categories round 2 STARRING v2	LMvh	4714_LMveh_CK_Velos_Sep14	4714_CK_LMveh_Velos_PD_Sep14	D-3-phosphoglycerate dehydrogenase OS=Mus musculus GN=Phgdh PE=1 SV=3	Q61753	JAH_swissprot_2013_11.fasta	56585.2	1	4	4	5	0.000224	0.0882	TLGILGLGR	K	I	0.997	40.2	25	28	0	2	0	0	2	899.567	2625.43	88611	11261.7	147	155	Empty	TRUE
Velos_samples_Sep14_from_msfs_in_categories round 2 STARRING v2	LMvh	4714_LMveh_CK_Velos_Sep14	4714_CK_LMveh_Velos_PD_Sep14	D-3-phosphoglycerate dehydrogenase OS=Mus musculus GN=Phgdh PE=1 SV=3	Q61753	JAH_swissprot_2013_11.fasta	56585.2	1	4	4	5	0.000224	0.0882	VTADVINAAEK	K	L	0.997	59.7	29.6	43.2	0	1	0	0	2	1130.61	1742.53	74315.6	7958.41	59	69	Empty	TRUE
Velos_samples_Sep14_from_msfs_in_categories round 2 STARRING v2	LMvh	4714_LMveh_CK_Velos_Sep14	4714_CK_LMveh_Velos_PD_Sep14	Delta-1-pyrroline-5-carboxylate synthase OS=Mus musculus GN=Aldh18a1 PE=2 SV=2	Q9Z110	JAH_swissprot_2013_11.fasta	87266.9	1	9	9	14	0.000627	0.122	EAIQLVNTR	K	E	0.997	44.8	28.1	26.7	0	1	0	0	2	1043.58	1896.11	90465.7	10211.1	531	539	Orange and Blue	TRUE
Velos_samples_Sep14_from_msfs_in_categories round 2 STARRING v2	LMvh	4714_LMveh_CK_Velos_Sep14	4714_CK_LMveh_Velos_PD_Sep14	Delta-1-pyrroline-5-carboxylate synthase OS=Mus musculus GN=Aldh18a1 PE=2 SV=2	Q9Z110	JAH_swissprot_2013_11.fasta	87266.9	1	9	9	14	0.000627	0.122	EMAIPVLEAR	K	A	0.947	5.87	29.8	-11.4	0	1	0	0	2	1144.6	2213.9		2606.33	150	159	Orange and Blue	TRUE
Velos_samples_Sep14_from_msfs_in_categories round 2 STARRING v2	LMvh	4714_LMveh_CK_Velos_Sep14	4714_CK_LMveh_Velos_PD_Sep14	Delta-1-pyrroline-5-carboxylate synthase OS=Mus musculus GN=Aldh18a1 PE=2 SV=2	Q9Z110	JAH_swissprot_2013_11.fasta	87266.9	1	9	9	14	0.000627	0.122	GPVGLEGLLTTK	R	W	0.997	57.4	26.3	49	0	1	0	0	2	1184.69	2664.24	174975	11136.8	750	761	Orange and Blue	TRUE
Velos_samples_Sep14_from_msfs_in_categories round 2 STARRING v2	LMvh	4714_LMveh_CK_Velos_Sep14	4714_CK_LMveh_Velos_PD_Sep14	Delta-1-pyrroline-5-carboxylate synthase OS=Mus musculus GN=Aldh18a1 PE=2 SV=2	Q9Z110	JAH_swissprot_2013_11.fasta	87266.9	1	9	9	14	0.000627	0.122	IIDLIIPR	K	G	0.99	46.3	25	34.5	0	4	0	0	2	952.619	2721.35	163853	22243.7	551	558	Orange and Blue	TRUE
Velos_samples_Sep14_from_msfs_in_categories round 2 STARRING v2	LMvh	4714_LMveh_CK_Velos_Sep14	4714_CK_LMveh_Velos_PD_Sep14	Delta-1-pyrroline-5-carboxylate synthase OS=Mus musculus GN=Aldh18a1 PE=2 SV=2	Q9Z110	JAH_swissprot_2013_11.fasta	87266.9	1	9	9	14	0.000627	0.122	LIDIFYPGDQQSVTFGTK	K	S	0.971	18.4	30	13.9	0	2	0	0	2	2029.03	2942.74	86842.9	7492.19	283	300	Orange and Blue	TRUE
Velos_samples_Sep14_from_msfs_in_categories round 2 STARRING v2	LMvh	4714_LMveh_CK_Velos_Sep14	4714_CK_LMveh_Velos_PD_Sep14	Delta-1-pyrroline-5-carboxylate synthase OS=Mus musculus GN=Aldh18a1 PE=2 SV=2	Q9Z110	JAH_swissprot_2013_11.fasta	87266.9	1	9	9	14	0.000627	0.122	LNSLAIGLR	K	Q	0.997	61.7	25	38.2	0	2	0	0	2	956.589	2293.66	56898.5	11350.7	433	441	Orange and Blue	TRUE
Velos_samples_Sep14_from_msfs_in_categories round 2 STARRING v2	LMvh	4714_LMveh_CK_Velos_Sep14	4714_CK_LMveh_Velos_PD_Sep14	Delta-1-pyrroline-5-carboxylate synthase OS=Mus musculus GN=Aldh18a1 PE=2 SV=2	Q9Z110	JAH_swissprot_2013_11.fasta	87266.9	1	9	9	14	0.000627	0.122	MLATLEPEQR	R	A	0.997	39.2	29.3	20.4	0	1	0	0	2	1203.6	1759.27	73263.4	4616.34	376	385	Orange and Blue	TRUE
Velos_samples_Sep14_from_msfs_in_categories round 2 STARRING v2	LMvh	4714_LMveh_CK_Velos_Sep14	4714_CK_LMveh_Velos_PD_Sep14	Delta-1-pyrroline-5-carboxylate synthase OS=Mus musculus GN=Aldh18a1 PE=2 SV=2	Q9Z110	JAH_swissprot_2013_11.fasta	87266.9	1	9	9	14	0.000627	0.122	QIAASSQESVGR	R	V	0.994	30.3	29.5	19.1	0	1	0	0	2	1232.62	1291.61	31621.6	3059.18	442	453	Orange and Blue	TRUE
Velos_samples_Sep14_from_msfs_in_categories round 2 STARRING v2	LMvh	4714_LMveh_CK_Velos_Sep14	4714_CK_LMveh_Velos_PD_Sep14	Delta-1-pyrroline-5-carboxylate synthase OS=Mus musculus GN=Aldh18a1 PE=2 SV=2	Q9Z110	JAH_swissprot_2013_11.fasta	87266.9	1	9	9	14	0.000627	0.122	VGLGGMEAK	R	V	0.995	30.3	28.9	16.2	0	1	0	0	2	877.445	1306.94	71653.8	6941.04	303	311	Orange and Blue	TRUE
Velos_samples_Sep14_from_msfs_in_categories round 2 STARRING v2	LMvh	4714_LMveh_CK_Velos_Sep14	4714_CK_LMveh_Velos_PD_Sep14	Staphylococcal nuclease domain-containing protein 1 OS=Mus musculus GN=Snd1 PE=1 SV=1	Q78PY7	JAH_swissprot_2013_11.fasta	102090	1	6	6	9	0.000403	0.0879	ETDGSETPEPFAAEAK	R	F	0.997	64.1	26.1	51.8	0	2	0	0	2	1678.74	1897.74	80226.4	6782.6	234	249	Orange and Blue	TRUE
Velos_samples_Sep14_from_msfs_in_categories round 2 STARRING v2	LMvh	4714_LMveh_CK_Velos_Sep14	4714_CK_LMveh_Velos_PD_Sep14	Staphylococcal nuclease domain-containing protein 1 OS=Mus musculus GN=Snd1 PE=1 SV=1	Q78PY7	JAH_swissprot_2013_11.fasta	102090	1	6	6	9	0.000403	0.0879	SAYYKPLLSAEEAAK	R	Q	0.964	25.8	28.7	9.83	0	0	1	0	2	1640.85	2111.22	55080.9	7859.83	637	651	Orange and Blue	TRUE
Velos_samples_Sep14_from_msfs_in_categories round 2 STARRING v2	LMvh	4714_LMveh_CK_Velos_Sep14	4714_CK_LMveh_Velos_PD_Sep14	Staphylococcal nuclease domain-containing protein 1 OS=Mus musculus GN=Snd1 PE=1 SV=1	Q78PY7	JAH_swissprot_2013_11.fasta	102090	1	6	6	9	0.000403	0.0879	SEAVVEYVFSGSR	R	L	0.987	20.6	28	20	0	1	0	0	2	1429.7	2519.45	65961.6	2095.43	527	539	Orange and Blue	TRUE
Velos_samples_Sep14_from_msfs_in_categories round 2 STARRING v2	LMvh	4714_LMveh_CK_Velos_Sep14	4714_CK_LMveh_Velos_PD_Sep14	Staphylococcal nuclease domain-containing protein 1 OS=Mus musculus GN=Snd1 PE=1 SV=1	Q78PY7	JAH_swissprot_2013_11.fasta	102090	1	6	6	9	0.000403	0.0879	SSHYDELLAAEAR	R	A	0.979	27.2	28.6	12.4	0	0	1	0	2	1461.7	1979.57	44246.3	6896.7	473	485	Orange and Blue	TRUE
Velos_samples_Sep14_from_msfs_in_categories round 2 STARRING v2	LMvh	4714_LMveh_CK_Velos_Sep14	4714_CK_LMveh_Velos_PD_Sep14	Staphylococcal nuclease domain-containing protein 1 OS=Mus musculus GN=Snd1 PE=1 SV=1	Q78PY7	JAH_swissprot_2013_11.fasta	102090	1	6	6	9	0.000403	0.0879	VADISGDTQK	R	A	0.997	49.7	28.9	33.2	0	2	0	0	2	1033.52	1210.21	113255	14119.6	504	513	Orange and Blue	TRUE
Velos_samples_Sep14_from_msfs_in_categories round 2 STARRING v2	LMvh	4714_LMveh_CK_Velos_Sep14	4714_CK_LMveh_Velos_PD_Sep14	Staphylococcal nuclease domain-containing protein 1 OS=Mus musculus GN=Snd1 PE=1 SV=1	Q78PY7	JAH_swissprot_2013_11.fasta	102090	1	6	6	9	0.000403	0.0879	VMQVLNADAIVVK	K	L	0.997	59.2	28	42.7	0	2	0	0	2	1415.79	2267.09	89641.2	8651.87	347	359	Orange and Blue	TRUE
Velos_samples_Sep14_from_msfs_in_categories round 2 STARRING v2	LMvh	4714_LMveh_CK_Velos_Sep14	4714_CK_LMveh_Velos_PD_Sep14	Mitochondrial carrier homolog 2 OS=Mus musculus GN=Mtch2 PE=1 SV=1	Q791V5	JAH_swissprot_2013_11.fasta	33500	1	3	3	5	0.000224	0.125	EYSSSFDR	K	V	0.99	32.6	25	17.3	0	1	0	0	2	990.416	1472.71	112880	15602.9	112	119	Orange and Blue	TRUE
Velos_samples_Sep14_from_msfs_in_categories round 2 STARRING v2	LMvh	4714_LMveh_CK_Velos_Sep14	4714_CK_LMveh_Velos_PD_Sep14	Mitochondrial carrier homolog 2 OS=Mus musculus GN=Mtch2 PE=1 SV=1	Q791V5	JAH_swissprot_2013_11.fasta	33500	1	3	3	5	0.000224	0.125	GLFTGLTPR	R	L	0.997	50.6	27.1	38.8	0	2	0	0	2	961.547	2473.34	190453	20525.5	69	77	Orange and Blue	TRUE
Velos_samples_Sep14_from_msfs_in_categories round 2 STARRING v2	LMvh	4714_LMveh_CK_Velos_Sep14	4714_CK_LMveh_Velos_PD_Sep14	Mitochondrial carrier homolog 2 OS=Mus musculus GN=Mtch2 PE=1 SV=1	Q791V5	JAH_swissprot_2013_11.fasta	33500	1	3	3	5	0.000224	0.125	VLQYYQESEKPEELGSVTVQK	K	E	0.997	45.9	29.7	37.9	0	0	2	0	2	2454.24	2113.43	196709	17212.4	91	111	Orange and Blue	TRUE
Velos_samples_Sep14_from_msfs_in_categories round 2 STARRING v2	LMvh	4714_LMveh_CK_Velos_Sep14	4714_CK_LMveh_Velos_PD_Sep14	Poly(rC)-binding protein 2 OS=Mus musculus GN=Pcbp2 PE=1 SV=1	Q61990	JAH_swissprot_2013_11.fasta	38222.5	1	5	6	10	0.000448	0.191	ESTGAQVQVAGDMLPNSTER	R	A	0.997	47.7	28.8	40.7	0	1	1	0	2	2105.98	1832.64	298611	7919.26	125	144	Orange and Blue	TRUE	P60335
Velos_samples_Sep14_from_msfs_in_categories round 2 STARRING v2	LMvh	4714_LMveh_CK_Velos_Sep14	4714_CK_LMveh_Velos_PD_Sep14	Poly(rC)-binding protein 2 OS=Mus musculus GN=Pcbp2 PE=1 SV=1	Q61990	JAH_swissprot_2013_11.fasta	38222.5	1	5	6	10	0.000448	0.191	IANPVEGSTDR	K	Q	0.997	53.3	27.4	40.4	0	1	0	0	2	1158.58	1530.25	186267	11954	320	330	Orange and Blue	TRUE
Velos_samples_Sep14_from_msfs_in_categories round 2 STARRING v2	LMvh	4714_LMveh_CK_Velos_Sep14	4714_CK_LMveh_Velos_PD_Sep14	Poly(rC)-binding protein 2 OS=Mus musculus GN=Pcbp2 PE=1 SV=1	Q61990	JAH_swissprot_2013_11.fasta	38222.5	1	5	6	10	0.000448	0.191	IITLAGPTNAIFK	R	A	0.997	54.2	25	44.5	0	2	0	0	2	1358.8	2749.8	437507	42232.6	58	70	Orange and Blue	TRUE
Velos_samples_Sep14_from_msfs_in_categories round 2 STARRING v2	LMvh	4714_LMveh_CK_Velos_Sep14	4714_CK_LMveh_Velos_PD_Sep14	Poly(rC)-binding protein 2 OS=Mus musculus GN=Pcbp2 PE=1 SV=1	Q61990	JAH_swissprot_2013_11.fasta	38222.5	1	5	6	10	0.000448	0.191	INISEGNCPER	R	I	0.997	58.9	26.3	48.3	0	3	0	0	2	1288.6	1546.32	288144	29264.7	47	57	Orange and Blue	TRUE	P60335
Velos_samples_Sep14_from_msfs_in_categories round 2 STARRING v2	LMvh	4714_LMveh_CK_Velos_Sep14	4714_CK_LMveh_Velos_PD_Sep14	Poly(rC)-binding protein 2 OS=Mus musculus GN=Pcbp2 PE=1 SV=1	Q61990	JAH_swissprot_2013_11.fasta	38222.5	1	5	6	10	0.000448	0.191	LVVPASQCGSLIGK	R	G	0.997	40	28.3	29.6	0	2	0	0	2	1428.79	2170.09	251678	20659.2	102	115	Orange and Blue	TRUE
Velos_samples_Sep14_from_msfs_in_categories round 2 STARRING v2	LMvh	4714_LMveh_CK_Velos_Sep14	4714_CK_LMveh_Velos_PD_Sep14	Plectin OS=Mus musculus GN=Plec PE=1 SV=2	Q9QXS1-DECOY		0	0.999	2	2	2	8.96e-05	0	ESILFGTCQQK	?	?	0.946	0.03	27.7	-10.8	0	1	0	0	2	1311.63	2213.26	16848	3405.91	0	0	Empty	TRUE
Velos_samples_Sep14_from_msfs_in_categories round 2 STARRING v2	LMvh	4714_LMveh_CK_Velos_Sep14	4714_CK_LMveh_Velos_PD_Sep14	Plectin OS=Mus musculus GN=Plec PE=1 SV=2	Q9QXS1-DECOY		0	0.999	2	2	2	8.96e-05	0	GLEGIVVR	?	?	0.946	9.65	25	-10.2	0	1	0	0	2	842.51	2885.32		2726.49	0	0	Empty	TRUE
Velos_samples_Sep14_from_msfs_in_categories round 2 STARRING v2	LMvh	4714_LMveh_CK_Velos_Sep14	4714_CK_LMveh_Velos_PD_Sep14	Ras-related protein Rab-35 OS=Mus musculus GN=Rab35 PE=1 SV=1	Q6PHN9	JAH_swissprot_2013_11.fasta	23025.3	1	4	4	5	0.000224	0.289	FAGQMGIQLFETSAK	K	E	0.997	71.2	29.2	41.2	0	1	0	0	2	1643.81	2512.82	278278	9973.75	138	152	Orange and Blue	TRUE
Velos_samples_Sep14_from_msfs_in_categories round 2 STARRING v2	LMvh	4714_LMveh_CK_Velos_Sep14	4714_CK_LMveh_Velos_PD_Sep14	Ras-related protein Rab-35 OS=Mus musculus GN=Rab35 PE=1 SV=1	Q6PHN9	JAH_swissprot_2013_11.fasta	23025.3	1	4	4	5	0.000224	0.289	KVVETEDAYK	R	F	0.997	38.4	28.2	16.8	0	1	0	0	2	1181.6	1272.5	42896.6	2909.64	128	137	Orange and Blue	TRUE
Velos_samples_Sep14_from_msfs_in_categories round 2 STARRING v2	LMvh	4714_LMveh_CK_Velos_Sep14	4714_CK_LMveh_Velos_PD_Sep14	Ras-related protein Rab-35 OS=Mus musculus GN=Rab35 PE=1 SV=1	Q6PHN9	JAH_swissprot_2013_11.fasta	23025.3	1	4	4	5	0.000224	0.289	LLIIGDSGVGK	K	S	0.993	53.2	27.5	0	0	3	0	0	2	1071.64	2420.31	2989060	194402	11	21	Orange and Blue	FALSE	Q9D1G1,P61028,P61027,P62821
Velos_samples_Sep14_from_msfs_in_categories round 2 STARRING v2	LMvh	4714_LMveh_CK_Velos_Sep14	4714_CK_LMveh_Velos_PD_Sep14	Ras-related protein Rab-35 OS=Mus musculus GN=Rab35 PE=1 SV=1	Q6PHN9	JAH_swissprot_2013_11.fasta	23025.3	1	4	4	5	0.000224	0.289	LQIWDTAGQER	K	F	0.993	68.4	29.1	0	0	4	0	0	2	1316.66	2222.02	2275860	128351	59	69	Orange and Blue	FALSE	Q9D1G1,P61028,P35279,P61027,Q91V41,P62821
Velos_samples_Sep14_from_msfs_in_categories round 2 STARRING v2	LMvh	4714_LMveh_CK_Velos_Sep14	4714_CK_LMveh_Velos_PD_Sep14	Ras-related protein Rab-35 OS=Mus musculus GN=Rab35 PE=1 SV=1	Q6PHN9	JAH_swissprot_2013_11.fasta	23025.3	1	4	4	5	0.000224	0.289	QQQQQQNDVVK	K	L	0.997	41.3	28.2	34.2	0	2	0	0	2	1342.67	1053.68	163877	7348.7	179	189	Orange and Blue	TRUE
Velos_samples_Sep14_from_msfs_in_categories round 2 STARRING v2	LMvh	4714_LMveh_CK_Velos_Sep14	4714_CK_LMveh_Velos_PD_Sep14	Ras-related protein Rab-35 OS=Mus musculus GN=Rab35 PE=1 SV=1	Q6PHN9	JAH_swissprot_2013_11.fasta	23025.3	1	4	4	5	0.000224	0.289	VVETEDAYK	K	F	0.977	25.9	27.3	11.5	0	1	0	0	2	1053.51	1355.79	188726	13199.7	129	137	Orange and Blue	TRUE
Velos_samples_Sep14_from_msfs_in_categories round 2 STARRING v2	LMvh	4714_LMveh_CK_Velos_Sep14	4714_CK_LMveh_Velos_PD_Sep14	60S ribosomal protein L8 OS=Mus musculus GN=Rpl8 PE=2 SV=2	P62918	JAH_swissprot_2013_11.fasta	28024.8	1	2	2	6	0.000269	0.105	ASGNYATVISHNPETK	R	K	0.997	31.6	29.4	21.9	0	0	2	0	2	1688.82	1678.86	402052	47996.4	129	144	Empty	TRUE
Velos_samples_Sep14_from_msfs_in_categories round 2 STARRING v2	LMvh	4714_LMveh_CK_Velos_Sep14	4714_CK_LMveh_Velos_PD_Sep14	60S ribosomal protein L8 OS=Mus musculus GN=Rpl8 PE=2 SV=2	P62918	JAH_swissprot_2013_11.fasta	28024.8	1	2	2	6	0.000269	0.105	AVVGVVAGGGR	R	I	0.997	70.7	25	53.6	0	4	0	0	2	941.553	1633.22	594982	66192.2	164	174	Empty	TRUE
Velos_samples_Sep14_from_msfs_in_categories round 2 STARRING v2	LMvh	4714_LMveh_CK_Velos_Sep14	4714_CK_LMveh_Velos_PD_Sep14	Guanine nucleotide-binding protein G(s) subunit alpha isoforms XLas OS=Mus musculus GN=Gnas PE=2 SV=1	Q6R0H7	JAH_swissprot_2013_11.fasta	121506	1	7	8	16	0.000717	0.0803	IEDYFPEFAR	K	Y	0.997	34.7	26.5	25.5	0	2	0	0	2	1286.61	2633.05	202233	19877.4	1047	1056	Orange and Blue	TRUE
Velos_samples_Sep14_from_msfs_in_categories round 2 STARRING v2	LMvh	4714_LMveh_CK_Velos_Sep14	4714_CK_LMveh_Velos_PD_Sep14	Guanine nucleotide-binding protein G(s) subunit alpha isoforms XLas OS=Mus musculus GN=Gnas PE=2 SV=1	Q6R0H7	JAH_swissprot_2013_11.fasta	121506	1	7	8	16	0.000717	0.0803	ILHVNGFNGEGGEEDPQAAR	R	S	0.997	52	27.9	11.5	0	0	2	0	2	2111.96	2022.24	258169	11693.9	801	820	Orange and Blue	TRUE
Velos_samples_Sep14_from_msfs_in_categories round 2 STARRING v2	LMvh	4714_LMveh_CK_Velos_Sep14	4714_CK_LMveh_Velos_PD_Sep14	Guanine nucleotide-binding protein G(s) subunit alpha isoforms XLas OS=Mus musculus GN=Gnas PE=2 SV=1	Q6R0H7	JAH_swissprot_2013_11.fasta	121506	1	7	8	16	0.000717	0.0803	LLLLGAGESGK	R	S	0.993	53.5	28	0	0	5	0	0	2	1057.63	2346.75	3053330	166356	782	792	Orange and Blue	FALSE	Q9DC51,P08752
Velos_samples_Sep14_from_msfs_in_categories round 2 STARRING v2	LMvh	4714_LMveh_CK_Velos_Sep14	4714_CK_LMveh_Velos_PD_Sep14	Guanine nucleotide-binding protein G(s) subunit alpha isoforms XLas OS=Mus musculus GN=Gnas PE=2 SV=1	Q6R0H7	JAH_swissprot_2013_11.fasta	121506	1	7	8	16	0.000717	0.0803	LQEALNLFK	R	S	0.997	57.3	27.3	36.7	0	2	0	0	2	1075.61	2543.24	266315	34587.6	1005	1013	Orange and Blue	TRUE
Velos_samples_Sep14_from_msfs_in_categories round 2 STARRING v2	LMvh	4714_LMveh_CK_Velos_Sep14	4714_CK_LMveh_Velos_PD_Sep14	Guanine nucleotide-binding protein G(s) subunit alpha isoforms XLas OS=Mus musculus GN=Gnas PE=2 SV=1	Q6R0H7	JAH_swissprot_2013_11.fasta	121506	1	7	8	16	0.000717	0.0803	QADYVPSDQDLLR	K	C	0.981	24.7	29.2	13.8	0	1	0	0	2	1519.74	2224.25	217797	10827.4	926	938	Orange and Blue	TRUE
Velos_samples_Sep14_from_msfs_in_categories round 2 STARRING v2	LMvh	4714_LMveh_CK_Velos_Sep14	4714_CK_LMveh_Velos_PD_Sep14	Guanine nucleotide-binding protein G(s) subunit alpha isoforms XLas OS=Mus musculus GN=Gnas PE=2 SV=1	Q6R0H7	JAH_swissprot_2013_11.fasta	121506	1	7	8	16	0.000717	0.0803	SKIEDYFPEFAR	K	Y	0.997	42.6	28.8	38.9	0	1	2	0	2	1501.73	2577.83	489134	41276.9	1045	1056	Orange and Blue	TRUE
Velos_samples_Sep14_from_msfs_in_categories round 2 STARRING v2	LMvh	4714_LMveh_CK_Velos_Sep14	4714_CK_LMveh_Velos_PD_Sep14	Guanine nucleotide-binding protein G(s) subunit alpha isoforms XLas OS=Mus musculus GN=Gnas PE=2 SV=1	Q6R0H7	JAH_swissprot_2013_11.fasta	121506	1	7	8	16	0.000717	0.0803	VLTSGIFETK	R	F	0.997	56.6	26.3	32.6	0	3	0	0	2	1094.61	2262.1	600831	60300.4	941	950	Orange and Blue	TRUE
Velos_samples_Sep14_from_msfs_in_categories round 2 STARRING v2	LMvh	4714_LMveh_CK_Velos_Sep14	4714_CK_LMveh_Velos_PD_Sep14	Guanine nucleotide-binding protein G(s) subunit alpha isoforms XLas OS=Mus musculus GN=Gnas PE=2 SV=1	Q6R0H7	JAH_swissprot_2013_11.fasta	121506	1	7	8	16	0.000717	0.0803	YTTPEDATPEPGEDPR	R	V	0.997	62.3	25.3	62.3	0	3	0	0	2	1774.78	1635.11	616380	27964.1	1057	1072	Orange and Blue	TRUE
Velos_samples_Sep14_from_msfs_in_categories round 2 STARRING v2	LMvh	4714_LMveh_CK_Velos_Sep14	4714_CK_LMveh_Velos_PD_Sep14	40S ribosomal protein S3 OS=Mus musculus GN=Rps3 PE=1 SV=1	P62908	JAH_swissprot_2013_11.fasta	26674.5	1	16	16	35	0.00157	0.638	AELNEFLTR	K	E	0.997	59.1	29.3	31.9	0	3	0	0	2	1092.57	2315.68	960327	78981.3	19	27	Empty	TRUE
Velos_samples_Sep14_from_msfs_in_categories round 2 STARRING v2	LMvh	4714_LMveh_CK_Velos_Sep14	4714_CK_LMveh_Velos_PD_Sep14	40S ribosomal protein S3 OS=Mus musculus GN=Rps3 PE=1 SV=1	P62908	JAH_swissprot_2013_11.fasta	26674.5	1	16	16	35	0.00157	0.638	DEILPTTPISEQK	K	G	0.997	63.5	28.7	35.5	0	3	0	0	2	1470.77	2189.76	1065350	51058.6	215	227	Empty	TRUE
Velos_samples_Sep14_from_msfs_in_categories round 2 STARRING v2	LMvh	4714_LMveh_CK_Velos_Sep14	4714_CK_LMveh_Velos_PD_Sep14	40S ribosomal protein S3 OS=Mus musculus GN=Rps3 PE=1 SV=1	P62908	JAH_swissprot_2013_11.fasta	26674.5	1	16	16	35	0.00157	0.638	ELAEDGYSGVEVR	R	V	0.997	61	28	53	0	4	0	0	2	1423.67	1905.84	805467	38599.4	28	40	Empty	TRUE
Velos_samples_Sep14_from_msfs_in_categories round 2 STARRING v2	LMvh	4714_LMveh_CK_Velos_Sep14	4714_CK_LMveh_Velos_PD_Sep14	40S ribosomal protein S3 OS=Mus musculus GN=Rps3 PE=1 SV=1	P62908	JAH_swissprot_2013_11.fasta	26674.5	1	16	16	35	0.00157	0.638	ELTAVVQK	R	R	0.97	30.1	28.7	7.97	0	1	0	0	2	887.52	1585	765385	27710.1	68	75	Empty	TRUE
Velos_samples_Sep14_from_msfs_in_categories round 2 STARRING v2	LMvh	4714_LMveh_CK_Velos_Sep14	4714_CK_LMveh_Velos_PD_Sep14	40S ribosomal protein S3 OS=Mus musculus GN=Rps3 PE=1 SV=1	P62908	JAH_swissprot_2013_11.fasta	26674.5	1	16	16	35	0.00157	0.638	FGFPEGSVELYAEK	R	V	0.997	44.7	28.3	37.6	0	1	0	0	2	1572.76	2645.3	661752	16941.8	77	90	Empty	TRUE
Velos_samples_Sep14_from_msfs_in_categories round 2 STARRING v2	LMvh	4714_LMveh_CK_Velos_Sep14	4714_CK_LMveh_Velos_PD_Sep14	40S ribosomal protein S3 OS=Mus musculus GN=Rps3 PE=1 SV=1	P62908	JAH_swissprot_2013_11.fasta	26674.5	1	16	16	35	0.00157	0.638	FIMESGAK	R	G	0.99	38.5	25.6	19.8	0	2	0	0	2	898.434	1305.79	482225	33128.6	125	132	Empty	TRUE
Velos_samples_Sep14_from_msfs_in_categories round 2 STARRING v2	LMvh	4714_LMveh_CK_Velos_Sep14	4714_CK_LMveh_Velos_PD_Sep14	40S ribosomal protein S3 OS=Mus musculus GN=Rps3 PE=1 SV=1	P62908	JAH_swissprot_2013_11.fasta	26674.5	1	16	16	35	0.00157	0.638	FVADGIFK	K	A	0.99	26.4	25.9	16.5	0	2	0	0	2	896.488	2370.83	452730	36742.6	11	18	Empty	TRUE
Velos_samples_Sep14_from_msfs_in_categories round 2 STARRING v2	LMvh	4714_LMveh_CK_Velos_Sep14	4714_CK_LMveh_Velos_PD_Sep14	40S ribosomal protein S3 OS=Mus musculus GN=Rps3 PE=1 SV=1	P62908	JAH_swissprot_2013_11.fasta	26674.5	1	16	16	35	0.00157	0.638	FVDGLMIHSGDPVNYYVDTAVR	K	H	0.997	52	29.9	46.2	0	0	2	0	2	2484.19	2618.82	476494	43794.1	152	173	Empty	TRUE
Velos_samples_Sep14_from_msfs_in_categories round 2 STARRING v2	LMvh	4714_LMveh_CK_Velos_Sep14	4714_CK_LMveh_Velos_PD_Sep14	40S ribosomal protein S3 OS=Mus musculus GN=Rps3 PE=1 SV=1	P62908	JAH_swissprot_2013_11.fasta	26674.5	1	16	16	35	0.00157	0.638	GCEVVVSGK	K	L	0.997	40.7	28.7	24.4	0	2	0	0	2	934.466	1330.9	236898	36546	133	141	Empty	TRUE
Velos_samples_Sep14_from_msfs_in_categories round 2 STARRING v2	LMvh	4714_LMveh_CK_Velos_Sep14	4714_CK_LMveh_Velos_PD_Sep14	40S ribosomal protein S3 OS=Mus musculus GN=Rps3 PE=1 SV=1	P62908	JAH_swissprot_2013_11.fasta	26674.5	1	16	16	35	0.00157	0.638	GGKPEPPAMPQPVPTA	K	-	0.997	47	30.4	39.6	0	4	0	0	2	1589.8	1671.85	1786290	41652.6	228	243	Empty	TRUE
Velos_samples_Sep14_from_msfs_in_categories round 2 STARRING v2	LMvh	4714_LMveh_CK_Velos_Sep14	4714_CK_LMveh_Velos_PD_Sep14	40S ribosomal protein S3 OS=Mus musculus GN=Rps3 PE=1 SV=1	P62908	JAH_swissprot_2013_11.fasta	26674.5	1	16	16	35	0.00157	0.638	IMLPWDPSGK	K	I	0.975	25.3	28.9	12	0	1	0	0	2	1159.58	2604.05	346954	8896.33	188	197	Empty	TRUE
Velos_samples_Sep14_from_msfs_in_categories round 2 STARRING v2	LMvh	4714_LMveh_CK_Velos_Sep14	4714_CK_LMveh_Velos_PD_Sep14	40S ribosomal protein S3 OS=Mus musculus GN=Rps3 PE=1 SV=1	P62908	JAH_swissprot_2013_11.fasta	26674.5	1	16	16	35	0.00157	0.638	IRELTAVVQK	R	R	0.991	25.5	25	18.3	0	0	1	0	2	1156.7	1742.12	172128	14522.6	66	75	Empty	TRUE
Velos_samples_Sep14_from_msfs_in_categories round 2 STARRING v2	LMvh	4714_LMveh_CK_Velos_Sep14	4714_CK_LMveh_Velos_PD_Sep14	40S ribosomal protein S3 OS=Mus musculus GN=Rps3 PE=1 SV=1	P62908	JAH_swissprot_2013_11.fasta	26674.5	1	16	16	35	0.00157	0.638	KFVADGIFK	R	A	0.997	52.8	25.1	25.9	0	2	0	0	2	1024.58	2180.04	201380	25117.7	10	18	Empty	TRUE
Velos_samples_Sep14_from_msfs_in_categories round 2 STARRING v2	LMvh	4714_LMveh_CK_Velos_Sep14	4714_CK_LMveh_Velos_PD_Sep14	40S ribosomal protein S3 OS=Mus musculus GN=Rps3 PE=1 SV=1	P62908	JAH_swissprot_2013_11.fasta	26674.5	1	16	16	35	0.00157	0.638	KPLPDHVSIVEPK	K	D	0.997	37.5	26.6	26.7	0	0	2	0	2	1458.83	1825.42	393576	29435	202	214	Empty	TRUE
Velos_samples_Sep14_from_msfs_in_categories round 2 STARRING v2	LMvh	4714_LMveh_CK_Velos_Sep14	4714_CK_LMveh_Velos_PD_Sep14	40S ribosomal protein S3 OS=Mus musculus GN=Rps3 PE=1 SV=1	P62908	JAH_swissprot_2013_11.fasta	26674.5	1	16	16	35	0.00157	0.638	KPLPDHVSIVEPKDEILPTTPISEQK	K	G	0.988	21.7	25.5	16.3	0	0	0	1	2	2910.58	2299.79	212494	7807.89	202	227	Empty	TRUE
Velos_samples_Sep14_from_msfs_in_categories round 2 STARRING v2	LMvh	4714_LMveh_CK_Velos_Sep14	4714_CK_LMveh_Velos_PD_Sep14	40S ribosomal protein S3 OS=Mus musculus GN=Rps3 PE=1 SV=1	P62908	JAH_swissprot_2013_11.fasta	26674.5	1	16	16	35	0.00157	0.638	TEIIILATR	R	T	0.997	56.5	25.8	31	0	4	0	0	2	1029.63	2433.8	747869	62704.1	46	54	Empty	TRUE
Velos_samples_Sep14_from_msfs_in_categories round 2 STARRING v2	LMvh	4714_LMveh_CK_Velos_Sep14	4714_CK_LMveh_Velos_PD_Sep14	60S ribosomal protein L31 OS=Mus musculus GN=Rpl31 PE=2 SV=1	P62900	JAH_swissprot_2013_11.fasta	14463.2	1	2	2	2	8.96e-05	0.144	EMGTPDVR	K	I	0.988	34	25.6	11.1	0	1	0	0	2	920.414	1161.85	318678	20418.4	56	63	Empty	TRUE
Velos_samples_Sep14_from_msfs_in_categories round 2 STARRING v2	LMvh	4714_LMveh_CK_Velos_Sep14	4714_CK_LMveh_Velos_PD_Sep14	60S ribosomal protein L31 OS=Mus musculus GN=Rpl31 PE=2 SV=1	P62900	JAH_swissprot_2013_11.fasta	14463.2	1	2	2	2	8.96e-05	0.144	NLQTVNVDEN	K	-	0.988	30.3	26.4	13.2	0	1	0	0	2	1145.54	1733.29	168323	6928.96	116	125	Empty	TRUE
Velos_samples_Sep14_from_msfs_in_categories round 2 STARRING v2	LMvh	4714_LMveh_CK_Velos_Sep14	4714_CK_LMveh_Velos_PD_Sep14	Claudin-3 OS=Mus musculus GN=Cldn3 PE=1 SV=1	Q9Z0G9	JAH_swissprot_2013_11.fasta	23285	1	3	3	7	0.000314	0.192	DFYNPLVPEAQK	R	R	0.997	56.8	29.6	44.2	0	2	0	0	2	1420.71	2542.7	582668	33918.6	145	156	Orange and Blue	TRUE
Velos_samples_Sep14_from_msfs_in_categories round 2 STARRING v2	LMvh	4714_LMveh_CK_Velos_Sep14	4714_CK_LMveh_Velos_PD_Sep14	Claudin-3 OS=Mus musculus GN=Cldn3 PE=1 SV=1	Q9Z0G9	JAH_swissprot_2013_11.fasta	23285	1	3	3	7	0.000314	0.192	MYDSLLALPQDLQAAR	K	A	0.997	32.9	30.3	24.5	0	1	0	0	2	1820.92	2837.87	59513.6	6503.22	65	80	Orange and Blue	TRUE
Velos_samples_Sep14_from_msfs_in_categories round 2 STARRING v2	LMvh	4714_LMveh_CK_Velos_Sep14	4714_CK_LMveh_Velos_PD_Sep14	Claudin-3 OS=Mus musculus GN=Cldn3 PE=1 SV=1	Q9Z0G9	JAH_swissprot_2013_11.fasta	23285	1	3	3	7	0.000314	0.192	STGPGTGTGTAYDR	R	K	0.997	56.7	26.1	47.2	0	4	0	0	2	1340.61	1286.69	277542	26732.8	202	215	Orange and Blue	TRUE
Velos_samples_Sep14_from_msfs_in_categories round 2 STARRING v2	LMvh	4714_LMveh_CK_Velos_Sep14	4714_CK_LMveh_Velos_PD_Sep14	40S ribosomal protein S28 OS=Mus musculus GN=Rps28 PE=2 SV=1	P62858	JAH_swissprot_2013_11.fasta	7840.9	1	3	3	6	0.000269	0.464	EGDVLTLLESER	R	E	0.997	75.3	29.8	58.2	0	2	0	0	2	1360.7	2779.73	660395	42374.8	52	63	Empty	TRUE
Velos_samples_Sep14_from_msfs_in_categories round 2 STARRING v2	LMvh	4714_LMveh_CK_Velos_Sep14	4714_CK_LMveh_Velos_PD_Sep14	40S ribosomal protein S28 OS=Mus musculus GN=Rps28 PE=2 SV=1	P62858	JAH_swissprot_2013_11.fasta	7840.9	1	3	3	6	0.000269	0.464	TGSQGQCTQVR	R	V	0.997	44.2	27.4	33.4	0	2	0	0	2	1221.56	953.798	56780.9	7793.08	21	31	Empty	TRUE
Velos_samples_Sep14_from_msfs_in_categories round 2 STARRING v2	LMvh	4714_LMveh_CK_Velos_Sep14	4714_CK_LMveh_Velos_PD_Sep14	40S ribosomal protein S28 OS=Mus musculus GN=Rps28 PE=2 SV=1	P62858	JAH_swissprot_2013_11.fasta	7840.9	1	3	3	6	0.000269	0.464	VEFMDDTSR	R	S	0.994	26.8	25	20.8	0	2	0	0	2	1115.47	1475.85	133242	12524.4	32	40	Empty	TRUE
Velos_samples_Sep14_from_msfs_in_categories round 2 STARRING v2	LMvh	4714_LMveh_CK_Velos_Sep14	4714_CK_LMveh_Velos_PD_Sep14	Transmembrane 9 superfamily member 3 OS=Mus musculus GN=Tm9sf3 PE=1 SV=1	Q9ET30	JAH_swissprot_2013_11.fasta	67547.3	1	1	1	3	0.000134	0.0187	NLSGQPNFPCR	R	V	0.997	38.8	27.2	27.5	0	3	0	0	2	1289.61	1808.59	167970	12311	417	427	Orange and Blue	TRUE
Velos_samples_Sep14_from_msfs_in_categories round 2 STARRING v2	LMvh	4714_LMveh_CK_Velos_Sep14	4714_CK_LMveh_Velos_PD_Sep14	Membrane-associated progesterone receptor component 1 OS=Mus musculus GN=Pgrmc1 PE=1 SV=4	O55022	JAH_swissprot_2013_11.fasta	21695.2	1	3	3	6	0.000269	0.154	FDGVQDPR	R	I	0.99	46.7	27.8	28.9	0	2	0	0	2	933.443	1532.41	160435	30146.4	81	88	Orange and Blue	TRUE
Velos_samples_Sep14_from_msfs_in_categories round 2 STARRING v2	LMvh	4714_LMveh_CK_Velos_Sep14	4714_CK_LMveh_Velos_PD_Sep14	Membrane-associated progesterone receptor component 1 OS=Mus musculus GN=Pgrmc1 PE=1 SV=4	O55022	JAH_swissprot_2013_11.fasta	21695.2	1	3	3	6	0.000269	0.154	FYGPEGPYGVFAGR	K	D	0.997	59.9	28.4	52	0	2	0	0	2	1516.72	2585.42	248528	28065.6	106	119	Orange and Blue	TRUE
Velos_samples_Sep14_from_msfs_in_categories round 2 STARRING v2	LMvh	4714_LMveh_CK_Velos_Sep14	4714_CK_LMveh_Velos_PD_Sep14	Membrane-associated progesterone receptor component 1 OS=Mus musculus GN=Pgrmc1 PE=1 SV=4	O55022	JAH_swissprot_2013_11.fasta	21695.2	1	3	3	6	0.000269	0.154	ILMAINGK	R	V	0.99	43.4	27.9	19.3	0	2	0	0	2	876.486	1679.28	267603	24086.9	89	96	Orange and Blue	TRUE
Velos_samples_Sep14_from_msfs_in_categories round 2 STARRING v2	LMvh	4714_LMveh_CK_Velos_Sep14	4714_CK_LMveh_Velos_PD_Sep14	60S ribosomal protein L30 OS=Mus musculus GN=Rpl30 PE=2 SV=2	P62889	JAH_swissprot_2013_11.fasta	12784.7	1	3	3	6	0.000269	0.313	LVILANNCPALR	K	K	0.997	52.2	25.7	38.1	0	2	0	0	2	1353.77	2357.61	204238	19251.5	45	56	Empty	TRUE
Velos_samples_Sep14_from_msfs_in_categories round 2 STARRING v2	LMvh	4714_LMveh_CK_Velos_Sep14	4714_CK_LMveh_Velos_PD_Sep14	60S ribosomal protein L30 OS=Mus musculus GN=Rpl30 PE=2 SV=2	P62889	JAH_swissprot_2013_11.fasta	12784.7	1	3	3	6	0.000269	0.313	SLESINSR	K	L	0.99	29.1	29.1	14.8	0	2	0	0	2	905.469	1452.98	204735	38994.6	10	17	Empty	TRUE
Velos_samples_Sep14_from_msfs_in_categories round 2 STARRING v2	LMvh	4714_LMveh_CK_Velos_Sep14	4714_CK_LMveh_Velos_PD_Sep14	60S ribosomal protein L30 OS=Mus musculus GN=Rpl30 PE=2 SV=2	P62889	JAH_swissprot_2013_11.fasta	12784.7	1	3	3	6	0.000269	0.313	VCTLAIIDPGDSDIIR	R	S	0.997	69.7	29.7	35.9	0	2	0	0	2	1757.91	2764.47	298332	16749.3	91	106	Empty	TRUE
Velos_samples_Sep14_from_msfs_in_categories round 2 STARRING v2	LMvh	4714_LMveh_CK_Velos_Sep14	4714_CK_LMveh_Velos_PD_Sep14	Heat shock 70 kDa protein 1B OS=Mus musculus GN=Hspa1b PE=1 SV=3	P17879,Q61696	JAH_swissprot_2013_11.fasta	70080.7	1	5	5	6	0.000269	0.195	ATAGDTHLGGEDFDNR	K	L	0.997	34.8	25	31.9	0	0	2	0	2	1675.73	1633.41	91090.3	11052.9	221	236	Empty	TRUE
Velos_samples_Sep14_from_msfs_in_categories round 2 STARRING v2	LMvh	4714_LMveh_CK_Velos_Sep14	4714_CK_LMveh_Velos_PD_Sep14	Heat shock 70 kDa protein 1B OS=Mus musculus GN=Hspa1b PE=1 SV=3	P17879,Q61696	JAH_swissprot_2013_11.fasta	70080.7	1	5	5	6	0.000269	0.195	DAGVIAGLNVLR	K	I	0.997	52.1	25	33.6	0	1	0	0	2	1197.7	2684.7	114320	13660.8	160	171	Empty	TRUE
Velos_samples_Sep14_from_msfs_in_categories round 2 STARRING v2	LMvh	4714_LMveh_CK_Velos_Sep14	4714_CK_LMveh_Velos_PD_Sep14	Heat shock 70 kDa protein 1B OS=Mus musculus GN=Hspa1b PE=1 SV=3	P17879,Q61696	JAH_swissprot_2013_11.fasta	70080.7	1	5	5	6	0.000269	0.195	IINEPTAAAIAYGLDR	R	T	0.997	55	29.6	46.8	0	1	0	0	2	1687.9	2597.34	77451.5	5040.83	172	187	Empty	TRUE
Velos_samples_Sep14_from_msfs_in_categories round 2 STARRING v2	LMvh	4714_LMveh_CK_Velos_Sep14	4714_CK_LMveh_Velos_PD_Sep14	Heat shock 70 kDa protein 1B OS=Mus musculus GN=Hspa1b PE=1 SV=3	P17879,Q61696	JAH_swissprot_2013_11.fasta	70080.7	1	5	5	6	0.000269	0.195	ITITNDKGR	K	L	0.967	26.8	28.9	10.5	0	2	0	0	2	1017.57	1234.72	91273.1	6340.52	501	509	Empty	TRUE
Velos_samples_Sep14_from_msfs_in_categories round 2 STARRING v2	LMvh	4714_LMveh_CK_Velos_Sep14	4714_CK_LMveh_Velos_PD_Sep14	Heat shock 70 kDa protein 1B OS=Mus musculus GN=Hspa1b PE=1 SV=3	P17879,Q61696	JAH_swissprot_2013_11.fasta	70080.7	1	5	5	6	0.000269	0.195	NQVALNPQNTVFDAK	K	R	0.997	36.6	29.8	28.7	0	1	0	0	2	1658.85	2212.6	44155.8	2635.91	57	71	Empty	TRUE
Velos_samples_Sep14_from_msfs_in_categories round 2 STARRING v2	LMvh	4714_LMveh_CK_Velos_Sep14	4714_CK_LMveh_Velos_PD_Sep14	Heat shock 70 kDa protein 1B OS=Mus musculus GN=Hspa1b PE=1 SV=3	P17879,Q61696	JAH_swissprot_2013_11.fasta	70080.7	1	5	5	6	0.000269	0.195	QTQTFTTYSDNQPGVLIQVYEGER	K	A	0.997	41.9	30.3	32	0	0	3	0	2	2774.33	2692.24	501220	7658.22	424	447	Empty	TRUE
Velos_samples_Sep14_from_msfs_in_categories round 2 STARRING v2	LMvh	4714_LMveh_CK_Velos_Sep14	4714_CK_LMveh_Velos_PD_Sep14	Heat shock 70 kDa protein 1B OS=Mus musculus GN=Hspa1b PE=1 SV=3	P17879,Q61696	JAH_swissprot_2013_11.fasta	70080.7	1	5	5	6	0.000269	0.195	TTPSYVAFTDTER	R	L	0.997	75.8	27.6	68.6	0	7	0	0	2	1487.7	2135.72	1441650	103982	37	49	Empty	TRUE
Velos_samples_Sep14_from_msfs_in_categories round 2 STARRING v2	LMvh	4714_LMveh_CK_Velos_Sep14	4714_CK_LMveh_Velos_PD_Sep14	Heat shock 70 kDa protein 1B OS=Mus musculus GN=Hspa1b PE=1 SV=3	P17879,Q61696	JAH_swissprot_2013_11.fasta	70080.7	1	5	5	6	0.000269	0.195	VEIIANDQGNR	K	T	0.997	49.2	27.8	36.4	0	8	0	0	2	1228.63	1607.08	1352670	67319.8	26	36	Empty	TRUE
Velos_samples_Sep14_from_msfs_in_categories round 2 STARRING v2	LMvh	4714_LMveh_CK_Velos_Sep14	4714_CK_LMveh_Velos_PD_Sep14	Heat shock 70 kDa protein 1B OS=Mus musculus GN=Hspa1b PE=1 SV=3	P17879,Q61696	JAH_swissprot_2013_11.fasta	70080.7	1	5	5	6	0.000269	0.195	YKAEDEVQR	R	D	0.952	22.1	28.2	9.92	0	1	0	0	2	1137.55	1164.35	25463.6	1035.75	525	533	Empty	TRUE
Velos_samples_Sep14_from_msfs_in_categories round 2 STARRING v2	LMvh	4714_LMveh_CK_Velos_Sep14	4714_CK_LMveh_Velos_PD_Sep14	60S ribosomal protein L13 OS=Mus musculus GN=Rpl13 PE=2 SV=3	P47963	JAH_swissprot_2013_11.fasta	24306.4	1	4	4	10	0.000448	0.18	GFSLEELR	R	V	0.99	44.5	28.1	15.9	0	3	0	0	2	950.494	2427.78	660868	53544.9	75	82	Empty	TRUE
Velos_samples_Sep14_from_msfs_in_categories round 2 STARRING v2	LMvh	4714_LMveh_CK_Velos_Sep14	4714_CK_LMveh_Velos_PD_Sep14	60S ribosomal protein L13 OS=Mus musculus GN=Rpl13 PE=2 SV=3	P47963	JAH_swissprot_2013_11.fasta	24306.4	1	4	4	10	0.000448	0.18	STESLQANVQR	K	L	0.997	74	29.5	49.5	0	2	0	0	2	1232.62	1457.63	359039	38642.2	106	116	Empty	TRUE
Velos_samples_Sep14_from_msfs_in_categories round 2 STARRING v2	LMvh	4714_LMveh_CK_Velos_Sep14	4714_CK_LMveh_Velos_PD_Sep14	60S ribosomal protein L13 OS=Mus musculus GN=Rpl13 PE=2 SV=3	P47963	JAH_swissprot_2013_11.fasta	24306.4	1	4	4	10	0.000448	0.18	TIGISVDPR	R	R	0.997	48.2	27.4	27	0	3	0	0	2	957.537	1986.15	514626	59120.9	93	101	Empty	TRUE
Velos_samples_Sep14_from_msfs_in_categories round 2 STARRING v2	LMvh	4714_LMveh_CK_Velos_Sep14	4714_CK_LMveh_Velos_PD_Sep14	60S ribosomal protein L13 OS=Mus musculus GN=Rpl13 PE=2 SV=3	P47963	JAH_swissprot_2013_11.fasta	24306.4	1	4	4	10	0.000448	0.18	VDTWFNQPAR	R	K	0.997	56	29	33.5	0	2	0	0	2	1233.6	2212.16	413300	43977.3	22	31	Empty	TRUE
Velos_samples_Sep14_from_msfs_in_categories round 2 STARRING v2	LMvh	4714_LMveh_CK_Velos_Sep14	4714_CK_LMveh_Velos_PD_Sep14	60S ribosomal protein L5 OS=Mus musculus GN=Rpl5 PE=1 SV=3	P47962	JAH_swissprot_2013_11.fasta	34401.5	1	8	10	16	0.000717	0.239	DIICQIAYAR	R	I	0.997	49.5	28.8	33.5	0	2	0	0	2	1222.62	2376.92	332624	34252.6	59	68	Empty	TRUE
Velos_samples_Sep14_from_msfs_in_categories round 2 STARRING v2	LMvh	4714_LMveh_CK_Velos_Sep14	4714_CK_LMveh_Velos_PD_Sep14	60S ribosomal protein L5 OS=Mus musculus GN=Rpl5 PE=1 SV=3	P47962	JAH_swissprot_2013_11.fasta	34401.5	1	8	10	16	0.000717	0.239	FPGYDSESK	R	E	0.981	23.3	25	14.1	0	2	0	0	2	1029.45	1656.95	208061	23401.7	180	188	Empty	TRUE
Velos_samples_Sep14_from_msfs_in_categories round 2 STARRING v2	LMvh	4714_LMveh_CK_Velos_Sep14	4714_CK_LMveh_Velos_PD_Sep14	60S ribosomal protein L5 OS=Mus musculus GN=Rpl5 PE=1 SV=3	P47962	JAH_swissprot_2013_11.fasta	34401.5	1	8	10	16	0.000717	0.239	GAVDGGLSIPHSTK	K	R	0.997	58.7	28.4	40.5	0	1	0	0	2	1338.7	1804.9	76668.9	6817.81	165	178	Empty	TRUE
Velos_samples_Sep14_from_msfs_in_categories round 2 STARRING v2	LMvh	4714_LMveh_CK_Velos_Sep14	4714_CK_LMveh_Velos_PD_Sep14	60S ribosomal protein L5 OS=Mus musculus GN=Rpl5 PE=1 SV=3	P47962	JAH_swissprot_2013_11.fasta	34401.5	1	8	10	16	0.000717	0.239	HIMGQNVADYMR	K	Y	0.997	40.7	25.8	29.5	0	1	2	0	2	1466.65	1451.06	220697	22415.9	198	209	Empty	TRUE
Velos_samples_Sep14_from_msfs_in_categories round 2 STARRING v2	LMvh	4714_LMveh_CK_Velos_Sep14	4714_CK_LMveh_Velos_PD_Sep14	60S ribosomal protein L5 OS=Mus musculus GN=Rpl5 PE=1 SV=3	P47962	JAH_swissprot_2013_11.fasta	34401.5	1	8	10	16	0.000717	0.239	NNVTPDMMEEMYK	K	K	0.997	46.7	25	42	0	1	0	0	2	1649.65	1414.62	97715.3	2241.22	229	241	Empty	TRUE
Velos_samples_Sep14_from_msfs_in_categories round 2 STARRING v2	LMvh	4714_LMveh_CK_Velos_Sep14	4714_CK_LMveh_Velos_PD_Sep14	60S ribosomal protein L5 OS=Mus musculus GN=Rpl5 PE=1 SV=3	P47962	JAH_swissprot_2013_11.fasta	34401.5	1	8	10	16	0.000717	0.239	RFPGYDSESK	K	E	0.997	43.3	25.7	24.5	0	2	0	0	2	1185.55	1532.21	460207	15028.1	179	188	Empty	TRUE
Velos_samples_Sep14_from_msfs_in_categories round 2 STARRING v2	LMvh	4714_LMveh_CK_Velos_Sep14	4714_CK_LMveh_Velos_PD_Sep14	60S ribosomal protein L5 OS=Mus musculus GN=Rpl5 PE=1 SV=3	P47962	JAH_swissprot_2013_11.fasta	34401.5	1	8	10	16	0.000717	0.239	YLMEEDEDAYK	R	K	0.997	72.3	25	62	0	2	0	0	2	1421.58	1644.23	149274	9909.2	210	220	Empty	TRUE
Velos_samples_Sep14_from_msfs_in_categories round 2 STARRING v2	LMvh	4714_LMveh_CK_Velos_Sep14	4714_CK_LMveh_Velos_PD_Sep14	60S ribosomal protein L5 OS=Mus musculus GN=Rpl5 PE=1 SV=3	P47962	JAH_swissprot_2013_11.fasta	34401.5	1	8	10	16	0.000717	0.239	YLMEEDEDAYKK	R	Q	0.997	45.9	25	34.2	0	1	2	0	2	1549.67	1475.65	583934	51610.9	210	221	Empty	TRUE
Velos_samples_Sep14_from_msfs_in_categories round 2 STARRING v2	LMvh	4714_LMveh_CK_Velos_Sep14	4714_CK_LMveh_Velos_PD_Sep14	Lysosomal protective protein OS=Mus musculus GN=Ctsa PE=1 SV=1	P16675	JAH_swissprot_2013_11.fasta	53845.6	1	3	4	6	0.000269	0.0802	AAFTMFSR	R	F	0.99	55.1	26.3	31.4	0	3	0	0	2	946.445	1903.15	729441	54229.6	460	467	Orange and Blue	TRUE
Velos_samples_Sep14_from_msfs_in_categories round 2 STARRING v2	LMvh	4714_LMveh_CK_Velos_Sep14	4714_CK_LMveh_Velos_PD_Sep14	Lysosomal protective protein OS=Mus musculus GN=Ctsa PE=1 SV=1	P16675	JAH_swissprot_2013_11.fasta	53845.6	1	3	4	6	0.000269	0.0802	LYQSMNSQYLK	R	L	0.997	65.2	28.7	48.5	0	2	0	0	2	1390.67	1702.37	250853	17746.3	367	377	Orange and Blue	TRUE
Velos_samples_Sep14_from_msfs_in_categories round 2 STARRING v2	LMvh	4714_LMveh_CK_Velos_Sep14	4714_CK_LMveh_Velos_PD_Sep14	Lysosomal protective protein OS=Mus musculus GN=Ctsa PE=1 SV=1	P16675	JAH_swissprot_2013_11.fasta	53845.6	1	3	4	6	0.000269	0.0802	RPWLVDYGESGEQVAGFVK	R	E	0.997	49.3	30	38.1	0	0	1	0	2	2137.07	2626.12	305649	12931.6	418	436	Orange and Blue	TRUE
Velos_samples_Sep14_from_msfs_in_categories round 2 STARRING v2	LMvh	4714_LMveh_CK_Velos_Sep14	4714_CK_LMveh_Velos_PD_Sep14	Probable ATP-dependent RNA helicase DDX5 OS=Mus musculus GN=Ddx5 PE=1 SV=2	Q61656	JAH_swissprot_2013_11.fasta	69291.9	1	4	4	8	0.000358	0.0847	APILIATDVASR	K	G	0.997	46.8	25.3	43	0	3	0	0	2	1226.71	2295.78	144217	17785.3	392	403	Orange and Blue	TRUE
Velos_samples_Sep14_from_msfs_in_categories round 2 STARRING v2	LMvh	4714_LMveh_CK_Velos_Sep14	4714_CK_LMveh_Velos_PD_Sep14	Probable ATP-dependent RNA helicase DDX5 OS=Mus musculus GN=Ddx5 PE=1 SV=2	Q61656	JAH_swissprot_2013_11.fasta	69291.9	1	4	4	8	0.000358	0.0847	LLQLVEDR	K	G	0.99	49.3	26.6	28.7	0	3	0	0	2	985.568	2189.4	123072	16639.1	471	478	Orange and Blue	TRUE
Velos_samples_Sep14_from_msfs_in_categories round 2 STARRING v2	LMvh	4714_LMveh_CK_Velos_Sep14	4714_CK_LMveh_Velos_PD_Sep14	Probable ATP-dependent RNA helicase DDX5 OS=Mus musculus GN=Ddx5 PE=1 SV=2	Q61656	JAH_swissprot_2013_11.fasta	69291.9	1	4	4	8	0.000358	0.0847	MLDMGFEPQIR	R	K	0.997	44	26.9	29.9	0	2	0	0	2	1368.63	2127.08	297083	15171.5	253	263	Orange and Blue	FALSE	Q62167
Velos_samples_Sep14_from_msfs_in_categories round 2 STARRING v2	LMvh	4714_LMveh_CK_Velos_Sep14	4714_CK_LMveh_Velos_PD_Sep14	Probable ATP-dependent RNA helicase DDX5 OS=Mus musculus GN=Ddx5 PE=1 SV=2	Q61656	JAH_swissprot_2013_11.fasta	69291.9	1	4	4	8	0.000358	0.0847	STCIYGGAPK	K	G	0.964	23.3	26.6	11.1	0	1	0	0	2	1053.5	1534.78	34572.4	6014.74	198	207	Orange and Blue	TRUE
Velos_samples_Sep14_from_msfs_in_categories round 2 STARRING v2	LMvh	4714_LMveh_CK_Velos_Sep14	4714_CK_LMveh_Velos_PD_Sep14	Probable ATP-dependent RNA helicase DDX5 OS=Mus musculus GN=Ddx5 PE=1 SV=2	Q61656	JAH_swissprot_2013_11.fasta	69291.9	1	4	4	8	0.000358	0.0847	TTYLVLDEADR	R	M	0.997	37	28.9	28.2	0	1	0	0	2	1295.65	2270.52	106797	14257.5	242	252	Orange and Blue	TRUE
Velos_samples_Sep14_from_msfs_in_categories round 2 STARRING v2	LMvh	4714_LMveh_CK_Velos_Sep14	4714_CK_LMveh_Velos_PD_Sep14	Cytochrome c, somatic OS=Mus musculus GN=Cycs PE=1 SV=2	P62897	JAH_swissprot_2013_11.fasta	11606	1	4	5	9	0.000403	0.324	ADLIAYLK	R	K	0.99	47.4	25.2	21.9	0	2	0	0	2	906.53	2551.53	672839	49152.5	93	100	Orange and Blue	TRUE
Velos_samples_Sep14_from_msfs_in_categories round 2 STARRING v2	LMvh	4714_LMveh_CK_Velos_Sep14	4714_CK_LMveh_Velos_PD_Sep14	Cytochrome c, somatic OS=Mus musculus GN=Cycs PE=1 SV=2	P62897	JAH_swissprot_2013_11.fasta	11606	1	4	5	9	0.000403	0.324	KTGQAAGFSYTDANK	R	N	0.997	57.5	28.5	49.2	0	2	1	0	2	1558.75	1538.52	209280	17156.5	40	54	Orange and Blue	TRUE
Velos_samples_Sep14_from_msfs_in_categories round 2 STARRING v2	LMvh	4714_LMveh_CK_Velos_Sep14	4714_CK_LMveh_Velos_PD_Sep14	Cytochrome c, somatic OS=Mus musculus GN=Cycs PE=1 SV=2	P62897	JAH_swissprot_2013_11.fasta	11606	1	4	5	9	0.000403	0.324	TGPNLHGLFGR	K	K	0.99	24.4	27.2	16.8	0	0	2	0	2	1168.62	2276.46	252661	48489.9	29	39	Orange and Blue	TRUE
Velos_samples_Sep14_from_msfs_in_categories round 2 STARRING v2	LMvh	4714_LMveh_CK_Velos_Sep14	4714_CK_LMveh_Velos_PD_Sep14	Cytochrome c, somatic OS=Mus musculus GN=Cycs PE=1 SV=2	P62897	JAH_swissprot_2013_11.fasta	11606	1	4	5	9	0.000403	0.324	TGQAAGFSYTDANK	K	N	0.997	57.4	25.9	49.3	0	2	0	0	2	1430.65	1678.97	289909	17463	41	54	Orange and Blue	TRUE
Velos_samples_Sep14_from_msfs_in_categories round 2 STARRING v2	LMvh	4714_LMveh_CK_Velos_Sep14	4714_CK_LMveh_Velos_PD_Sep14	Ribosome-binding protein 1 OS=Mus musculus GN=Rrbp1 PE=1 SV=2	Q99PL5	JAH_swissprot_2013_11.fasta	172877	1	4	4	5	0.000224	0.0237	AENSQLTER	R	I	0.997	47	28.4	19.2	0	2	0	0	2	1047.51	1148.56	34958.8	4134.19	1151	1159	Empty	TRUE
Velos_samples_Sep14_from_msfs_in_categories round 2 STARRING v2	LMvh	4714_LMveh_CK_Velos_Sep14	4714_CK_LMveh_Velos_PD_Sep14	Ribosome-binding protein 1 OS=Mus musculus GN=Rrbp1 PE=1 SV=2	Q99PL5	JAH_swissprot_2013_11.fasta	172877	1	4	4	5	0.000224	0.0237	AMEALALAER	K	A	0.98	32.7	29.7	18.2	0	1	0	0	2	1090.56	1883.09	10689.4	3743.86	1227	1236	Empty	TRUE
Velos_samples_Sep14_from_msfs_in_categories round 2 STARRING v2	LMvh	4714_LMveh_CK_Velos_Sep14	4714_CK_LMveh_Velos_PD_Sep14	Ribosome-binding protein 1 OS=Mus musculus GN=Rrbp1 PE=1 SV=2	Q99PL5	JAH_swissprot_2013_11.fasta	172877	1	4	4	5	0.000224	0.0237	EQEIAAVQAR	R	M	0.952	20.5	27.8	11.6	0	1	0	0	2	1114.59	1533.35	18630.1	3689.44	955	964	Empty	TRUE
Velos_samples_Sep14_from_msfs_in_categories round 2 STARRING v2	LMvh	4714_LMveh_CK_Velos_Sep14	4714_CK_LMveh_Velos_PD_Sep14	Ribosome-binding protein 1 OS=Mus musculus GN=Rrbp1 PE=1 SV=2	Q99PL5	JAH_swissprot_2013_11.fasta	172877	1	4	4	5	0.000224	0.0237	LQQENSILR	R	D	0.969	23.2	29	11.5	0	1	0	0	2	1100.61	1755.76	33673.6	4445.3	1001	1009	Empty	TRUE
Velos_samples_Sep14_from_msfs_in_categories round 2 STARRING v2	LMvh	4714_LMveh_CK_Velos_Sep14	4714_CK_LMveh_Velos_PD_Sep14	Guanine nucleotide-binding protein G(I)/G(S)/G(T) subunit beta-2 OS=Mus musculus GN=Gnb2 PE=1 SV=3	P62880	JAH_swissprot_2013_11.fasta	37331.8	1	5	5	12	0.000538	0.179	ACGDSTLTQITAGLDPVGR	K	I	0.997	65	29.9	62.1	0	2	0	0	2	1931.95	2687.34	266301	14343.2	24	42	Orange and Blue	TRUE
Velos_samples_Sep14_from_msfs_in_categories round 2 STARRING v2	LMvh	4714_LMveh_CK_Velos_Sep14	4714_CK_LMveh_Velos_PD_Sep14	Guanine nucleotide-binding protein G(I)/G(S)/G(T) subunit beta-2 OS=Mus musculus GN=Gnb2 PE=1 SV=3	P62880	JAH_swissprot_2013_11.fasta	37331.8	1	5	5	12	0.000538	0.179	AGVLAGHDNR	R	V	0.997	47.4	27.9	37.1	0	3	0	0	2	1009.52	1187	521711	21336.7	305	314	Orange and Blue	TRUE	P62874
Velos_samples_Sep14_from_msfs_in_categories round 2 STARRING v2	LMvh	4714_LMveh_CK_Velos_Sep14	4714_CK_LMveh_Velos_PD_Sep14	Guanine nucleotide-binding protein G(I)/G(S)/G(T) subunit beta-2 OS=Mus musculus GN=Gnb2 PE=1 SV=3	P62880	JAH_swissprot_2013_11.fasta	37331.8	1	5	5	12	0.000538	0.179	IYAMHWGTDSR	K	L	0.965	20.3	26.1	12.8	0	1	0	0	2	1352.61	1696.86	81155.7	5331.96	58	68	Orange and Blue	TRUE	P62874
Velos_samples_Sep14_from_msfs_in_categories round 2 STARRING v2	LMvh	4714_LMveh_CK_Velos_Sep14	4714_CK_LMveh_Velos_PD_Sep14	Guanine nucleotide-binding protein G(I)/G(S)/G(T) subunit beta-2 OS=Mus musculus GN=Gnb2 PE=1 SV=3	P62880	JAH_swissprot_2013_11.fasta	37331.8	1	5	5	12	0.000538	0.179	LIIWDSYTTNK	K	V	0.997	56.7	28.5	37.2	0	3	0	0	2	1353.7	2539.15	1596960	83157.8	79	89	Orange and Blue	TRUE	P62874
Velos_samples_Sep14_from_msfs_in_categories round 2 STARRING v2	LMvh	4714_LMveh_CK_Velos_Sep14	4714_CK_LMveh_Velos_PD_Sep14	Guanine nucleotide-binding protein G(I)/G(S)/G(T) subunit beta-2 OS=Mus musculus GN=Gnb2 PE=1 SV=3	P62880	JAH_swissprot_2013_11.fasta	37331.8	1	5	5	12	0.000538	0.179	LLVSASQDGK	R	L	0.997	56.5	29.2	37.2	0	3	0	0	2	1017.56	1564.5	2783030	273206	69	78	Orange and Blue	TRUE	P62874
Velos_samples_Sep14_from_msfs_in_categories round 2 STARRING v2	LMvh	4714_LMveh_CK_Velos_Sep14	4714_CK_LMveh_Velos_PD_Sep14	Guanine nucleotide-binding protein G(I)/G(S)/G(T) subunit beta-1 OS=Mus musculus GN=Gnb1 PE=1 SV=3	P62874	JAH_swissprot_2013_11.fasta	37377.5	1	3	3	6	0.000269	0.288	ADQELMTYSHDNIICGITSVSFSK	R	S	0.997	44.3	28.7	31.9	0	0	2	0	2	2732.25	2682.73	154491	13804.5	257	280	Orange and Blue	TRUE
Velos_samples_Sep14_from_msfs_in_categories round 2 STARRING v2	LMvh	4714_LMveh_CK_Velos_Sep14	4714_CK_LMveh_Velos_PD_Sep14	Guanine nucleotide-binding protein G(I)/G(S)/G(T) subunit beta-1 OS=Mus musculus GN=Gnb1 PE=1 SV=3	P62874	JAH_swissprot_2013_11.fasta	37377.5	1	3	3	6	0.000269	0.288	AGVLAGHDNR	R	V	0.997	47.4	27.9	37.1	0	3	0	0	2	1009.52	1187	521711	21336.7	305	314	Orange and Blue	FALSE	P62880
Velos_samples_Sep14_from_msfs_in_categories round 2 STARRING v2	LMvh	4714_LMveh_CK_Velos_Sep14	4714_CK_LMveh_Velos_PD_Sep14	Guanine nucleotide-binding protein G(I)/G(S)/G(T) subunit beta-1 OS=Mus musculus GN=Gnb1 PE=1 SV=3	P62874	JAH_swissprot_2013_11.fasta	37377.5	1	3	3	6	0.000269	0.288	IYAMHWGTDSR	K	L	0.965	20.3	26.1	12.8	0	1	0	0	2	1352.61	1696.86	81155.7	5331.96	58	68	Orange and Blue	FALSE	P62880
Velos_samples_Sep14_from_msfs_in_categories round 2 STARRING v2	LMvh	4714_LMveh_CK_Velos_Sep14	4714_CK_LMveh_Velos_PD_Sep14	Guanine nucleotide-binding protein G(I)/G(S)/G(T) subunit beta-1 OS=Mus musculus GN=Gnb1 PE=1 SV=3	P62874	JAH_swissprot_2013_11.fasta	37377.5	1	3	3	6	0.000269	0.288	KACADATLSQITNNIDPVGR	R	I	0.997	61.7	30.1	43.3	0	0	2	0	2	2144.08	2395.4	439666	36182.2	23	42	Orange and Blue	TRUE
Velos_samples_Sep14_from_msfs_in_categories round 2 STARRING v2	LMvh	4714_LMveh_CK_Velos_Sep14	4714_CK_LMveh_Velos_PD_Sep14	Guanine nucleotide-binding protein G(I)/G(S)/G(T) subunit beta-1 OS=Mus musculus GN=Gnb1 PE=1 SV=3	P62874	JAH_swissprot_2013_11.fasta	37377.5	1	3	3	6	0.000269	0.288	LFVSGACDASAK	R	L	0.997	74.5	27.7	56.1	0	2	0	0	2	1225.59	1776.71	474647	30723.8	198	209	Orange and Blue	TRUE
Velos_samples_Sep14_from_msfs_in_categories round 2 STARRING v2	LMvh	4714_LMveh_CK_Velos_Sep14	4714_CK_LMveh_Velos_PD_Sep14	Guanine nucleotide-binding protein G(I)/G(S)/G(T) subunit beta-1 OS=Mus musculus GN=Gnb1 PE=1 SV=3	P62874	JAH_swissprot_2013_11.fasta	37377.5	1	3	3	6	0.000269	0.288	LIIWDSYTTNK	K	V	0.997	56.7	28.5	37.2	0	3	0	0	2	1353.7	2539.15	1596960	83157.8	79	89	Orange and Blue	FALSE	P62880
Velos_samples_Sep14_from_msfs_in_categories round 2 STARRING v2	LMvh	4714_LMveh_CK_Velos_Sep14	4714_CK_LMveh_Velos_PD_Sep14	Guanine nucleotide-binding protein G(I)/G(S)/G(T) subunit beta-1 OS=Mus musculus GN=Gnb1 PE=1 SV=3	P62874	JAH_swissprot_2013_11.fasta	37377.5	1	3	3	6	0.000269	0.288	LLVSASQDGK	R	L	0.997	56.5	29.2	37.2	0	3	0	0	2	1017.56	1564.5	2783030	273206	69	78	Orange and Blue	FALSE	P62880
Velos_samples_Sep14_from_msfs_in_categories round 2 STARRING v2	LMvh	4714_LMveh_CK_Velos_Sep14	4714_CK_LMveh_Velos_PD_Sep14	40S ribosomal protein S25 OS=Mus musculus GN=Rps25 PE=2 SV=1	P62852	JAH_swissprot_2013_11.fasta	13743	1	2	2	4	0.000179	0.144	AALQELLSK	R	G	0.997	57.5	28.1	41.8	0	3	0	0	2	972.572	2339.05	573597	56126.9	86	94	Empty	TRUE
Velos_samples_Sep14_from_msfs_in_categories round 2 STARRING v2	LMvh	4714_LMveh_CK_Velos_Sep14	4714_CK_LMveh_Velos_PD_Sep14	40S ribosomal protein S25 OS=Mus musculus GN=Rps25 PE=2 SV=1	P62852	JAH_swissprot_2013_11.fasta	13743	1	2	2	4	0.000179	0.144	LNNLVLFDK	K	A	0.988	31.9	26.9	19.8	0	1	0	0	2	1075.61	2519.32	33879.8	8048.37	44	52	Empty	TRUE
Velos_samples_Sep14_from_msfs_in_categories round 2 STARRING v2	LMvh	4714_LMveh_CK_Velos_Sep14	4714_CK_LMveh_Velos_PD_Sep14	Ras-related protein Rab-1A OS=Mus musculus GN=Rab1A PE=1 SV=3	P62821	JAH_swissprot_2013_11.fasta	22678.5	1	4	6	14	0.000627	0.41	KVVDYTTAK	K	E	0.99	25.1	26.4	18.1	0	2	0	0	2	1024.57	1260.06	264840	16805.3	132	140	Orange and Blue	TRUE
Velos_samples_Sep14_from_msfs_in_categories round 2 STARRING v2	LMvh	4714_LMveh_CK_Velos_Sep14	4714_CK_LMveh_Velos_PD_Sep14	Ras-related protein Rab-1A OS=Mus musculus GN=Rab1A PE=1 SV=3	P62821	JAH_swissprot_2013_11.fasta	22678.5	1	4	6	14	0.000627	0.41	LLLIGDSGVGK	K	S	0.993	53.2	27.5	0	0	3	0	0	2	1071.64	2420.31	2989060	194402	14	24	Orange and Blue	FALSE	Q9D1G1,P61028,P61027,Q6PHN9
Velos_samples_Sep14_from_msfs_in_categories round 2 STARRING v2	LMvh	4714_LMveh_CK_Velos_Sep14	4714_CK_LMveh_Velos_PD_Sep14	Ras-related protein Rab-1A OS=Mus musculus GN=Rab1A PE=1 SV=3	P62821	JAH_swissprot_2013_11.fasta	22678.5	1	4	6	14	0.000627	0.41	LQIWDTAGQER	K	F	0.993	68.4	29.1	0	0	4	0	0	2	1316.66	2222.02	2275860	128351	62	72	Orange and Blue	FALSE	Q9D1G1,P61028,P35279,P61027,Q91V41,Q6PHN9
Velos_samples_Sep14_from_msfs_in_categories round 2 STARRING v2	LMvh	4714_LMveh_CK_Velos_Sep14	4714_CK_LMveh_Velos_PD_Sep14	Ras-related protein Rab-1A OS=Mus musculus GN=Rab1A PE=1 SV=3	P62821	JAH_swissprot_2013_11.fasta	22678.5	1	4	6	14	0.000627	0.41	MGPGATAGGAEK	R	S	0.997	67.5	26.5	46.6	0	6	0	0	2	1062.49	941.755	994009	25136.6	176	187	Orange and Blue	TRUE
Velos_samples_Sep14_from_msfs_in_categories round 2 STARRING v2	LMvh	4714_LMveh_CK_Velos_Sep14	4714_CK_LMveh_Velos_PD_Sep14	Ras-related protein Rab-1A OS=Mus musculus GN=Rab1A PE=1 SV=3	P62821	JAH_swissprot_2013_11.fasta	22678.5	1	4	6	14	0.000627	0.41	NATNVEQSFMTMAAEIK	K	K	0.997	73.8	27.8	59.6	0	2	2	0	2	1916.87	2213.56	799755	29100	157	173	Orange and Blue	TRUE
Velos_samples_Sep14_from_msfs_in_categories round 2 STARRING v2	LMvh	4714_LMveh_CK_Velos_Sep14	4714_CK_LMveh_Velos_PD_Sep14	Ras-related protein Rab-1A OS=Mus musculus GN=Rab1A PE=1 SV=3	P62821	JAH_swissprot_2013_11.fasta	22678.5	1	4	6	14	0.000627	0.41	QWLQEIDR	K	Y	0.99	52.7	28.3	23	0	2	0	0	2	1087.55	2249.21	855648	107189	104	111	Orange and Blue	FALSE	Q9D1G1
Velos_samples_Sep14_from_msfs_in_categories round 2 STARRING v2	LMvh	4714_LMveh_CK_Velos_Sep14	4714_CK_LMveh_Velos_PD_Sep14	Ras-related protein Rab-1A OS=Mus musculus GN=Rab1A PE=1 SV=3	P62821	JAH_swissprot_2013_11.fasta	22678.5	1	4	6	14	0.000627	0.41	TITSSYYR	R	G	0.99	45.2	28.8	25.1	0	2	0	0	2	990.489	1610.32	1005360	59139.2	75	82	Orange and Blue	FALSE	Q9D1G1
Velos_samples_Sep14_from_msfs_in_categories round 2 STARRING v2	LMvh	4714_LMveh_CK_Velos_Sep14	4714_CK_LMveh_Velos_PD_Sep14	Ras-related protein Rab-1A OS=Mus musculus GN=Rab1A PE=1 SV=3	P62821	JAH_swissprot_2013_11.fasta	22678.5	1	4	6	14	0.000627	0.41	VVDYTTAK	K	E	0.99	32.1	25.9	27.9	0	2	0	0	2	896.472	1318.37	413198	51022.7	133	140	Orange and Blue	TRUE
Velos_samples_Sep14_from_msfs_in_categories round 2 STARRING v2	LMvh	4714_LMveh_CK_Velos_Sep14	4714_CK_LMveh_Velos_PD_Sep14	Ras-related protein Rab-1A OS=Mus musculus GN=Rab1A PE=1 SV=3	P62821	JAH_swissprot_2013_11.fasta	22678.5	1	4	6	14	0.000627	0.41	YASENVNK	R	L	0.99	44	26.4	31.2	0	2	0	0	2	924.442	996.298	1057250	33446.4	112	119	Orange and Blue	FALSE	Q9D1G1
Velos_samples_Sep14_from_msfs_in_categories round 2 STARRING v2	LMvh	4714_LMveh_CK_Velos_Sep14	4714_CK_LMveh_Velos_PD_Sep14	V-type proton ATPase subunit B, brain isoform OS=Mus musculus GN=Atp6v1b2 PE=1 SV=1	P62814	JAH_swissprot_2013_11.fasta	56552.3	1	10	10	25	0.00112	0.205	AVVQVFEGTSGIDAK	K	K	0.997	47.7	29.6	39.6	0	3	0	0	2	1520.8	2300.25	107739	15860.1	94	108	Orange and Blue	TRUE
Velos_samples_Sep14_from_msfs_in_categories round 2 STARRING v2	LMvh	4714_LMveh_CK_Velos_Sep14	4714_CK_LMveh_Velos_PD_Sep14	V-type proton ATPase subunit B, brain isoform OS=Mus musculus GN=Atp6v1b2 PE=1 SV=1	P62814	JAH_swissprot_2013_11.fasta	56552.3	1	10	10	25	0.00112	0.205	EQALAVSR	R	N	0.99	32.9	29.4	21	0	2	0	0	2	873.479	1413.18	176634	16093	30	37	Orange and Blue	TRUE
Velos_samples_Sep14_from_msfs_in_categories round 2 STARRING v2	LMvh	4714_LMveh_CK_Velos_Sep14	4714_CK_LMveh_Velos_PD_Sep14	V-type proton ATPase subunit B, brain isoform OS=Mus musculus GN=Atp6v1b2 PE=1 SV=1	P62814	JAH_swissprot_2013_11.fasta	56552.3	1	10	10	25	0.00112	0.205	IPQSTLSEFYPR	R	D	0.997	60.9	28.9	49.5	0	2	0	0	2	1437.74	2455.09	227609	12508.9	495	506	Orange and Blue	TRUE
Velos_samples_Sep14_from_msfs_in_categories round 2 STARRING v2	LMvh	4714_LMveh_CK_Velos_Sep14	4714_CK_LMveh_Velos_PD_Sep14	V-type proton ATPase subunit B, brain isoform OS=Mus musculus GN=Atp6v1b2 PE=1 SV=1	P62814	JAH_swissprot_2013_11.fasta	56552.3	1	10	10	25	0.00112	0.205	NFITQGPYENR	K	T	0.997	53.1	28.4	37.2	0	3	0	0	2	1338.64	2048.13	250728	21117.8	461	471	Orange and Blue	TRUE
Velos_samples_Sep14_from_msfs_in_categories round 2 STARRING v2	LMvh	4714_LMveh_CK_Velos_Sep14	4714_CK_LMveh_Velos_PD_Sep14	V-type proton ATPase subunit B, brain isoform OS=Mus musculus GN=Atp6v1b2 PE=1 SV=1	P62814	JAH_swissprot_2013_11.fasta	56552.3	1	10	10	25	0.00112	0.205	QIYPPINVLPSLSR	R	L	0.996	28.8	25.3	21.9	0	2	0	0	2	1596.91	2885.69	157322	13431.5	387	400	Orange and Blue	TRUE
Velos_samples_Sep14_from_msfs_in_categories round 2 STARRING v2	LMvh	4714_LMveh_CK_Velos_Sep14	4714_CK_LMveh_Velos_PD_Sep14	V-type proton ATPase subunit B, brain isoform OS=Mus musculus GN=Atp6v1b2 PE=1 SV=1	P62814	JAH_swissprot_2013_11.fasta	56552.3	1	10	10	25	0.00112	0.205	RIPQSTLSEFYPR	K	D	0.994	27.7	29.2	20.4	0	0	2	0	2	1593.84	2312.09	103121	17251.4	494	506	Orange and Blue	TRUE
Velos_samples_Sep14_from_msfs_in_categories round 2 STARRING v2	LMvh	4714_LMveh_CK_Velos_Sep14	4714_CK_LMveh_Velos_PD_Sep14	V-type proton ATPase subunit B, brain isoform OS=Mus musculus GN=Atp6v1b2 PE=1 SV=1	P62814	JAH_swissprot_2013_11.fasta	56552.3	1	10	10	25	0.00112	0.205	SAIGEGMTR	K	K	0.997	41.8	26.6	23.4	0	2	0	0	2	937.441	1107.82	243157	29197.2	404	412	Orange and Blue	TRUE
Velos_samples_Sep14_from_msfs_in_categories round 2 STARRING v2	LMvh	4714_LMveh_CK_Velos_Sep14	4714_CK_LMveh_Velos_PD_Sep14	V-type proton ATPase subunit B, brain isoform OS=Mus musculus GN=Atp6v1b2 PE=1 SV=1	P62814	JAH_swissprot_2013_11.fasta	56552.3	1	10	10	25	0.00112	0.205	SGQVLEVSGSK	R	A	0.997	53.4	29.7	30.3	0	4	0	0	2	1090.57	1539.37	231940	39794.5	83	93	Orange and Blue	TRUE
Velos_samples_Sep14_from_msfs_in_categories round 2 STARRING v2	LMvh	4714_LMveh_CK_Velos_Sep14	4714_CK_LMveh_Velos_PD_Sep14	V-type proton ATPase subunit B, brain isoform OS=Mus musculus GN=Atp6v1b2 PE=1 SV=1	P62814	JAH_swissprot_2013_11.fasta	56552.3	1	10	10	25	0.00112	0.205	TPVSEDMLGR	R	V	0.997	47.6	28	34.6	0	4	0	0	2	1120.53	1515.01	284025	41578	121	130	Orange and Blue	TRUE
Velos_samples_Sep14_from_msfs_in_categories round 2 STARRING v2	LMvh	4714_LMveh_CK_Velos_Sep14	4714_CK_LMveh_Velos_PD_Sep14	V-type proton ATPase subunit B, brain isoform OS=Mus musculus GN=Atp6v1b2 PE=1 SV=1	P62814	JAH_swissprot_2013_11.fasta	56552.3	1	10	10	25	0.00112	0.205	YAEIVHLTLPDGTK	R	R	0.946	19.1	28.9	13.8	0	0	1	0	2	1556.83	2424.17	212801	18898.9	68	81	Orange and Blue	TRUE
Velos_samples_Sep14_from_msfs_in_categories round 2 STARRING v2	LMvh	4714_LMveh_CK_Velos_Sep14	4714_CK_LMveh_Velos_PD_Sep14	Histone H4 OS=Mus musculus GN=Hist1h4a PE=1 SV=2	P62806	JAH_swissprot_2013_11.fasta	11367.7	1	1	1	1	4.48e-05	0.0971	ISGLIYEETR	R	G	0.997	37.6	28.1	24	0	1	0	0	2	1180.62	2112.65	52976.3	5574.32	47	56	Empty	TRUE
Velos_samples_Sep14_from_msfs_in_categories round 2 STARRING v2	LMvh	4714_LMveh_CK_Velos_Sep14	4714_CK_LMveh_Velos_PD_Sep14	Catenin delta-1 OS=Mus musculus GN=Ctnnd1 PE=1 SV=2	P30999	JAH_swissprot_2013_11.fasta	104927	1	2	2	5	0.000224	0.0288	ALSAIAELLTSEHER	K	V	0.996	32	28.4	20	0	0	2	0	2	1639.87	2755.67	134901	14684.9	711	725	Orange and Blue	TRUE
Velos_samples_Sep14_from_msfs_in_categories round 2 STARRING v2	LMvh	4714_LMveh_CK_Velos_Sep14	4714_CK_LMveh_Velos_PD_Sep14	Catenin delta-1 OS=Mus musculus GN=Ctnnd1 PE=1 SV=2	P30999	JAH_swissprot_2013_11.fasta	104927	1	2	2	5	0.000224	0.0288	GYELLFQPEVVR	R	I	0.997	38.3	28.7	28.9	0	3	0	0	2	1449.77	2812.88	103271	10549.6	655	666	Orange and Blue	TRUE
Velos_samples_Sep14_from_msfs_in_categories round 2 STARRING v2	LMvh	4714_LMveh_CK_Velos_Sep14	4714_CK_LMveh_Velos_PD_Sep14	Transforming protein RhoA OS=Mus musculus GN=Rhoa PE=1 SV=1	Q9QUI0	JAH_swissprot_2013_11.fasta	21782.5	1	4	4	6	0.000269	0.249	EVFEMATR	R	A	0.953	30.8	25	3.77	0	1	0	0	2	998.461	1536.63	600766	28658.4	169	176	Orange and Blue	TRUE
Velos_samples_Sep14_from_msfs_in_categories round 2 STARRING v2	LMvh	4714_LMveh_CK_Velos_Sep14	4714_CK_LMveh_Velos_PD_Sep14	Transforming protein RhoA OS=Mus musculus GN=Rhoa PE=1 SV=1	Q9QUI0	JAH_swissprot_2013_11.fasta	21782.5	1	4	4	6	0.000269	0.249	IGAFGYMECSAK	R	T	0.997	56.9	25	49.1	0	2	0	0	2	1349.59	1947.78	236320	20612.3	151	162	Orange and Blue	TRUE
Velos_samples_Sep14_from_msfs_in_categories round 2 STARRING v2	LMvh	4714_LMveh_CK_Velos_Sep14	4714_CK_LMveh_Velos_PD_Sep14	Transforming protein RhoA OS=Mus musculus GN=Rhoa PE=1 SV=1	Q9QUI0	JAH_swissprot_2013_11.fasta	21782.5	1	4	4	6	0.000269	0.249	LVIVGDGACGK	K	T	0.997	40.5	30.4	23.1	0	1	0	0	2	1088.58	1849.41	183793	22206.6	8	18	Orange and Blue	TRUE
Velos_samples_Sep14_from_msfs_in_categories round 2 STARRING v2	LMvh	4714_LMveh_CK_Velos_Sep14	4714_CK_LMveh_Velos_PD_Sep14	Transforming protein RhoA OS=Mus musculus GN=Rhoa PE=1 SV=1	Q9QUI0	JAH_swissprot_2013_11.fasta	21782.5	1	4	4	6	0.000269	0.249	QVELALWDTAGQEDYDR	K	L	0.997	76.2	28.4	68	0	2	0	0	2	2008.92	2692.71	293325	13907.6	52	68	Orange and Blue	TRUE
Velos_samples_Sep14_from_msfs_in_categories round 2 STARRING v2	LMvh	4714_LMveh_CK_Velos_Sep14	4714_CK_LMveh_Velos_PD_Sep14	Nuclease-sensitive element-binding protein 1 OS=Mus musculus GN=Ybx1 PE=1 SV=3	P62960	JAH_swissprot_2013_11.fasta	35729.5	1	3	3	4	0.000179	0.149	GAEAANVTGPGGVPVQGSK	K	Y	0.997	86	29.5	69.6	0	2	0	0	2	1695.87	1673.99	353373	20524	117	135	Empty	TRUE
Velos_samples_Sep14_from_msfs_in_categories round 2 STARRING v2	LMvh	4714_LMveh_CK_Velos_Sep14	4714_CK_LMveh_Velos_PD_Sep14	Nuclease-sensitive element-binding protein 1 OS=Mus musculus GN=Ybx1 PE=1 SV=3	P62960	JAH_swissprot_2013_11.fasta	35729.5	1	3	3	4	0.000179	0.149	NEGSESAPEGQAQQR	K	R	0.997	44.5	25	35.3	0	1	0	0	2	1587.7	1028.77	10120.4	576.256	169	183	Empty	TRUE
Velos_samples_Sep14_from_msfs_in_categories round 2 STARRING v2	LMvh	4714_LMveh_CK_Velos_Sep14	4714_CK_LMveh_Velos_PD_Sep14	Nuclease-sensitive element-binding protein 1 OS=Mus musculus GN=Ybx1 PE=1 SV=3	P62960	JAH_swissprot_2013_11.fasta	35729.5	1	3	3	4	0.000179	0.149	NYQQNYQNSESGEK	R	N	0.997	54.3	25	51.7	0	1	0	0	2	1688.71	1212.68	9333.64	797.996	155	168	Empty	TRUE
Velos_samples_Sep14_from_msfs_in_categories round 2 STARRING v2	LMvh	4714_LMveh_CK_Velos_Sep14	4714_CK_LMveh_Velos_PD_Sep14	60S ribosomal protein L36a OS=Mus musculus GN=Rpl36a PE=2 SV=2	P83882	JAH_swissprot_2013_11.fasta	12441.1	0.995	1	1	2	8.96e-05	0.0943	GKDSLYAQGK	K	R	0.997	44	27.8	32.8	0	2	0	0	2	1066.55	1203.23	17735.7	5855.91	29	38	Empty	TRUE
Velos_samples_Sep14_from_msfs_in_categories round 2 STARRING v2	LMvh	4714_LMveh_CK_Velos_Sep14	4714_CK_LMveh_Velos_PD_Sep14	EH domain-containing protein 1 OS=Mus musculus GN=Ehd1 PE=1 SV=1	Q9WVK4	JAH_swissprot_2013_11.fasta	60605.2	1	13	15	27	0.00121	0.345	ADQIETQQLMR	K	V	0.997	48.1	29.1	36.1	0	4	0	0	2	1348.65	1590.53	251649	23282.8	221	231	Empty	TRUE
Velos_samples_Sep14_from_msfs_in_categories round 2 STARRING v2	LMvh	4714_LMveh_CK_Velos_Sep14	4714_CK_LMveh_Velos_PD_Sep14	EH domain-containing protein 1 OS=Mus musculus GN=Ehd1 PE=1 SV=1	Q9WVK4	JAH_swissprot_2013_11.fasta	60605.2	1	13	15	27	0.00121	0.345	DKPTYDEIFYTLSPVNGK	K	I	0.981	26.7	30	12.1	0	0	2	0	2	2088.02	2791.07	364520	14698.9	444	461	Empty	TRUE
Velos_samples_Sep14_from_msfs_in_categories round 2 STARRING v2	LMvh	4714_LMveh_CK_Velos_Sep14	4714_CK_LMveh_Velos_PD_Sep14	EH domain-containing protein 1 OS=Mus musculus GN=Ehd1 PE=1 SV=1	Q9WVK4	JAH_swissprot_2013_11.fasta	60605.2	1	13	15	27	0.00121	0.345	EHQISSGDFPSLR	R	K	0.995	32	28.7	16.5	0	0	1	0	2	1472.71	2049.28	82192.7	11015.8	345	357	Empty	TRUE
Velos_samples_Sep14_from_msfs_in_categories round 2 STARRING v2	LMvh	4714_LMveh_CK_Velos_Sep14	4714_CK_LMveh_Velos_PD_Sep14	EH domain-containing protein 1 OS=Mus musculus GN=Ehd1 PE=1 SV=1	Q9WVK4	JAH_swissprot_2013_11.fasta	60605.2	1	13	15	27	0.00121	0.345	ELVNNLGEIYQK	K	I	0.997	68.2	29.6	61.1	0	3	0	0	2	1419.75	2288.58	242170	18668.5	330	341	Empty	TRUE
Velos_samples_Sep14_from_msfs_in_categories round 2 STARRING v2	LMvh	4714_LMveh_CK_Velos_Sep14	4714_CK_LMveh_Velos_PD_Sep14	EH domain-containing protein 1 OS=Mus musculus GN=Ehd1 PE=1 SV=1	Q9WVK4	JAH_swissprot_2013_11.fasta	60605.2	1	13	15	27	0.00121	0.345	IGPEPTTDSFIAVMHGPTEGVVPGNALVVDPR	R	R	0.987	31.5	29.7	24.3	0	0	1	0	2	3288.66	2685.98	83910.9	2541.55	88	119	Empty	TRUE
Velos_samples_Sep14_from_msfs_in_categories round 2 STARRING v2	LMvh	4714_LMveh_CK_Velos_Sep14	4714_CK_LMveh_Velos_PD_Sep14	EH domain-containing protein 1 OS=Mus musculus GN=Ehd1 PE=1 SV=1	Q9WVK4	JAH_swissprot_2013_11.fasta	60605.2	1	13	15	27	0.00121	0.345	IINTPEVVR	K	V	0.966	21.5	25	12.7	0	2	0	0	2	1040.61	1883.58	250263	37194.2	243	251	Empty	TRUE
Velos_samples_Sep14_from_msfs_in_categories round 2 STARRING v2	LMvh	4714_LMveh_CK_Velos_Sep14	4714_CK_LMveh_Velos_PD_Sep14	EH domain-containing protein 1 OS=Mus musculus GN=Ehd1 PE=1 SV=1	Q9WVK4	JAH_swissprot_2013_11.fasta	60605.2	1	13	15	27	0.00121	0.345	ITGANAKK	K	E	0.949	7.14	29.1	-10.6	0	1	0	0	2	802.478	1626.06	240180	26680.2	462	469	Empty	TRUE
Velos_samples_Sep14_from_msfs_in_categories round 2 STARRING v2	LMvh	4714_LMveh_CK_Velos_Sep14	4714_CK_LMveh_Velos_PD_Sep14	EH domain-containing protein 1 OS=Mus musculus GN=Ehd1 PE=1 SV=1	Q9WVK4	JAH_swissprot_2013_11.fasta	60605.2	1	13	15	27	0.00121	0.345	KLFEAEEQDLFKDIQSLPR	R	N	0.993	29.3	29.3	16	0	0	0	2	2	2306.2	2924.62	117588	8249.64	269	287	Empty	TRUE
Velos_samples_Sep14_from_msfs_in_categories round 2 STARRING v2	LMvh	4714_LMveh_CK_Velos_Sep14	4714_CK_LMveh_Velos_PD_Sep14	EH domain-containing protein 1 OS=Mus musculus GN=Ehd1 PE=1 SV=1	Q9WVK4	JAH_swissprot_2013_11.fasta	60605.2	1	13	15	27	0.00121	0.345	LADVDKDGLLDDEEFALANHLIK	K	V	0.995	25.6	29.8	22.8	0	0	1	1	2	2554.3	2827.24	191946	18091.9	487	509	Empty	TRUE
Velos_samples_Sep14_from_msfs_in_categories round 2 STARRING v2	LMvh	4714_LMveh_CK_Velos_Sep14	4714_CK_LMveh_Velos_PD_Sep14	EH domain-containing protein 1 OS=Mus musculus GN=Ehd1 PE=1 SV=1	Q9WVK4	JAH_swissprot_2013_11.fasta	60605.2	1	13	15	27	0.00121	0.345	LFEAEEQDLFK	K	D	0.979	29.3	28.1	10.9	0	1	0	0	2	1368.67	2576.45	66515	6591.88	270	280	Empty	TRUE
Velos_samples_Sep14_from_msfs_in_categories round 2 STARRING v2	LMvh	4714_LMveh_CK_Velos_Sep14	4714_CK_LMveh_Velos_PD_Sep14	EH domain-containing protein 1 OS=Mus musculus GN=Ehd1 PE=1 SV=1	Q9WVK4	JAH_swissprot_2013_11.fasta	60605.2	1	13	15	27	0.00121	0.345	LLDTVDDMLANDIAR	K	L	0.997	66.4	29.9	54.3	0	5	0	0	2	1690.83	2489.04	694041	32074.8	378	392	Empty	TRUE
Velos_samples_Sep14_from_msfs_in_categories round 2 STARRING v2	LMvh	4714_LMveh_CK_Velos_Sep14	4714_CK_LMveh_Velos_PD_Sep14	EH domain-containing protein 1 OS=Mus musculus GN=Ehd1 PE=1 SV=1	Q9WVK4	JAH_swissprot_2013_11.fasta	60605.2	1	13	15	27	0.00121	0.345	MQELLQTQDFSK	K	F	0.997	61.2	28.1	38.3	0	2	0	0	2	1483.71	2064.56	59033.2	6476.33	359	370	Empty	TRUE
Velos_samples_Sep14_from_msfs_in_categories round 2 STARRING v2	LMvh	4714_LMveh_CK_Velos_Sep14	4714_CK_LMveh_Velos_PD_Sep14	EH domain-containing protein 1 OS=Mus musculus GN=Ehd1 PE=1 SV=1	Q9WVK4	JAH_swissprot_2013_11.fasta	60605.2	1	13	15	27	0.00121	0.345	QEESLMPSQAVK	R	G	0.982	31.9	29	8.72	0	1	0	0	2	1362.66	1550.59	102245	5781.08	399	410	Empty	TRUE
Velos_samples_Sep14_from_msfs_in_categories round 2 STARRING v2	LMvh	4714_LMveh_CK_Velos_Sep14	4714_CK_LMveh_Velos_PD_Sep14	CD63 antigen OS=Mus musculus GN=Cd63 PE=1 SV=2	P41731	JAH_swissprot_2013_11.fasta	25766.6	1	3	3	16	0.000717	0.126	DQVKSEFNK	R	S	0.977	24.3	28.2	12.3	0	1	0	0	2	1094.55	1244.05	35130.3	2622.75	109	117	Orange and Blue	TRUE
Velos_samples_Sep14_from_msfs_in_categories round 2 STARRING v2	LMvh	4714_LMveh_CK_Velos_Sep14	4714_CK_LMveh_Velos_PD_Sep14	CD63 antigen OS=Mus musculus GN=Cd63 PE=1 SV=2	P41731	JAH_swissprot_2013_11.fasta	25766.6	1	3	3	16	0.000717	0.126	SFQQQMQNYLK	K	D	0.997	61.6	26.9	37.9	0	7	0	0	2	1430.67	1782.24	973925	36243.1	118	128	Orange and Blue	TRUE
Velos_samples_Sep14_from_msfs_in_categories round 2 STARRING v2	LMvh	4714_LMveh_CK_Velos_Sep14	4714_CK_LMveh_Velos_PD_Sep14	CD63 antigen OS=Mus musculus GN=Cd63 PE=1 SV=2	P41731	JAH_swissprot_2013_11.fasta	25766.6	1	3	3	16	0.000717	0.126	TATILDKLQK	K	E	0.997	51.1	25	35.7	0	8	0	0	2	1130.68	2003.53	1888270	137847	132	141	Orange and Blue	TRUE
Velos_samples_Sep14_from_msfs_in_categories round 2 STARRING v2	LMvh	4714_LMveh_CK_Velos_Sep14	4714_CK_LMveh_Velos_PD_Sep14	IST1 homolog OS=Mus musculus GN=Ist1 PE=2 SV=1	Q9CX00	JAH_swissprot_2013_11.fasta	39469.7	1	5	5	7	0.000314	0.133	EIADYLAAGKDER	K	A	0.991	24.3	28.9	16.5	0	0	1	0	2	1450.72	1963.19	193817	16396	39	51	Orange and Blue	TRUE
Velos_samples_Sep14_from_msfs_in_categories round 2 STARRING v2	LMvh	4714_LMveh_CK_Velos_Sep14	4714_CK_LMveh_Velos_PD_Sep14	IST1 homolog OS=Mus musculus GN=Ist1 PE=2 SV=1	Q9CX00	JAH_swissprot_2013_11.fasta	39469.7	1	5	5	7	0.000314	0.133	FGLIQSMK	R	E	0.99	33.4	26	19.8	0	1	0	0	2	939.497	2002.76	136130	12755.7	83	90	Orange and Blue	TRUE
Velos_samples_Sep14_from_msfs_in_categories round 2 STARRING v2	LMvh	4714_LMveh_CK_Velos_Sep14	4714_CK_LMveh_Velos_PD_Sep14	IST1 homolog OS=Mus musculus GN=Ist1 PE=2 SV=1	Q9CX00	JAH_swissprot_2013_11.fasta	39469.7	1	5	5	7	0.000314	0.133	LQSEVAELK	R	I	0.997	59.4	30.1	27.2	0	2	0	0	2	1016.56	1748.86	449596	36887	110	118	Orange and Blue	TRUE
Velos_samples_Sep14_from_msfs_in_categories round 2 STARRING v2	LMvh	4714_LMveh_CK_Velos_Sep14	4714_CK_LMveh_Velos_PD_Sep14	IST1 homolog OS=Mus musculus GN=Ist1 PE=2 SV=1	Q9CX00	JAH_swissprot_2013_11.fasta	39469.7	1	5	5	7	0.000314	0.133	LSVEAPPK	K	I	0.979	34.1	25	7.48	0	2	0	0	2	840.483	1585.04	196396	18509.2	152	159	Orange and Blue	TRUE
Velos_samples_Sep14_from_msfs_in_categories round 2 STARRING v2	LMvh	4714_LMveh_CK_Velos_Sep14	4714_CK_LMveh_Velos_PD_Sep14	IST1 homolog OS=Mus musculus GN=Ist1 PE=2 SV=1	Q9CX00	JAH_swissprot_2013_11.fasta	39469.7	1	5	5	7	0.000314	0.133	TNQIGTVNDR	R	L	0.997	42.6	28.7	21.5	0	1	0	0	2	1117.56	1307.27	164229	19661.8	138	147	Orange and Blue	TRUE
Velos_samples_Sep14_from_msfs_in_categories round 2 STARRING v2	LMvh	4714_LMveh_CK_Velos_Sep14	4714_CK_LMveh_Velos_PD_Sep14	ATP-dependent RNA helicase DDX3X OS=Mus musculus GN=Ddx3x PE=1 SV=3	Q62167	JAH_swissprot_2013_11.fasta	73103.7	1	7	7	15	0.000672	0.131	DLMACAQTGSGK	R	T	0.997	42.6	25	35.4	0	2	0	0	2	1254.55	1255.23	8831.47	1878.46	219	230	Orange and Blue	TRUE
Velos_samples_Sep14_from_msfs_in_categories round 2 STARRING v2	LMvh	4714_LMveh_CK_Velos_Sep14	4714_CK_LMveh_Velos_PD_Sep14	ATP-dependent RNA helicase DDX3X OS=Mus musculus GN=Ddx3x PE=1 SV=3	Q62167	JAH_swissprot_2013_11.fasta	73103.7	1	7	7	15	0.000672	0.131	HVINFDLPSDIEEYVHR	K	I	0.997	37.2	30.1	31.3	0	0	1	0	2	2083.02	2809.28	77427.8	3769.52	512	528	Orange and Blue	TRUE
Velos_samples_Sep14_from_msfs_in_categories round 2 STARRING v2	LMvh	4714_LMveh_CK_Velos_Sep14	4714_CK_LMveh_Velos_PD_Sep14	ATP-dependent RNA helicase DDX3X OS=Mus musculus GN=Ddx3x PE=1 SV=3	Q62167	JAH_swissprot_2013_11.fasta	73103.7	1	7	7	15	0.000672	0.131	IVEQDTMPPK	R	G	0.997	46.9	28.6	28.1	0	4	0	0	2	1173.58	1280.7	121783	9771.28	364	373	Orange and Blue	TRUE
Velos_samples_Sep14_from_msfs_in_categories round 2 STARRING v2	LMvh	4714_LMveh_CK_Velos_Sep14	4714_CK_LMveh_Velos_PD_Sep14	ATP-dependent RNA helicase DDX3X OS=Mus musculus GN=Ddx3x PE=1 SV=3	Q62167	JAH_swissprot_2013_11.fasta	73103.7	1	7	7	15	0.000672	0.131	MLDMGFEPQIR	R	R	0.997	44	26.9	29.9	0	2	0	0	2	1368.63	2127.08	297083	15171.5	352	362	Orange and Blue	TRUE	Q61656
Velos_samples_Sep14_from_msfs_in_categories round 2 STARRING v2	LMvh	4714_LMveh_CK_Velos_Sep14	4714_CK_LMveh_Velos_PD_Sep14	ATP-dependent RNA helicase DDX3X OS=Mus musculus GN=Ddx3x PE=1 SV=3	Q62167	JAH_swissprot_2013_11.fasta	73103.7	1	7	7	15	0.000672	0.131	QSSGASSSSFSSSR	R	A	0.996	35.1	25	19	0	2	0	0	2	1361.59	1164.54	33696.1	3276.01	604	617	Orange and Blue	TRUE
Velos_samples_Sep14_from_msfs_in_categories round 2 STARRING v2	LMvh	4714_LMveh_CK_Velos_Sep14	4714_CK_LMveh_Velos_PD_Sep14	ATP-dependent RNA helicase DDX3X OS=Mus musculus GN=Ddx3x PE=1 SV=3	Q62167	JAH_swissprot_2013_11.fasta	73103.7	1	7	7	15	0.000672	0.131	SPILVATAVAAR	K	G	0.997	58.7	25	46.4	0	1	0	0	2	1168.7	2285.43	65426.9	6479.41	492	503	Orange and Blue	TRUE
Velos_samples_Sep14_from_msfs_in_categories round 2 STARRING v2	LMvh	4714_LMveh_CK_Velos_Sep14	4714_CK_LMveh_Velos_PD_Sep14	ATP-dependent RNA helicase DDX3X OS=Mus musculus GN=Ddx3x PE=1 SV=3	Q62167	JAH_swissprot_2013_11.fasta	73103.7	1	7	7	15	0.000672	0.131	VGSTSENITQK	R	V	0.997	58.1	29	33.9	0	3	0	0	2	1163.59	1208.4	246650	16155	408	418	Orange and Blue	TRUE
Velos_samples_Sep14_from_msfs_in_categories round 2 STARRING v2	LMvh	4714_LMveh_CK_Velos_Sep14	4714_CK_LMveh_Velos_PD_Sep14	Type 2 phosphatidylinositol 4,5-bisphosphate 4-phosphatase OS=Mus musculus GN=Tmem55a PE=1 SV=1	Q9CZX7	JAH_swissprot_2013_11.fasta	28037.9	1	2	2	4	0.000179	0.0817	ISSVGSALPR	K	R	0.992	36.1	28.4	10.3	0	2	0	0	2	986.563	1805.99	155906	26568.1	180	189	Orange and Blue	TRUE
Velos_samples_Sep14_from_msfs_in_categories round 2 STARRING v2	LMvh	4714_LMveh_CK_Velos_Sep14	4714_CK_LMveh_Velos_PD_Sep14	Type 2 phosphatidylinositol 4,5-bisphosphate 4-phosphatase OS=Mus musculus GN=Tmem55a PE=1 SV=1	Q9CZX7	JAH_swissprot_2013_11.fasta	28037.9	1	2	2	4	0.000179	0.0817	VCQSLINLDGK	R	L	0.997	68	29.9	43.1	0	2	0	0	2	1246.65	2160.48	183015	24954.1	60	70	Orange and Blue	TRUE
Velos_samples_Sep14_from_msfs_in_categories round 2 STARRING v2	LMvh	4714_LMveh_CK_Velos_Sep14	4714_CK_LMveh_Velos_PD_Sep14	ATP-binding cassette sub-family A member 3 OS=Mus musculus GN=Abca3 PE=2 SV=3	Q8R420	JAH_swissprot_2013_11.fasta	191978	1	3	3	5	0.000224	0.0205	ASVEGGGFNER	R	C	0.991	22.9	27.1	19	0	1	0	0	2	1122.52	1477.63	8245.87	918.049	1012	1022	Orange and Blue	TRUE
Velos_samples_Sep14_from_msfs_in_categories round 2 STARRING v2	LMvh	4714_LMveh_CK_Velos_Sep14	4714_CK_LMveh_Velos_PD_Sep14	ATP-binding cassette sub-family A member 3 OS=Mus musculus GN=Abca3 PE=2 SV=3	Q8R420	JAH_swissprot_2013_11.fasta	191978	1	3	3	5	0.000224	0.0205	EPSSPDGGEPGYIR	R	E	0.992	25	26.1	20.2	0	1	0	0	2	1460.67	1692.48	18649.6	584.696	195	208	Orange and Blue	TRUE
Velos_samples_Sep14_from_msfs_in_categories round 2 STARRING v2	LMvh	4714_LMveh_CK_Velos_Sep14	4714_CK_LMveh_Velos_PD_Sep14	ATP-binding cassette sub-family A member 3 OS=Mus musculus GN=Abca3 PE=2 SV=3	Q8R420	JAH_swissprot_2013_11.fasta	191978	1	3	3	5	0.000224	0.0205	LAQQLSENLR	R	D	0.997	42	28.3	28.4	0	3	0	0	2	1171.64	1826.34	39527.7	7471.25	978	987	Orange and Blue	TRUE
Velos_samples_Sep14_from_msfs_in_categories round 2 STARRING v2	LMvh	4714_LMveh_CK_Velos_Sep14	4714_CK_LMveh_Velos_PD_Sep14	Solute carrier family 15 member 4 OS=Mus musculus GN=Slc15a4 PE=1 SV=1	Q91W98	JAH_swissprot_2013_11.fasta	62258.6	1	1	1	4	0.000179	0.0226	SGEGLGVFQQSSK	R	H	0.997	73.9	28.6	54.2	0	4	0	0	2	1323.65	2042.05	209778	16705.1	281	293	Orange and Blue	TRUE
Velos_samples_Sep14_from_msfs_in_categories round 2 STARRING v2	LMvh	4714_LMveh_CK_Velos_Sep14	4714_CK_LMveh_Velos_PD_Sep14	Mitochondrial import receptor subunit TOM70 OS=Mus musculus GN=Tomm70a PE=1 SV=2	Q9CZW5	JAH_swissprot_2013_11.fasta	67592.9	1	3	3	5	0.000224	0.0606	AAAFEQLQK	R	W	0.993	32.6	28.7	14.6	0	1	0	0	2	1005.54	1766.58	162391	8983.6	163	171	Orange and Blue	TRUE
Velos_samples_Sep14_from_msfs_in_categories round 2 STARRING v2	LMvh	4714_LMveh_CK_Velos_Sep14	4714_CK_LMveh_Velos_PD_Sep14	Mitochondrial import receptor subunit TOM70 OS=Mus musculus GN=Tomm70a PE=1 SV=2	Q9CZW5	JAH_swissprot_2013_11.fasta	67592.9	1	3	3	5	0.000224	0.0606	NVDLSTFYQNR	K	A	0.997	62.4	27.6	50.9	0	2	0	0	2	1356.65	2307.14	97706.7	10803	152	162	Orange and Blue	TRUE
Velos_samples_Sep14_from_msfs_in_categories round 2 STARRING v2	LMvh	4714_LMveh_CK_Velos_Sep14	4714_CK_LMveh_Velos_PD_Sep14	Mitochondrial import receptor subunit TOM70 OS=Mus musculus GN=Tomm70a PE=1 SV=2	Q9CZW5	JAH_swissprot_2013_11.fasta	67592.9	1	3	3	5	0.000224	0.0606	SYFSSFTDDIISQPMLK	K	G	0.997	54.3	29.2	44.1	0	2	0	0	2	1994.94	2913.57	48291.5	3783.97	262	278	Orange and Blue	TRUE
Velos_samples_Sep14_from_msfs_in_categories round 2 STARRING v2	LMvh	4714_LMveh_CK_Velos_Sep14	4714_CK_LMveh_Velos_PD_Sep14	Long-chain-fatty-acid--CoA ligase 3 OS=Mus musculus GN=Acsl3 PE=1 SV=2	Q9CZW4	JAH_swissprot_2013_11.fasta	80495.6	1	11	11	20	0.000896	0.203	ANIAIFCETR	K	A	0.973	18.8	28.4	14.6	0	1	0	0	2	1194.59	2286.71	48876.9	4404.4	160	169	Orange and Blue	TRUE
Velos_samples_Sep14_from_msfs_in_categories round 2 STARRING v2	LMvh	4714_LMveh_CK_Velos_Sep14	4714_CK_LMveh_Velos_PD_Sep14	Long-chain-fatty-acid--CoA ligase 3 OS=Mus musculus GN=Acsl3 PE=1 SV=2	Q9CZW4	JAH_swissprot_2013_11.fasta	80495.6	1	11	11	20	0.000896	0.203	EILNEEDEIQPNGK	R	I	0.997	51.7	28.6	15.7	0	2	0	0	2	1628.77	1906.93	73071.2	6694.26	109	122	Orange and Blue	TRUE
Velos_samples_Sep14_from_msfs_in_categories round 2 STARRING v2	LMvh	4714_LMveh_CK_Velos_Sep14	4714_CK_LMveh_Velos_PD_Sep14	Long-chain-fatty-acid--CoA ligase 3 OS=Mus musculus GN=Acsl3 PE=1 SV=2	Q9CZW4	JAH_swissprot_2013_11.fasta	80495.6	1	11	11	20	0.000896	0.203	GCSTPLCDR	K	F	0.992	25	25	18.4	0	1	0	0	2	1065.45	1375.94	18191.3	3086.86	423	431	Orange and Blue	TRUE
Velos_samples_Sep14_from_msfs_in_categories round 2 STARRING v2	LMvh	4714_LMveh_CK_Velos_Sep14	4714_CK_LMveh_Velos_PD_Sep14	Long-chain-fatty-acid--CoA ligase 3 OS=Mus musculus GN=Acsl3 PE=1 SV=2	Q9CZW4	JAH_swissprot_2013_11.fasta	80495.6	1	11	11	20	0.000896	0.203	GEILIGGQNVTMGYYK	R	N	0.995	27	29.8	22.8	0	1	0	0	2	1758.87	2302.43	30621.6	1430.02	526	541	Orange and Blue	TRUE
Velos_samples_Sep14_from_msfs_in_categories round 2 STARRING v2	LMvh	4714_LMveh_CK_Velos_Sep14	4714_CK_LMveh_Velos_PD_Sep14	Long-chain-fatty-acid--CoA ligase 3 OS=Mus musculus GN=Acsl3 PE=1 SV=2	Q9CZW4	JAH_swissprot_2013_11.fasta	80495.6	1	11	11	20	0.000896	0.203	IGYSSPQTLADQSSK	R	I	0.997	70.5	29.3	53.3	0	2	0	0	2	1581.78	1809.71	149525	11201	349	363	Orange and Blue	TRUE
Velos_samples_Sep14_from_msfs_in_categories round 2 STARRING v2	LMvh	4714_LMveh_CK_Velos_Sep14	4714_CK_LMveh_Velos_PD_Sep14	Long-chain-fatty-acid--CoA ligase 3 OS=Mus musculus GN=Acsl3 PE=1 SV=2	Q9CZW4	JAH_swissprot_2013_11.fasta	80495.6	1	11	11	20	0.000896	0.203	LKDIVSLVPR	K	L	0.99	24.5	25	16	0	0	1	0	2	1139.71	2323.9	98815.5	9589.65	221	230	Orange and Blue	TRUE
Velos_samples_Sep14_from_msfs_in_categories round 2 STARRING v2	LMvh	4714_LMveh_CK_Velos_Sep14	4714_CK_LMveh_Velos_PD_Sep14	Long-chain-fatty-acid--CoA ligase 3 OS=Mus musculus GN=Acsl3 PE=1 SV=2	Q9CZW4	JAH_swissprot_2013_11.fasta	80495.6	1	11	11	20	0.000896	0.203	LLLCGGAPLSATTQR	R	F	0.997	42.1	29.1	35.6	0	2	0	0	2	1557.84	2336.18	63313	5801.19	447	461	Orange and Blue	TRUE
Velos_samples_Sep14_from_msfs_in_categories round 2 STARRING v2	LMvh	4714_LMveh_CK_Velos_Sep14	4714_CK_LMveh_Velos_PD_Sep14	Long-chain-fatty-acid--CoA ligase 3 OS=Mus musculus GN=Acsl3 PE=1 SV=2	Q9CZW4	JAH_swissprot_2013_11.fasta	80495.6	1	11	11	20	0.000896	0.203	LQAGEYVSLGK	K	V	0.997	52.3	27.7	33.8	0	2	0	0	2	1164.63	2021.45	243269	16192.6	586	596	Orange and Blue	FALSE	Q9QUJ7
Velos_samples_Sep14_from_msfs_in_categories round 2 STARRING v2	LMvh	4714_LMveh_CK_Velos_Sep14	4714_CK_LMveh_Velos_PD_Sep14	Long-chain-fatty-acid--CoA ligase 3 OS=Mus musculus GN=Acsl3 PE=1 SV=2	Q9CZW4	JAH_swissprot_2013_11.fasta	80495.6	1	11	11	20	0.000896	0.203	LSPDPWTPETGLVTDAFK	R	L	0.997	41	30	33.6	0	2	0	0	2	1973.99	2944.47	109665	14221.6	682	699	Orange and Blue	TRUE
Velos_samples_Sep14_from_msfs_in_categories round 2 STARRING v2	LMvh	4714_LMveh_CK_Velos_Sep14	4714_CK_LMveh_Velos_PD_Sep14	Long-chain-fatty-acid--CoA ligase 3 OS=Mus musculus GN=Acsl3 PE=1 SV=2	Q9CZW4	JAH_swissprot_2013_11.fasta	80495.6	1	11	11	20	0.000896	0.203	QEKPNQIK	K	A	0.948	6.25	27.2	-10.3	0	1	0	0	2	986.515	1695.09	43124.5	2550.64	49	56	Orange and Blue	TRUE
Velos_samples_Sep14_from_msfs_in_categories round 2 STARRING v2	LMvh	4714_LMveh_CK_Velos_Sep14	4714_CK_LMveh_Velos_PD_Sep14	Long-chain-fatty-acid--CoA ligase 3 OS=Mus musculus GN=Acsl3 PE=1 SV=2	Q9CZW4	JAH_swissprot_2013_11.fasta	80495.6	1	11	11	20	0.000896	0.203	VGAPLVCCEIK	R	L	0.997	36.2	29.3	25.4	0	2	0	0	2	1245.63	2075.85	86675.9	11842.7	497	507	Orange and Blue	TRUE
Velos_samples_Sep14_from_msfs_in_categories round 2 STARRING v2	LMvh	4714_LMveh_CK_Velos_Sep14	4714_CK_LMveh_Velos_PD_Sep14	Long-chain-fatty-acid--CoA ligase 3 OS=Mus musculus GN=Acsl3 PE=1 SV=2	Q9CZW4	JAH_swissprot_2013_11.fasta	80495.6	1	11	11	20	0.000896	0.203	VNEMSAFQR	K	N	0.997	56.8	25.6	44.6	0	5	0	0	2	1097.5	1469.05	227921	24165.4	398	406	Orange and Blue	TRUE
Velos_samples_Sep14_from_msfs_in_categories round 2 STARRING v2	LMvh	4714_LMveh_CK_Velos_Sep14	4714_CK_LMveh_Velos_PD_Sep14	60S ribosomal protein L3 OS=Mus musculus GN=Rpl3 PE=1 SV=3	P27659	JAH_swissprot_2013_11.fasta	46110.7	1	4	4	18	0.000806	0.117	ERLEQQVPVNQVFGQDEMIDVIGVTK	R	G	0.997	51.4	29.7	41	0	0	2	0	2	2987.51	2639.18	485711	14815.3	199	224	Empty	TRUE
Velos_samples_Sep14_from_msfs_in_categories round 2 STARRING v2	LMvh	4714_LMveh_CK_Velos_Sep14	4714_CK_LMveh_Velos_PD_Sep14	60S ribosomal protein L3 OS=Mus musculus GN=Rpl3 PE=1 SV=3	P27659	JAH_swissprot_2013_11.fasta	46110.7	1	4	4	18	0.000806	0.117	HGSLGFLPR	R	K	0.997	48.4	25.3	33.9	0	5	0	0	2	983.542	2110.38	263532	29842.1	11	19	Empty	TRUE
Velos_samples_Sep14_from_msfs_in_categories round 2 STARRING v2	LMvh	4714_LMveh_CK_Velos_Sep14	4714_CK_LMveh_Velos_PD_Sep14	60S ribosomal protein L3 OS=Mus musculus GN=Rpl3 PE=1 SV=3	P27659	JAH_swissprot_2013_11.fasta	46110.7	1	4	4	18	0.000806	0.117	LEQQVPVNQVFGQDEMIDVIGVTK	R	G	0.997	34.5	30.2	26.3	0	0	3	0	2	2702.37	2738.62	367294	12632.6	201	224	Empty	TRUE
Velos_samples_Sep14_from_msfs_in_categories round 2 STARRING v2	LMvh	4714_LMveh_CK_Velos_Sep14	4714_CK_LMveh_Velos_PD_Sep14	60S ribosomal protein L3 OS=Mus musculus GN=Rpl3 PE=1 SV=3	P27659	JAH_swissprot_2013_11.fasta	46110.7	1	4	4	18	0.000806	0.117	NNASTDYDLSDK	K	S	0.997	65.8	25	59.2	0	8	0	0	2	1342.58	1525.11	309209	25286.5	301	312	Empty	TRUE
Velos_samples_Sep14_from_msfs_in_categories round 2 STARRING v2	LMvh	4714_LMveh_CK_Velos_Sep14	4714_CK_LMveh_Velos_PD_Sep14	Citrate synthase, mitochondrial OS=Mus musculus GN=Cs PE=1 SV=1	Q9CZU6	JAH_swissprot_2013_11.fasta	51738.1	1	4	4	7	0.000314	0.101	EGSSIGAIDSR	R	L	0.997	58.3	28.7	27.2	0	3	0	0	2	1091.53	1581.36	569714	48128.5	223	233	Orange and Blue	TRUE
Velos_samples_Sep14_from_msfs_in_categories round 2 STARRING v2	LMvh	4714_LMveh_CK_Velos_Sep14	4714_CK_LMveh_Velos_PD_Sep14	Citrate synthase, mitochondrial OS=Mus musculus GN=Cs PE=1 SV=1	Q9CZU6	JAH_swissprot_2013_11.fasta	51738.1	1	4	4	7	0.000314	0.101	GLVYETSVLDPDEGIR	K	F	0.997	78.1	30.1	59.4	0	2	0	0	2	1762.89	2548.84	421144	32397.2	77	92	Orange and Blue	TRUE
Velos_samples_Sep14_from_msfs_in_categories round 2 STARRING v2	LMvh	4714_LMveh_CK_Velos_Sep14	4714_CK_LMveh_Velos_PD_Sep14	Citrate synthase, mitochondrial OS=Mus musculus GN=Cs PE=1 SV=1	Q9CZU6	JAH_swissprot_2013_11.fasta	51738.1	1	4	4	7	0.000314	0.101	IVPNILLEQGK	K	A	0.986	28.3	25	17	0	1	0	0	2	1223.74	2450.43	355337	22825.2	383	393	Orange and Blue	TRUE
Velos_samples_Sep14_from_msfs_in_categories round 2 STARRING v2	LMvh	4714_LMveh_CK_Velos_Sep14	4714_CK_LMveh_Velos_PD_Sep14	Citrate synthase, mitochondrial OS=Mus musculus GN=Cs PE=1 SV=1	Q9CZU6	JAH_swissprot_2013_11.fasta	51738.1	1	4	4	7	0.000314	0.101	SMSTDGLMK	K	F	0.964	24	25	12	0	1	0	0	2	1001.43	1096.21	292016	14875.4	451	459	Orange and Blue	TRUE
Velos_samples_Sep14_from_msfs_in_categories round 2 STARRING v2	LMvh	4714_LMveh_CK_Velos_Sep14	4714_CK_LMveh_Velos_PD_Sep14	Kinectin OS=Mus musculus GN=Ktn1 PE=2 SV=1	Q61595	JAH_swissprot_2013_11.fasta	152593	1	5	5	6	0.000269	0.0384	DAVSNTTNQLESK	R	Q	0.997	37	28.6	27.5	0	1	0	0	2	1406.68	1627.79	28895.9	1039.77	434	446	Empty	TRUE
Velos_samples_Sep14_from_msfs_in_categories round 2 STARRING v2	LMvh	4714_LMveh_CK_Velos_Sep14	4714_CK_LMveh_Velos_PD_Sep14	Kinectin OS=Mus musculus GN=Ktn1 PE=2 SV=1	Q61595	JAH_swissprot_2013_11.fasta	152593	1	5	5	6	0.000269	0.0384	LMQLMESEQK	R	R	0.993	33.8	27.1	16.2	0	1	0	0	2	1268.59	1369.04	30790	1614.41	553	562	Empty	TRUE
Velos_samples_Sep14_from_msfs_in_categories round 2 STARRING v2	LMvh	4714_LMveh_CK_Velos_Sep14	4714_CK_LMveh_Velos_PD_Sep14	Kinectin OS=Mus musculus GN=Ktn1 PE=2 SV=1	Q61595	JAH_swissprot_2013_11.fasta	152593	1	5	5	6	0.000269	0.0384	LQNEQTER	K	K	0.965	21.8	28.8	11	0	1	0	0	2	1017.5	905.907	9330.85	1484.79	1245	1252	Empty	TRUE
Velos_samples_Sep14_from_msfs_in_categories round 2 STARRING v2	LMvh	4714_LMveh_CK_Velos_Sep14	4714_CK_LMveh_Velos_PD_Sep14	Kinectin OS=Mus musculus GN=Ktn1 PE=2 SV=1	Q61595	JAH_swissprot_2013_11.fasta	152593	1	5	5	6	0.000269	0.0384	SVLAETEGILQK	K	L	0.976	24.9	28.6	12.3	0	1	0	0	2	1287.72	2410.04		6359.48	1117	1128	Empty	TRUE
Velos_samples_Sep14_from_msfs_in_categories round 2 STARRING v2	LMvh	4714_LMveh_CK_Velos_Sep14	4714_CK_LMveh_Velos_PD_Sep14	Kinectin OS=Mus musculus GN=Ktn1 PE=2 SV=1	Q61595	JAH_swissprot_2013_11.fasta	152593	1	5	5	6	0.000269	0.0384	VQLQEAER	K	R	0.985	28.7	27.2	12.5	0	2	0	0	2	972.511	1378.7	33966.3	8677.54	491	498	Empty	TRUE
Velos_samples_Sep14_from_msfs_in_categories round 2 STARRING v2	LMvh	4714_LMveh_CK_Velos_Sep14	4714_CK_LMveh_Velos_PD_Sep14	Protein FAM3C OS=Mus musculus GN=Fam3c PE=1 SV=1	Q91VU0	JAH_swissprot_2013_11.fasta	24753.1	1	2	2	4	0.000179	0.0969	GINIALVNGK	R	T	0.997	54.2	26.9	38.6	0	2	0	0	2	999.583	2242.18	226764	27939.6	103	112	Orange and Blue	TRUE
Velos_samples_Sep14_from_msfs_in_categories round 2 STARRING v2	LMvh	4714_LMveh_CK_Velos_Sep14	4714_CK_LMveh_Velos_PD_Sep14	Protein FAM3C OS=Mus musculus GN=Fam3c PE=1 SV=1	Q91VU0	JAH_swissprot_2013_11.fasta	24753.1	1	2	2	4	0.000179	0.0969	MASGAANVVGPK	K	I	0.997	54.5	29.4	44.8	0	2	0	0	2	1117.57	1353.82	102848	16214.1	73	84	Orange and Blue	TRUE
Velos_samples_Sep14_from_msfs_in_categories round 2 STARRING v2	LMvh	4714_LMveh_CK_Velos_Sep14	4714_CK_LMveh_Velos_PD_Sep14	ATP-dependent RNA helicase DDX1 OS=Mus musculus GN=Ddx1 PE=1 SV=1	Q91VR5	JAH_swissprot_2013_11.fasta	82501.1	0.999	1	1	1	4.48e-05	0.0149	ELAEQTLNNVK	R	Q	0.997	40.8	29.6	19.4	0	1	0	0	2	1258.66	1788.92	24701.2	3570.64	297	307	Orange and Blue	TRUE
Velos_samples_Sep14_from_msfs_in_categories round 2 STARRING v2	LMvh	4714_LMveh_CK_Velos_Sep14	4714_CK_LMveh_Velos_PD_Sep14	ATP synthase subunit gamma, mitochondrial OS=Mus musculus GN=Atp5c1 PE=1 SV=1	Q91VR2	JAH_swissprot_2013_11.fasta	32887.4	1	9	13	22	0.000985	0.315	ADIKAPEDK	K	K	0.994	34.7	27.2	13.2	0	1	0	0	2	986.515	1159.18	111899	7808.63	80	88	Orange and Blue	TRUE
Velos_samples_Sep14_from_msfs_in_categories round 2 STARRING v2	LMvh	4714_LMveh_CK_Velos_Sep14	4714_CK_LMveh_Velos_PD_Sep14	ATP synthase subunit gamma, mitochondrial OS=Mus musculus GN=Atp5c1 PE=1 SV=1	Q91VR2	JAH_swissprot_2013_11.fasta	32887.4	1	9	13	22	0.000985	0.315	ELIEIISGAAALD	K	-	0.987	28.1	29	19.5	0	1	0	0	2	1314.72	2973.79	824468	32241.9	286	298	Orange and Blue	TRUE
Velos_samples_Sep14_from_msfs_in_categories round 2 STARRING v2	LMvh	4714_LMveh_CK_Velos_Sep14	4714_CK_LMveh_Velos_PD_Sep14	ATP synthase subunit gamma, mitochondrial OS=Mus musculus GN=Atp5c1 PE=1 SV=1	Q91VR2	JAH_swissprot_2013_11.fasta	32887.4	1	9	13	22	0.000985	0.315	EVMIVGVGEK	K	I	0.997	46.3	29.4	31.5	0	3	0	0	2	1076.57	1893.45	1614350	104874	127	136	Orange and Blue	TRUE
Velos_samples_Sep14_from_msfs_in_categories round 2 STARRING v2	LMvh	4714_LMveh_CK_Velos_Sep14	4714_CK_LMveh_Velos_PD_Sep14	ATP synthase subunit gamma, mitochondrial OS=Mus musculus GN=Atp5c1 PE=1 SV=1	Q91VR2	JAH_swissprot_2013_11.fasta	32887.4	1	9	13	22	0.000985	0.315	HLIIGVSSDR	K	G	0.997	38.1	25.5	20.8	0	2	0	0	2	1096.61	1857.45	522362	33685.2	91	100	Orange and Blue	TRUE
Velos_samples_Sep14_from_msfs_in_categories round 2 STARRING v2	LMvh	4714_LMveh_CK_Velos_Sep14	4714_CK_LMveh_Velos_PD_Sep14	ATP synthase subunit gamma, mitochondrial OS=Mus musculus GN=Atp5c1 PE=1 SV=1	Q91VR2	JAH_swissprot_2013_11.fasta	32887.4	1	9	13	22	0.000985	0.315	NASDMIDKLTLTFNR	K	T	0.997	51.8	29.4	40.1	0	1	5	0	2	1754.87	2424.86	1991050	110020	263	277	Orange and Blue	TRUE
Velos_samples_Sep14_from_msfs_in_categories round 2 STARRING v2	LMvh	4714_LMveh_CK_Velos_Sep14	4714_CK_LMveh_Velos_PD_Sep14	ATP synthase subunit gamma, mitochondrial OS=Mus musculus GN=Atp5c1 PE=1 SV=1	Q91VR2	JAH_swissprot_2013_11.fasta	32887.4	1	9	13	22	0.000985	0.315	NEVAALTAAGK	K	E	0.997	72.6	29.4	56	0	2	0	0	2	1044.57	1758.21	1052510	71457.4	116	126	Orange and Blue	TRUE
Velos_samples_Sep14_from_msfs_in_categories round 2 STARRING v2	LMvh	4714_LMveh_CK_Velos_Sep14	4714_CK_LMveh_Velos_PD_Sep14	ATP synthase subunit gamma, mitochondrial OS=Mus musculus GN=Atp5c1 PE=1 SV=1	Q91VR2	JAH_swissprot_2013_11.fasta	32887.4	1	9	13	22	0.000985	0.315	QMKNEVAALTAAGK	K	E	0.997	42.5	29.7	28.8	0	1	2	0	2	1447.76	1678.95	439426	47323.4	113	126	Orange and Blue	TRUE
Velos_samples_Sep14_from_msfs_in_categories round 2 STARRING v2	LMvh	4714_LMveh_CK_Velos_Sep14	4714_CK_LMveh_Velos_PD_Sep14	ATP synthase subunit gamma, mitochondrial OS=Mus musculus GN=Atp5c1 PE=1 SV=1	Q91VR2	JAH_swissprot_2013_11.fasta	32887.4	1	9	13	22	0.000985	0.315	THSDQFLVSFK	R	D	0.997	43.4	28.8	30.3	0	2	0	0	2	1308.66	2295.6	230717	28283.6	144	154	Orange and Blue	TRUE
Velos_samples_Sep14_from_msfs_in_categories round 2 STARRING v2	LMvh	4714_LMveh_CK_Velos_Sep14	4714_CK_LMveh_Velos_PD_Sep14	ATP synthase subunit gamma, mitochondrial OS=Mus musculus GN=Atp5c1 PE=1 SV=1	Q91VR2	JAH_swissprot_2013_11.fasta	32887.4	1	9	13	22	0.000985	0.315	VYGTGSLALYEK	R	A	0.997	55.7	28.8	39	0	2	0	0	2	1300.68	2189.43	220277	24859.1	68	79	Orange and Blue	TRUE
Velos_samples_Sep14_from_msfs_in_categories round 2 STARRING v2	LMvh	4714_LMveh_CK_Velos_Sep14	4714_CK_LMveh_Velos_PD_Sep14	Transgelin-2 OS=Mus musculus GN=Tagln2 PE=1 SV=4	Q9WVA4	JAH_swissprot_2013_11.fasta	22395.8	1	4	4	4	0.000179	0.221	DDGLFSGDPNWFPK	R	K	0.994	30.1	26.9	21.8	0	1	0	0	2	1594.72	2935.08	33909.1	3061.05	140	153	Orange and Blue	TRUE
Velos_samples_Sep14_from_msfs_in_categories round 2 STARRING v2	LMvh	4714_LMveh_CK_Velos_Sep14	4714_CK_LMveh_Velos_PD_Sep14	Transgelin-2 OS=Mus musculus GN=Tagln2 PE=1 SV=4	Q9WVA4	JAH_swissprot_2013_11.fasta	22395.8	1	4	4	4	0.000179	0.221	EDVGQPQPGR	R	E	0.97	20.1	27.5	15	0	1	0	0	2	1082.52	1140.02	12315.8	2501.22	40	49	Orange and Blue	TRUE
Velos_samples_Sep14_from_msfs_in_categories round 2 STARRING v2	LMvh	4714_LMveh_CK_Velos_Sep14	4714_CK_LMveh_Velos_PD_Sep14	Transgelin-2 OS=Mus musculus GN=Tagln2 PE=1 SV=4	Q9WVA4	JAH_swissprot_2013_11.fasta	22395.8	1	4	4	4	0.000179	0.221	IQASSMAFK	K	Q	0.99	20.9	26	17.7	0	1	0	0	2	998.498	1483.02	45251	6073.48	80	88	Orange and Blue	TRUE
Velos_samples_Sep14_from_msfs_in_categories round 2 STARRING v2	LMvh	4714_LMveh_CK_Velos_Sep14	4714_CK_LMveh_Velos_PD_Sep14	Transgelin-2 OS=Mus musculus GN=Tagln2 PE=1 SV=4	Q9WVA4	JAH_swissprot_2013_11.fasta	22395.8	1	4	4	4	0.000179	0.221	NFSDNQLQEGK	R	N	0.991	34.8	27.4	12.6	0	1	0	0	2	1279.59	1576.5	79420.5	5782.26	161	171	Orange and Blue	TRUE
Velos_samples_Sep14_from_msfs_in_categories round 2 STARRING v2	LMvh	4714_LMveh_CK_Velos_Sep14	4714_CK_LMveh_Velos_PD_Sep14	40S ribosomal protein S12 OS=Mus musculus GN=Rps12 PE=1 SV=2	P63323	JAH_swissprot_2013_11.fasta	14524.9	1	3	3	5	0.000224	0.205	DVIEEYFK	K	C	0.99	31.5	25.9	21.1	0	1	0	0	2	1042.51	2497.38	183133	12567.3	122	129	Empty	TRUE
Velos_samples_Sep14_from_msfs_in_categories round 2 STARRING v2	LMvh	4714_LMveh_CK_Velos_Sep14	4714_CK_LMveh_Velos_PD_Sep14	40S ribosomal protein S12 OS=Mus musculus GN=Rps12 PE=1 SV=2	P63323	JAH_swissprot_2013_11.fasta	14524.9	1	3	3	5	0.000224	0.205	LGEWVGLCK	K	I	0.997	41.1	29.4	33.1	0	2	0	0	2	1061.55	2328.9	139062	21650.8	85	93	Empty	TRUE
Velos_samples_Sep14_from_msfs_in_categories round 2 STARRING v2	LMvh	4714_LMveh_CK_Velos_Sep14	4714_CK_LMveh_Velos_PD_Sep14	40S ribosomal protein S12 OS=Mus musculus GN=Rps12 PE=1 SV=2	P63323	JAH_swissprot_2013_11.fasta	14524.9	1	3	3	5	0.000224	0.205	TALIHDGLAR	K	G	0.988	31.2	26	12.2	0	2	0	0	2	1066.6	1746.26	65627.3	12989.7	24	33	Empty	TRUE
Velos_samples_Sep14_from_msfs_in_categories round 2 STARRING v2	LMvh	4714_LMveh_CK_Velos_Sep14	4714_CK_LMveh_Velos_PD_Sep14	Golgi apparatus protein 1 OS=Mus musculus GN=Glg1 PE=1 SV=1	Q61543	JAH_swissprot_2013_11.fasta	133736	1	2	2	2	8.96e-05	0.017	FCENTQAGEGR	R	V	0.997	42.5	25	31.9	0	1	0	0	2	1268.53	1220.17	9375.88	892.152	319	329	Orange and Blue	TRUE
Velos_samples_Sep14_from_msfs_in_categories round 2 STARRING v2	LMvh	4714_LMveh_CK_Velos_Sep14	4714_CK_LMveh_Velos_PD_Sep14	Golgi apparatus protein 1 OS=Mus musculus GN=Glg1 PE=1 SV=1	Q61543	JAH_swissprot_2013_11.fasta	133736	1	2	2	2	8.96e-05	0.017	QITQNTDYR	R	L	0.961	23.8	28	10.2	0	1	0	0	2	1138.55	1311.83	16569.5	1619.2	921	929	Orange and Blue	TRUE
Velos_samples_Sep14_from_msfs_in_categories round 2 STARRING v2	LMvh	4714_LMveh_CK_Velos_Sep14	4714_CK_LMveh_Velos_PD_Sep14	40S ribosomal protein S6 OS=Mus musculus GN=Rps6 PE=1 SV=1	P62754	JAH_swissprot_2013_11.fasta	28681.7	1	2	2	2	8.96e-05	0.0723	LIEVDDER	K	K	0.99	48.1	28.5	12	0	1	0	0	2	988.495	1675.6	248585	18560.1	15	22	Empty	TRUE
Velos_samples_Sep14_from_msfs_in_categories round 2 STARRING v2	LMvh	4714_LMveh_CK_Velos_Sep14	4714_CK_LMveh_Velos_PD_Sep14	40S ribosomal protein S6 OS=Mus musculus GN=Rps6 PE=1 SV=1	P62754	JAH_swissprot_2013_11.fasta	28681.7	1	2	2	2	8.96e-05	0.0723	NKEEAAEYAK	K	L	0.995	32.8	27.7	19.6	0	1	0	0	2	1152.55	1063.4	106249	3235.15	202	211	Empty	TRUE
Velos_samples_Sep14_from_msfs_in_categories round 2 STARRING v2	LMvh	4714_LMveh_CK_Velos_Sep14	4714_CK_LMveh_Velos_PD_Sep14	60S ribosomal protein L23a OS=Mus musculus GN=Rpl23a PE=1 SV=1	P62751	JAH_swissprot_2013_11.fasta	17696.2	1	2	2	3	0.000134	0.141	KLYDIDVAK	K	V	0.966	22.9	27.3	11.9	0	1	0	0	2	1064.6	1874.81	74195.2	8741.53	115	123	Empty	TRUE
Velos_samples_Sep14_from_msfs_in_categories round 2 STARRING v2	LMvh	4714_LMveh_CK_Velos_Sep14	4714_CK_LMveh_Velos_PD_Sep14	60S ribosomal protein L23a OS=Mus musculus GN=Rpl23a PE=1 SV=1	P62751	JAH_swissprot_2013_11.fasta	17696.2	1	2	2	3	0.000134	0.141	LAPDYDALDVANK	R	I	0.997	53.1	29.4	31.6	0	2	0	0	2	1404.7	2179.11	360636	39602	140	152	Empty	TRUE
Velos_samples_Sep14_from_msfs_in_categories round 2 STARRING v2	LMvh	4714_LMveh_CK_Velos_Sep14	4714_CK_LMveh_Velos_PD_Sep14	60S ribosomal protein L18a OS=Mus musculus GN=Rpl18a PE=2 SV=1	P62717	JAH_swissprot_2013_11.fasta	20732.6	1	2	2	4	0.000179	0.119	DLTTAGAVTQCYR	R	D	0.997	58.7	28	43.2	0	2	0	0	2	1455.69	1903.71	115682	7654.74	99	111	Empty	TRUE
Velos_samples_Sep14_from_msfs_in_categories round 2 STARRING v2	LMvh	4714_LMveh_CK_Velos_Sep14	4714_CK_LMveh_Velos_PD_Sep14	60S ribosomal protein L18a OS=Mus musculus GN=Rpl18a PE=2 SV=1	P62717	JAH_swissprot_2013_11.fasta	20732.6	1	2	2	4	0.000179	0.119	VEEIAAGK	K	C	0.983	33.5	29.1	8.45	0	2	0	0	2	816.446	1251.71	183746	37140.9	129	136	Empty	TRUE
Velos_samples_Sep14_from_msfs_in_categories round 2 STARRING v2	LMvh	4714_LMveh_CK_Velos_Sep14	4714_CK_LMveh_Velos_PD_Sep14	40S ribosomal protein S4, X isoform OS=Mus musculus GN=Rps4x PE=2 SV=2	P62702	JAH_swissprot_2013_11.fasta	29599.3	1	7	7	14	0.000627	0.319	DANGNSFATR	K	L	0.997	54.5	25	14	0	3	0	0	2	1053.46	1323.29	402976	20357.9	212	221	Empty	TRUE
Velos_samples_Sep14_from_msfs_in_categories round 2 STARRING v2	LMvh	4714_LMveh_CK_Velos_Sep14	4714_CK_LMveh_Velos_PD_Sep14	40S ribosomal protein S4, X isoform OS=Mus musculus GN=Rps4x PE=2 SV=2	P62702	JAH_swissprot_2013_11.fasta	29599.3	1	7	7	14	0.000627	0.319	FDTGNLCMVTGGANLGR	K	I	0.997	61.3	27.8	38	0	1	0	0	2	1798.82	2225.11	154197	6977.32	175	191	Empty	TRUE
Velos_samples_Sep14_from_msfs_in_categories round 2 STARRING v2	LMvh	4714_LMveh_CK_Velos_Sep14	4714_CK_LMveh_Velos_PD_Sep14	40S ribosomal protein S4, X isoform OS=Mus musculus GN=Rps4x PE=2 SV=2	P62702	JAH_swissprot_2013_11.fasta	29599.3	1	7	7	14	0.000627	0.319	GNKPWISLPR	K	G	0.978	29.2	25.5	11.1	0	0	1	0	2	1167.66	2239.09	462551	35831.8	231	240	Empty	TRUE
Velos_samples_Sep14_from_msfs_in_categories round 2 STARRING v2	LMvh	4714_LMveh_CK_Velos_Sep14	4714_CK_LMveh_Velos_PD_Sep14	40S ribosomal protein S4, X isoform OS=Mus musculus GN=Rps4x PE=2 SV=2	P62702	JAH_swissprot_2013_11.fasta	29599.3	1	7	7	14	0.000627	0.319	HPGSFDVVHVK	R	D	0.988	26.5	28.9	14.7	0	0	1	0	2	1221.64	1789.9	178253	15248.7	201	211	Empty	TRUE
Velos_samples_Sep14_from_msfs_in_categories round 2 STARRING v2	LMvh	4714_LMveh_CK_Velos_Sep14	4714_CK_LMveh_Velos_PD_Sep14	40S ribosomal protein S4, X isoform OS=Mus musculus GN=Rps4x PE=2 SV=2	P62702	JAH_swissprot_2013_11.fasta	29599.3	1	7	7	14	0.000627	0.319	LSNIFVIGK	R	G	0.997	58.9	25	45.5	0	3	0	0	2	990.598	2548.87	1558220	87353.8	222	230	Empty	TRUE
Velos_samples_Sep14_from_msfs_in_categories round 2 STARRING v2	LMvh	4714_LMveh_CK_Velos_Sep14	4714_CK_LMveh_Velos_PD_Sep14	40S ribosomal protein S4, X isoform OS=Mus musculus GN=Rps4x PE=2 SV=2	P62702	JAH_swissprot_2013_11.fasta	29599.3	1	7	7	14	0.000627	0.319	TDITYPAGFMDVISIDK	R	T	0.997	65.4	29.5	56.4	0	2	0	0	2	1901.92	2755.98	419279	12574.9	78	94	Empty	TRUE
Velos_samples_Sep14_from_msfs_in_categories round 2 STARRING v2	LMvh	4714_LMveh_CK_Velos_Sep14	4714_CK_LMveh_Velos_PD_Sep14	40S ribosomal protein S4, X isoform OS=Mus musculus GN=Rps4x PE=2 SV=2	P62702	JAH_swissprot_2013_11.fasta	29599.3	1	7	7	14	0.000627	0.319	TIRYPDPLIK	R	V	0.997	41.5	26.4	20.7	0	0	3	0	2	1215.71	2172.01	471207	43215.7	146	155	Empty	TRUE
Velos_samples_Sep14_from_msfs_in_categories round 2 STARRING v2	LMvh	4714_LMveh_CK_Velos_Sep14	4714_CK_LMveh_Velos_PD_Sep14	Voltage-dependent anion-selective channel protein 1 OS=Mus musculus GN=Vdac1 PE=1 SV=3	Q60932	JAH_swissprot_2013_11.fasta	32352.7	1	8	9	22	0.000985	0.314	GYGFGLIK	K	L	0.99	35.6	25	26.1	0	1	0	0	2	854.477	2460.01	838046	45223.4	34	41	Orange and Blue	TRUE
Velos_samples_Sep14_from_msfs_in_categories round 2 STARRING v2	LMvh	4714_LMveh_CK_Velos_Sep14	4714_CK_LMveh_Velos_PD_Sep14	Voltage-dependent anion-selective channel protein 1 OS=Mus musculus GN=Vdac1 PE=1 SV=3	Q60932	JAH_swissprot_2013_11.fasta	32352.7	1	8	9	22	0.000985	0.314	LTFDSSFSPNTGK	K	K	0.997	61.8	28.1	54.3	0	2	0	0	2	1400.67	2216.46	513701	28758.6	110	122	Orange and Blue	TRUE
Velos_samples_Sep14_from_msfs_in_categories round 2 STARRING v2	LMvh	4714_LMveh_CK_Velos_Sep14	4714_CK_LMveh_Velos_PD_Sep14	Voltage-dependent anion-selective channel protein 1 OS=Mus musculus GN=Vdac1 PE=1 SV=3	Q60932	JAH_swissprot_2013_11.fasta	32352.7	1	8	9	22	0.000985	0.314	LTLSALLDGK	K	N	0.993	69.3	25.4	0	0	6	0	0	2	1030.61	2692.47	3480730	184341	270	279	Orange and Blue	TRUE	Q60931
Velos_samples_Sep14_from_msfs_in_categories round 2 STARRING v2	LMvh	4714_LMveh_CK_Velos_Sep14	4714_CK_LMveh_Velos_PD_Sep14	Voltage-dependent anion-selective channel protein 1 OS=Mus musculus GN=Vdac1 PE=1 SV=3	Q60932	JAH_swissprot_2013_11.fasta	32352.7	1	8	9	22	0.000985	0.314	VNGSLETK	K	Y	0.99	48.2	29.7	23.2	0	4	0	0	2	847.452	1140.03	441357	50833.1	67	74	Orange and Blue	TRUE
Velos_samples_Sep14_from_msfs_in_categories round 2 STARRING v2	LMvh	4714_LMveh_CK_Velos_Sep14	4714_CK_LMveh_Velos_PD_Sep14	Voltage-dependent anion-selective channel protein 1 OS=Mus musculus GN=Vdac1 PE=1 SV=3	Q60932	JAH_swissprot_2013_11.fasta	32352.7	1	8	9	22	0.000985	0.314	VNNSSLIGLGYTQTLKPGIK	K	L	0.997	50.9	25	17.6	0	0	2	0	2	2103.18	2439.51		43568.3	250	269	Orange and Blue	TRUE
Velos_samples_Sep14_from_msfs_in_categories round 2 STARRING v2	LMvh	4714_LMveh_CK_Velos_Sep14	4714_CK_LMveh_Velos_PD_Sep14	Voltage-dependent anion-selective channel protein 1 OS=Mus musculus GN=Vdac1 PE=1 SV=3	Q60932	JAH_swissprot_2013_11.fasta	32352.7	1	8	9	22	0.000985	0.314	VTQSNFAVGYK	R	T	0.997	69.9	27.5	53.9	0	3	0	0	2	1213.62	1838.85	1150050	90616.3	177	187	Orange and Blue	TRUE
Velos_samples_Sep14_from_msfs_in_categories round 2 STARRING v2	LMvh	4714_LMveh_CK_Velos_Sep14	4714_CK_LMveh_Velos_PD_Sep14	Voltage-dependent anion-selective channel protein 1 OS=Mus musculus GN=Vdac1 PE=1 SV=3	Q60932	JAH_swissprot_2013_11.fasta	32352.7	1	8	9	22	0.000985	0.314	WTEYGLTFTEK	R	W	0.997	57.9	28.3	28.6	0	2	0	0	2	1374.66	2504.6	501468	56130.3	77	87	Orange and Blue	TRUE
Velos_samples_Sep14_from_msfs_in_categories round 2 STARRING v2	LMvh	4714_LMveh_CK_Velos_Sep14	4714_CK_LMveh_Velos_PD_Sep14	Voltage-dependent anion-selective channel protein 1 OS=Mus musculus GN=Vdac1 PE=1 SV=3	Q60932	JAH_swissprot_2013_11.fasta	32352.7	1	8	9	22	0.000985	0.314	YQVDPDACFSAK	K	V	0.997	66.5	25	54.3	0	2	0	0	2	1400.62	1965.39	459263	25611.1	238	249	Orange and Blue	TRUE
Velos_samples_Sep14_from_msfs_in_categories round 2 STARRING v2	LMvh	4714_LMveh_CK_Velos_Sep14	4714_CK_LMveh_Velos_PD_Sep14	Voltage-dependent anion-selective channel protein 3 OS=Mus musculus GN=Vdac3 PE=1 SV=1	Q60931	JAH_swissprot_2013_11.fasta	30754	1	3	4	6	0.000269	0.124	LSQNNFALGYK	K	A	0.997	65.3	28.1	50.7	0	2	0	0	2	1254.65	2095.99	611007	42633.9	164	174	Orange and Blue	TRUE
Velos_samples_Sep14_from_msfs_in_categories round 2 STARRING v2	LMvh	4714_LMveh_CK_Velos_Sep14	4714_CK_LMveh_Velos_PD_Sep14	Voltage-dependent anion-selective channel protein 3 OS=Mus musculus GN=Vdac3 PE=1 SV=1	Q60931	JAH_swissprot_2013_11.fasta	30754	1	3	4	6	0.000269	0.124	LTLDTIFVPNTGK	K	K	0.997	57.3	27.7	49.6	0	2	0	0	2	1418.79	2763.6	605913	47024.5	97	109	Orange and Blue	TRUE
Velos_samples_Sep14_from_msfs_in_categories round 2 STARRING v2	LMvh	4714_LMveh_CK_Velos_Sep14	4714_CK_LMveh_Velos_PD_Sep14	Voltage-dependent anion-selective channel protein 3 OS=Mus musculus GN=Vdac3 PE=1 SV=1	Q60931	JAH_swissprot_2013_11.fasta	30754	1	3	4	6	0.000269	0.124	LTLDTIFVPNTGKK	K	S	0.993	30.3	25.2	16.6	0	0	2	0	2	1546.88	2567.24	339910	50566.1	97	110	Orange and Blue	TRUE
Velos_samples_Sep14_from_msfs_in_categories round 2 STARRING v2	LMvh	4714_LMveh_CK_Velos_Sep14	4714_CK_LMveh_Velos_PD_Sep14	Voltage-dependent anion-selective channel protein 3 OS=Mus musculus GN=Vdac3 PE=1 SV=1	Q60931	JAH_swissprot_2013_11.fasta	30754	1	3	4	6	0.000269	0.124	LTLSALIDGK	K	N	0.993	69.3	25.4	0	0	6	0	0	2	1030.61	2692.47	3480730	184341	257	266	Orange and Blue	FALSE	Q60932
Velos_samples_Sep14_from_msfs_in_categories round 2 STARRING v2	LMvh	4714_LMveh_CK_Velos_Sep14	4714_CK_LMveh_Velos_PD_Sep14	Voltage-dependent anion-selective channel protein 2 OS=Mus musculus GN=Vdac2 PE=1 SV=2	Q60930	JAH_swissprot_2013_11.fasta	31733.6	1	6	6	14	0.000627	0.2	GFGFGLVK	K	L	0.99	31.1	25	15	0	2	0	0	2	824.467	2566.08	656816	62799	33	40	Orange and Blue	TRUE
Velos_samples_Sep14_from_msfs_in_categories round 2 STARRING v2	LMvh	4714_LMveh_CK_Velos_Sep14	4714_CK_LMveh_Velos_PD_Sep14	Voltage-dependent anion-selective channel protein 2 OS=Mus musculus GN=Vdac2 PE=1 SV=2	Q60930	JAH_swissprot_2013_11.fasta	31733.6	1	6	6	14	0.000627	0.2	LTFDTTFSPNTGK	K	K	0.997	76	27.9	62.4	0	2	0	0	2	1428.7	2318.39	452876	33455.5	109	121	Orange and Blue	TRUE
Velos_samples_Sep14_from_msfs_in_categories round 2 STARRING v2	LMvh	4714_LMveh_CK_Velos_Sep14	4714_CK_LMveh_Velos_PD_Sep14	Voltage-dependent anion-selective channel protein 2 OS=Mus musculus GN=Vdac2 PE=1 SV=2	Q60930	JAH_swissprot_2013_11.fasta	31733.6	1	6	6	14	0.000627	0.2	LTLSALVDGK	K	S	0.997	77.3	28.1	55.8	0	2	0	0	2	1016.6	2513.14	1609370	99500.8	269	278	Orange and Blue	TRUE
Velos_samples_Sep14_from_msfs_in_categories round 2 STARRING v2	LMvh	4714_LMveh_CK_Velos_Sep14	4714_CK_LMveh_Velos_PD_Sep14	Voltage-dependent anion-selective channel protein 2 OS=Mus musculus GN=Vdac2 PE=1 SV=2	Q60930	JAH_swissprot_2013_11.fasta	31733.6	1	6	6	14	0.000627	0.2	SNFAVGYR	R	T	0.99	42.9	25.1	28.2	0	4	0	0	2	913.452	1795.42	867493	92204.5	179	186	Orange and Blue	TRUE
Velos_samples_Sep14_from_msfs_in_categories round 2 STARRING v2	LMvh	4714_LMveh_CK_Velos_Sep14	4714_CK_LMveh_Velos_PD_Sep14	Voltage-dependent anion-selective channel protein 2 OS=Mus musculus GN=Vdac2 PE=1 SV=2	Q60930	JAH_swissprot_2013_11.fasta	31733.6	1	6	6	14	0.000627	0.2	VSGTLETK	K	Y	0.99	46	27.7	26.7	0	2	0	0	2	834.457	1164.33	605327	19988.9	66	73	Orange and Blue	TRUE
Velos_samples_Sep14_from_msfs_in_categories round 2 STARRING v2	LMvh	4714_LMveh_CK_Velos_Sep14	4714_CK_LMveh_Velos_PD_Sep14	Voltage-dependent anion-selective channel protein 2 OS=Mus musculus GN=Vdac2 PE=1 SV=2	Q60930	JAH_swissprot_2013_11.fasta	31733.6	1	6	6	14	0.000627	0.2	YQLDPTASISAK	K	V	0.997	51.6	28.9	27.4	0	2	0	0	2	1293.67	2037.38	892349	59179.2	237	248	Orange and Blue	TRUE
Velos_samples_Sep14_from_msfs_in_categories round 2 STARRING v2	LMvh	4714_LMveh_CK_Velos_Sep14	4714_CK_LMveh_Velos_PD_Sep14	Cathepsin Z OS=Mus musculus GN=Ctsz PE=2 SV=1	Q9WUU7	JAH_swissprot_2013_11.fasta	33996.3	1	2	2	6	0.000269	0.0719	NVNGVNYASVTR	R	N	0.997	59.1	28.9	12.9	0	2	0	0	2	1294.64	1758.3	219704	15310.9	72	83	Orange and Blue	TRUE
Velos_samples_Sep14_from_msfs_in_categories round 2 STARRING v2	LMvh	4714_LMveh_CK_Velos_Sep14	4714_CK_LMveh_Velos_PD_Sep14	Cathepsin Z OS=Mus musculus GN=Ctsz PE=2 SV=1	Q9WUU7	JAH_swissprot_2013_11.fasta	33996.3	1	2	2	6	0.000269	0.0719	VGDYGSLSGR	R	E	0.997	57.6	26.9	50.9	0	4	0	0	2	1010.49	1584.23	466498	59335.2	192	201	Orange and Blue	TRUE
Velos_samples_Sep14_from_msfs_in_categories round 2 STARRING v2	LMvh	4714_LMveh_CK_Velos_Sep14	4714_CK_LMveh_Velos_PD_Sep14	Vesicle-associated membrane protein-associated protein A OS=Mus musculus GN=Vapa PE=1 SV=2	Q9WV55	JAH_swissprot_2013_11.fasta	27855.9	1	2	2	5	0.000224	0.0562	FKGPFTDVVTTNLK	K	L	0.997	51.7	27.3	35.8	0	0	2	0	2	1566.85	2434.46	575979	44051.4	25	38	Orange and Blue	TRUE
Velos_samples_Sep14_from_msfs_in_categories round 2 STARRING v2	LMvh	4714_LMveh_CK_Velos_Sep14	4714_CK_LMveh_Velos_PD_Sep14	Vesicle-associated membrane protein-associated protein A OS=Mus musculus GN=Vapa PE=1 SV=2	Q9WV55	JAH_swissprot_2013_11.fasta	27855.9	1	2	2	5	0.000224	0.0562	GPFTDVVTTNLK	K	L	0.997	74.3	28.4	64.4	0	3	0	0	2	1291.69	2378.34	501462	42358.8	27	38	Orange and Blue	TRUE
Velos_samples_Sep14_from_msfs_in_categories round 2 STARRING v2	LMvh	4714_LMveh_CK_Velos_Sep14	4714_CK_LMveh_Velos_PD_Sep14	Acid ceramidase OS=Mus musculus GN=Asah1 PE=1 SV=1	Q9WV54	JAH_swissprot_2013_11.fasta	44670.9	1	10	10	22	0.000985	0.231	DAQWVGFITR	K	S	0.997	58.2	29.3	21	0	2	0	0	2	1192.61	2671.51	297094	25301.6	244	253	Orange and Blue	TRUE
Velos_samples_Sep14_from_msfs_in_categories round 2 STARRING v2	LMvh	4714_LMveh_CK_Velos_Sep14	4714_CK_LMveh_Velos_PD_Sep14	Acid ceramidase OS=Mus musculus GN=Asah1 PE=1 SV=1	Q9WV54	JAH_swissprot_2013_11.fasta	44670.9	1	10	10	22	0.000985	0.231	ESLDVYELDPK	K	H	0.997	45.6	29	33.2	0	3	0	0	2	1307.64	2319.65	579228	26500	299	309	Orange and Blue	TRUE
Velos_samples_Sep14_from_msfs_in_categories round 2 STARRING v2	LMvh	4714_LMveh_CK_Velos_Sep14	4714_CK_LMveh_Velos_PD_Sep14	Acid ceramidase OS=Mus musculus GN=Asah1 PE=1 SV=1	Q9WV54	JAH_swissprot_2013_11.fasta	44670.9	1	10	10	22	0.000985	0.231	IMAPVYFILGGK	K	K	0.997	48.7	26.8	34.5	0	1	0	0	2	1324.73	2969.36	874080	72557.1	274	285	Orange and Blue	TRUE
Velos_samples_Sep14_from_msfs_in_categories round 2 STARRING v2	LMvh	4714_LMveh_CK_Velos_Sep14	4714_CK_LMveh_Velos_PD_Sep14	Acid ceramidase OS=Mus musculus GN=Asah1 PE=1 SV=1	Q9WV54	JAH_swissprot_2013_11.fasta	44670.9	1	10	10	22	0.000985	0.231	KDAQWVGFITR	R	S	0.987	28.2	28.9	13.7	0	0	2	0	2	1320.71	2387.61	91420.4	16945.4	243	253	Orange and Blue	TRUE
Velos_samples_Sep14_from_msfs_in_categories round 2 STARRING v2	LMvh	4714_LMveh_CK_Velos_Sep14	4714_CK_LMveh_Velos_PD_Sep14	Acid ceramidase OS=Mus musculus GN=Asah1 PE=1 SV=1	Q9WV54	JAH_swissprot_2013_11.fasta	44670.9	1	10	10	22	0.000985	0.231	LPGMIGSLPDPFGEEMR	K	G	0.997	72	28.9	63.1	0	3	0	0	2	1877.88	2787.47	471137	16554.4	100	116	Orange and Blue	TRUE
Velos_samples_Sep14_from_msfs_in_categories round 2 STARRING v2	LMvh	4714_LMveh_CK_Velos_Sep14	4714_CK_LMveh_Velos_PD_Sep14	Acid ceramidase OS=Mus musculus GN=Asah1 PE=1 SV=1	Q9WV54	JAH_swissprot_2013_11.fasta	44670.9	1	10	10	22	0.000985	0.231	LTVFTTLMDVTK	K	G	0.997	60.5	28.1	51.4	0	3	0	0	2	1384.74	2736.85	849227	41564.9	366	377	Orange and Blue	TRUE
Velos_samples_Sep14_from_msfs_in_categories round 2 STARRING v2	LMvh	4714_LMveh_CK_Velos_Sep14	4714_CK_LMveh_Velos_PD_Sep14	Acid ceramidase OS=Mus musculus GN=Asah1 PE=1 SV=1	Q9WV54	JAH_swissprot_2013_11.fasta	44670.9	1	10	10	22	0.000985	0.231	NTLFIDDR	K	R	0.99	47.7	28.1	30.8	0	2	0	0	2	993.5	2116.83	372194	64775.7	325	332	Orange and Blue	TRUE
Velos_samples_Sep14_from_msfs_in_categories round 2 STARRING v2	LMvh	4714_LMveh_CK_Velos_Sep14	4714_CK_LMveh_Velos_PD_Sep14	Acid ceramidase OS=Mus musculus GN=Asah1 PE=1 SV=1	Q9WV54	JAH_swissprot_2013_11.fasta	44670.9	1	10	10	22	0.000985	0.231	NTLFIDDRR	K	T	0.997	35.4	29	22.5	0	0	1	0	2	1149.6	1895.68	153663	17474.9	325	333	Orange and Blue	TRUE
Velos_samples_Sep14_from_msfs_in_categories round 2 STARRING v2	LMvh	4714_LMveh_CK_Velos_Sep14	4714_CK_LMveh_Velos_PD_Sep14	Acid ceramidase OS=Mus musculus GN=Asah1 PE=1 SV=1	Q9WV54	JAH_swissprot_2013_11.fasta	44670.9	1	10	10	22	0.000985	0.231	SGEGCVITR	K	E	0.997	48.1	27.8	23.3	0	4	0	0	2	978.467	1352.11	316951	46372.4	287	295	Orange and Blue	TRUE
Velos_samples_Sep14_from_msfs_in_categories round 2 STARRING v2	LMvh	4714_LMveh_CK_Velos_Sep14	4714_CK_LMveh_Velos_PD_Sep14	Acid ceramidase OS=Mus musculus GN=Asah1 PE=1 SV=1	Q9WV54	JAH_swissprot_2013_11.fasta	44670.9	1	10	10	22	0.000985	0.231	WYVVQTNYDR	R	W	0.997	39.8	27.2	37.6	0	1	0	0	2	1343.64	2214.88	379235	11480.7	313	322	Orange and Blue	TRUE
Velos_samples_Sep14_from_msfs_in_categories round 2 STARRING v2	LMvh	4714_LMveh_CK_Velos_Sep14	4714_CK_LMveh_Velos_PD_Sep14	NADH-ubiquinone oxidoreductase 75 kDa subunit, mitochondrial OS=Mus musculus GN=Ndufs1 PE=1 SV=2	Q91VD9	JAH_swissprot_2013_11.fasta	79777.6	1	12	12	29	0.0013	0.202	DFYMTDSISR	K	A	0.978	21.2	25	15	0	2	0	0	2	1250.54	1899.21	39987.5	8200.03	693	702	Orange and Blue	TRUE
Velos_samples_Sep14_from_msfs_in_categories round 2 STARRING v2	LMvh	4714_LMveh_CK_Velos_Sep14	4714_CK_LMveh_Velos_PD_Sep14	NADH-ubiquinone oxidoreductase 75 kDa subunit, mitochondrial OS=Mus musculus GN=Ndufs1 PE=1 SV=2	Q91VD9	JAH_swissprot_2013_11.fasta	79777.6	1	12	12	29	0.0013	0.202	FASEIAGVDDLGTTGR	R	G	0.997	77.2	29.6	64.1	0	3	0	0	2	1608.79	2273.57	263538	18965.6	185	200	Orange and Blue	TRUE
Velos_samples_Sep14_from_msfs_in_categories round 2 STARRING v2	LMvh	4714_LMveh_CK_Velos_Sep14	4714_CK_LMveh_Velos_PD_Sep14	NADH-ubiquinone oxidoreductase 75 kDa subunit, mitochondrial OS=Mus musculus GN=Ndufs1 PE=1 SV=2	Q91VD9	JAH_swissprot_2013_11.fasta	79777.6	1	12	12	29	0.0013	0.202	FEAPLFNAR	R	I	0.98	32.6	29.1	8.77	0	1	0	0	2	1064.55	2448	156711	10316	409	417	Orange and Blue	TRUE
Velos_samples_Sep14_from_msfs_in_categories round 2 STARRING v2	LMvh	4714_LMveh_CK_Velos_Sep14	4714_CK_LMveh_Velos_PD_Sep14	NADH-ubiquinone oxidoreductase 75 kDa subunit, mitochondrial OS=Mus musculus GN=Ndufs1 PE=1 SV=2	Q91VD9	JAH_swissprot_2013_11.fasta	79777.6	1	12	12	29	0.0013	0.202	GLLTYTSWEDALSR	K	V	0.997	76.4	29.1	65.4	0	3	0	0	2	1611.8	2926.16	119211	12827.7	312	325	Orange and Blue	TRUE
Velos_samples_Sep14_from_msfs_in_categories round 2 STARRING v2	LMvh	4714_LMveh_CK_Velos_Sep14	4714_CK_LMveh_Velos_PD_Sep14	NADH-ubiquinone oxidoreductase 75 kDa subunit, mitochondrial OS=Mus musculus GN=Ndufs1 PE=1 SV=2	Q91VD9	JAH_swissprot_2013_11.fasta	79777.6	1	12	12	29	0.0013	0.202	GNDMQVGTYIEK	R	M	0.997	49.7	26.2	40.4	0	2	0	0	2	1370.63	1685.45	110017	8520.53	201	212	Orange and Blue	TRUE
Velos_samples_Sep14_from_msfs_in_categories round 2 STARRING v2	LMvh	4714_LMveh_CK_Velos_Sep14	4714_CK_LMveh_Velos_PD_Sep14	NADH-ubiquinone oxidoreductase 75 kDa subunit, mitochondrial OS=Mus musculus GN=Ndufs1 PE=1 SV=2	Q91VD9	JAH_swissprot_2013_11.fasta	79777.6	1	12	12	29	0.0013	0.202	IASQVAALDLGYKPGVEAIR	R	K	0.997	47.3	25.8	41.7	0	0	1	0	2	2071.15	2457.67	125679	11410.5	519	538	Orange and Blue	TRUE
Velos_samples_Sep14_from_msfs_in_categories round 2 STARRING v2	LMvh	4714_LMveh_CK_Velos_Sep14	4714_CK_LMveh_Velos_PD_Sep14	NADH-ubiquinone oxidoreductase 75 kDa subunit, mitochondrial OS=Mus musculus GN=Ndufs1 PE=1 SV=2	Q91VD9	JAH_swissprot_2013_11.fasta	79777.6	1	12	12	29	0.0013	0.202	ILQDIASGR	K	H	0.997	58.2	28.5	17.9	0	4	0	0	2	972.547	1773.15	226130	30353.5	451	459	Orange and Blue	TRUE
Velos_samples_Sep14_from_msfs_in_categories round 2 STARRING v2	LMvh	4714_LMveh_CK_Velos_Sep14	4714_CK_LMveh_Velos_PD_Sep14	NADH-ubiquinone oxidoreductase 75 kDa subunit, mitochondrial OS=Mus musculus GN=Ndufs1 PE=1 SV=2	Q91VD9	JAH_swissprot_2013_11.fasta	79777.6	1	12	12	29	0.0013	0.202	KPMVVLGSSALQR	K	D	0.997	45.3	28	27.5	0	0	1	0	2	1401.79	1824.68	55424.9	6605.33	471	483	Orange and Blue	TRUE
Velos_samples_Sep14_from_msfs_in_categories round 2 STARRING v2	LMvh	4714_LMveh_CK_Velos_Sep14	4714_CK_LMveh_Velos_PD_Sep14	NADH-ubiquinone oxidoreductase 75 kDa subunit, mitochondrial OS=Mus musculus GN=Ndufs1 PE=1 SV=2	Q91VD9	JAH_swissprot_2013_11.fasta	79777.6	1	12	12	29	0.0013	0.202	SATYVNTEGR	K	A	0.997	34.7	26.7	23.6	0	4	0	0	2	1097.52	1309.39	133023	14598	593	602	Orange and Blue	TRUE
Velos_samples_Sep14_from_msfs_in_categories round 2 STARRING v2	LMvh	4714_LMveh_CK_Velos_Sep14	4714_CK_LMveh_Velos_PD_Sep14	NADH-ubiquinone oxidoreductase 75 kDa subunit, mitochondrial OS=Mus musculus GN=Ndufs1 PE=1 SV=2	Q91VD9	JAH_swissprot_2013_11.fasta	79777.6	1	12	12	29	0.0013	0.202	VALIGSPVDLTYR	K	Y	0.997	49.9	26.9	39.6	0	3	0	0	2	1403.79	2646.1	222419	24716	429	441	Orange and Blue	TRUE
Velos_samples_Sep14_from_msfs_in_categories round 2 STARRING v2	LMvh	4714_LMveh_CK_Velos_Sep14	4714_CK_LMveh_Velos_PD_Sep14	NADH-ubiquinone oxidoreductase 75 kDa subunit, mitochondrial OS=Mus musculus GN=Ndufs1 PE=1 SV=2	Q91VD9	JAH_swissprot_2013_11.fasta	79777.6	1	12	12	29	0.0013	0.202	VAVTPPGLAR	K	E	0.996	32.6	25	20.8	0	3	0	0	2	980.589	1910.03	289728	21024.3	608	617	Orange and Blue	TRUE
Velos_samples_Sep14_from_msfs_in_categories round 2 STARRING v2	LMvh	4714_LMveh_CK_Velos_Sep14	4714_CK_LMveh_Velos_PD_Sep14	NADH-ubiquinone oxidoreductase 75 kDa subunit, mitochondrial OS=Mus musculus GN=Ndufs1 PE=1 SV=2	Q91VD9	JAH_swissprot_2013_11.fasta	79777.6	1	12	12	29	0.0013	0.202	VVAACAMPVMK	K	G	0.997	53.2	28.1	43.8	0	2	0	0	2	1208.58	1353.91	56473.4	5626.86	88	98	Orange and Blue	TRUE
Velos_samples_Sep14_from_msfs_in_categories round 2 STARRING v2	LMvh	4714_LMveh_CK_Velos_Sep14	4714_CK_LMveh_Velos_PD_Sep14	Septin-2 OS=Mus musculus GN=Sept2 PE=1 SV=2	P42208	JAH_swissprot_2013_11.fasta	41526.3	1	5	5	10	0.000448	0.188	ASIPFSVVGSNQLIEAK	K	G	0.997	49.6	28.3	37	0	2	0	0	2	1759.96	2716.14	239186	20294.1	233	249	Orange and Blue	TRUE
Velos_samples_Sep14_from_msfs_in_categories round 2 STARRING v2	LMvh	4714_LMveh_CK_Velos_Sep14	4714_CK_LMveh_Velos_PD_Sep14	Septin-2 OS=Mus musculus GN=Sept2 PE=1 SV=2	P42208	JAH_swissprot_2013_11.fasta	41526.3	1	5	5	10	0.000448	0.188	LTVVDTPGYGDAINCR	R	D	0.997	47.9	29.4	45	0	1	0	0	2	1750.84	2164.04	137448	5034.59	97	112	Orange and Blue	TRUE
Velos_samples_Sep14_from_msfs_in_categories round 2 STARRING v2	LMvh	4714_LMveh_CK_Velos_Sep14	4714_CK_LMveh_Velos_PD_Sep14	Septin-2 OS=Mus musculus GN=Sept2 PE=1 SV=2	P42208	JAH_swissprot_2013_11.fasta	41526.3	1	5	5	10	0.000448	0.188	TIISYIDEQFER	K	Y	0.997	68.1	28.5	57.5	0	4	0	0	2	1513.75	2910.16	585560	41206.1	117	128	Orange and Blue	TRUE
Velos_samples_Sep14_from_msfs_in_categories round 2 STARRING v2	LMvh	4714_LMveh_CK_Velos_Sep14	4714_CK_LMveh_Velos_PD_Sep14	Septin-2 OS=Mus musculus GN=Sept2 PE=1 SV=2	P42208	JAH_swissprot_2013_11.fasta	41526.3	1	5	5	10	0.000448	0.188	TVQIEASTVEIEER	R	G	0.997	55.4	29.9	40.2	0	1	0	0	2	1603.82	2131.75	185786	4413.96	78	91	Orange and Blue	TRUE
Velos_samples_Sep14_from_msfs_in_categories round 2 STARRING v2	LMvh	4714_LMveh_CK_Velos_Sep14	4714_CK_LMveh_Velos_PD_Sep14	Septin-2 OS=Mus musculus GN=Sept2 PE=1 SV=2	P42208	JAH_swissprot_2013_11.fasta	41526.3	1	5	5	10	0.000448	0.188	VNIVPVIAK	K	A	0.996	34.8	25	17.6	0	2	0	0	2	952.619	2299.23	414483	39660.6	175	183	Orange and Blue	TRUE
Velos_samples_Sep14_from_msfs_in_categories round 2 STARRING v2	LMvh	4714_LMveh_CK_Velos_Sep14	4714_CK_LMveh_Velos_PD_Sep14	EH domain-containing protein 4 OS=Mus musculus GN=Ehd4 PE=1 SV=1	Q9EQP2	JAH_swissprot_2013_11.fasta	61483	1	11	11	18	0.000806	0.237	ADQVDTQQLMR	K	V	0.997	38.4	28	28.5	0	1	0	0	2	1320.62	1477.66	50053.9	3238.38	224	234	Empty	TRUE
Velos_samples_Sep14_from_msfs_in_categories round 2 STARRING v2	LMvh	4714_LMveh_CK_Velos_Sep14	4714_CK_LMveh_Velos_PD_Sep14	EH domain-containing protein 4 OS=Mus musculus GN=Ehd4 PE=1 SV=1	Q9EQP2	JAH_swissprot_2013_11.fasta	61483	1	11	11	18	0.000806	0.237	AMQEQLENYDFTK	K	F	0.997	51.5	25.5	43.5	0	1	0	0	2	1632.72	2008.14	43062	2088.33	361	373	Empty	TRUE
Velos_samples_Sep14_from_msfs_in_categories round 2 STARRING v2	LMvh	4714_LMveh_CK_Velos_Sep14	4714_CK_LMveh_Velos_PD_Sep14	EH domain-containing protein 4 OS=Mus musculus GN=Ehd4 PE=1 SV=1	Q9EQP2	JAH_swissprot_2013_11.fasta	61483	1	11	11	18	0.000806	0.237	DIQSLPQK	R	A	0.966	28.3	26.7	9.63	0	1	0	0	2	928.51	1513.33	64751	6536.62	284	291	Empty	TRUE
Velos_samples_Sep14_from_msfs_in_categories round 2 STARRING v2	LMvh	4714_LMveh_CK_Velos_Sep14	4714_CK_LMveh_Velos_PD_Sep14	EH domain-containing protein 4 OS=Mus musculus GN=Ehd4 PE=1 SV=1	Q9EQP2	JAH_swissprot_2013_11.fasta	61483	1	11	11	18	0.000806	0.237	EGADEEEWVVAK	K	D	0.992	26.9	26.8	18.3	0	1	0	0	2	1361.62	2056.06	42465.3	2626.15	435	446	Empty	TRUE
Velos_samples_Sep14_from_msfs_in_categories round 2 STARRING v2	LMvh	4714_LMveh_CK_Velos_Sep14	4714_CK_LMveh_Velos_PD_Sep14	EH domain-containing protein 4 OS=Mus musculus GN=Ehd4 PE=1 SV=1	Q9EQP2	JAH_swissprot_2013_11.fasta	61483	1	11	11	18	0.000806	0.237	EYQISAGDFPEVK	R	A	0.997	51.2	28.4	36.6	0	3	0	0	2	1482.71	2346.08	157723	13785.6	348	360	Empty	TRUE
Velos_samples_Sep14_from_msfs_in_categories round 2 STARRING v2	LMvh	4714_LMveh_CK_Velos_Sep14	4714_CK_LMveh_Velos_PD_Sep14	EH domain-containing protein 4 OS=Mus musculus GN=Ehd4 PE=1 SV=1	Q9EQP2	JAH_swissprot_2013_11.fasta	61483	1	11	11	18	0.000806	0.237	FGNAFLNR	R	F	0.99	40.3	26	23	0	1	0	0	2	938.484	2115.71	43836.9	6535.43	131	138	Empty	TRUE
Velos_samples_Sep14_from_msfs_in_categories round 2 STARRING v2	LMvh	4714_LMveh_CK_Velos_Sep14	4714_CK_LMveh_Velos_PD_Sep14	EH domain-containing protein 4 OS=Mus musculus GN=Ehd4 PE=1 SV=1	Q9EQP2	JAH_swissprot_2013_11.fasta	61483	1	11	11	18	0.000806	0.237	LFEAEAQDLFR	R	D	0.997	80.4	28.9	45.3	0	2	0	0	2	1338.67	2683.92	110300	10462.3	273	283	Empty	TRUE
Velos_samples_Sep14_from_msfs_in_categories round 2 STARRING v2	LMvh	4714_LMveh_CK_Velos_Sep14	4714_CK_LMveh_Velos_PD_Sep14	EH domain-containing protein 4 OS=Mus musculus GN=Ehd4 PE=1 SV=1	Q9EQP2	JAH_swissprot_2013_11.fasta	61483	1	11	11	18	0.000806	0.237	LIEAVDNMLTNK	K	I	0.997	46.2	29.8	36.4	0	3	0	0	2	1376.71	1973.22	196404	11151.5	381	392	Empty	TRUE
Velos_samples_Sep14_from_msfs_in_categories round 2 STARRING v2	LMvh	4714_LMveh_CK_Velos_Sep14	4714_CK_LMveh_Velos_PD_Sep14	EH domain-containing protein 4 OS=Mus musculus GN=Ehd4 PE=1 SV=1	Q9EQP2	JAH_swissprot_2013_11.fasta	61483	1	11	11	18	0.000806	0.237	LPEIYVQLQR	R	E	0.997	49.2	28.1	35	0	1	0	0	2	1258.72	2499.54	65492.1	4213.01	338	347	Empty	TRUE
Velos_samples_Sep14_from_msfs_in_categories round 2 STARRING v2	LMvh	4714_LMveh_CK_Velos_Sep14	4714_CK_LMveh_Velos_PD_Sep14	EH domain-containing protein 4 OS=Mus musculus GN=Ehd4 PE=1 SV=1	Q9EQP2	JAH_swissprot_2013_11.fasta	61483	1	11	11	18	0.000806	0.237	SGGMDAVQTVTGGLR	R	S	0.997	60.4	29.3	46	0	1	0	0	2	1464.71	2002.33	53131.3	4847.15	15	29	Empty	TRUE
Velos_samples_Sep14_from_msfs_in_categories round 2 STARRING v2	LMvh	4714_LMveh_CK_Velos_Sep14	4714_CK_LMveh_Velos_PD_Sep14	EH domain-containing protein 4 OS=Mus musculus GN=Ehd4 PE=1 SV=1	Q9EQP2	JAH_swissprot_2013_11.fasta	61483	1	11	11	18	0.000806	0.237	SISIIDSPGILSGEK	K	Q	0.997	61.3	28.8	51.1	0	3	0	0	2	1515.83	2612.26	209213	19298.8	151	165	Empty	TRUE
Velos_samples_Sep14_from_msfs_in_categories round 2 STARRING v2	LMvh	4714_LMveh_CK_Velos_Sep14	4714_CK_LMveh_Velos_PD_Sep14	Syntaxin-12 OS=Mus musculus GN=Stx12 PE=1 SV=1	Q9ER00	JAH_swissprot_2013_11.fasta	31195.5	1	5	6	12	0.000538	0.219	ELGSLPLPLSASEQR	K	Q	0.997	62.5	28.1	54.9	0	3	0	0	2	1596.86	2650.05	643661	51446.7	83	97	Orange and Blue	TRUE
Velos_samples_Sep14_from_msfs_in_categories round 2 STARRING v2	LMvh	4714_LMveh_CK_Velos_Sep14	4714_CK_LMveh_Velos_PD_Sep14	Syntaxin-12 OS=Mus musculus GN=Stx12 PE=1 SV=1	Q9ER00	JAH_swissprot_2013_11.fasta	31195.5	1	5	6	12	0.000538	0.219	ISQATAQIK	R	N	0.997	59	27.8	28.8	0	4	0	0	2	959.552	1350.49	392967	54657.9	36	44	Orange and Blue	TRUE
Velos_samples_Sep14_from_msfs_in_categories round 2 STARRING v2	LMvh	4714_LMveh_CK_Velos_Sep14	4714_CK_LMveh_Velos_PD_Sep14	Syntaxin-12 OS=Mus musculus GN=Stx12 PE=1 SV=1	Q9ER00	JAH_swissprot_2013_11.fasta	31195.5	1	5	6	12	0.000538	0.219	LMNDFSSALNNFQVVQR	R	K	0.997	55.5	29.6	37.8	0	1	1	0	2	1998.97	2666.18	211515	8852.81	106	122	Orange and Blue	TRUE
Velos_samples_Sep14_from_msfs_in_categories round 2 STARRING v2	LMvh	4714_LMveh_CK_Velos_Sep14	4714_CK_LMveh_Velos_PD_Sep14	Syntaxin-12 OS=Mus musculus GN=Stx12 PE=1 SV=1	Q9ER00	JAH_swissprot_2013_11.fasta	31195.5	1	5	6	12	0.000538	0.219	NLMSQLGTK	K	Q	0.995	32.4	28.5	18.4	0	1	0	0	2	1007.52	1556.61	178398	14216.9	45	53	Orange and Blue	TRUE
Velos_samples_Sep14_from_msfs_in_categories round 2 STARRING v2	LMvh	4714_LMveh_CK_Velos_Sep14	4714_CK_LMveh_Velos_PD_Sep14	Syntaxin-12 OS=Mus musculus GN=Stx12 PE=1 SV=1	Q9ER00	JAH_swissprot_2013_11.fasta	31195.5	1	5	6	12	0.000538	0.219	NPGPSGPQPR	R	D	0.992	30.1	28.9	14.7	0	2	0	0	2	1006.51	1120.48	171775	28698.1	11	20	Orange and Blue	TRUE
Velos_samples_Sep14_from_msfs_in_categories round 2 STARRING v2	LMvh	4714_LMveh_CK_Velos_Sep14	4714_CK_LMveh_Velos_PD_Sep14	60S ribosomal protein L10a OS=Mus musculus GN=Rpl10a PE=1 SV=3	P53026	JAH_swissprot_2013_11.fasta	24917.1	1	3	3	5	0.000224	0.134	DTLYEAVR	R	E	0.99	46.7	27.1	31	0	2	0	0	2	966.489	1870.97	296189	29185.9	8	15	Empty	TRUE
Velos_samples_Sep14_from_msfs_in_categories round 2 STARRING v2	LMvh	4714_LMveh_CK_Velos_Sep14	4714_CK_LMveh_Velos_PD_Sep14	60S ribosomal protein L10a OS=Mus musculus GN=Rpl10a PE=1 SV=3	P53026	JAH_swissprot_2013_11.fasta	24917.1	1	3	3	5	0.000224	0.134	EVLHGNQR	R	K	0.99	34.3	27	14	0	1	0	0	2	952.496	1002.95	43071.5	3901.49	16	23	Empty	TRUE
Velos_samples_Sep14_from_msfs_in_categories round 2 STARRING v2	LMvh	4714_LMveh_CK_Velos_Sep14	4714_CK_LMveh_Velos_PD_Sep14	60S ribosomal protein L10a OS=Mus musculus GN=Rpl10a PE=1 SV=3	P53026	JAH_swissprot_2013_11.fasta	24917.1	1	3	3	5	0.000224	0.134	KYDAFLASESLIK	K	Q	0.997	37.3	28.5	20.1	0	0	2	0	2	1484.8	2478.36	251519	23400.7	106	118	Empty	TRUE
Velos_samples_Sep14_from_msfs_in_categories round 2 STARRING v2	LMvh	4714_LMveh_CK_Velos_Sep14	4714_CK_LMveh_Velos_PD_Sep14	Transmembrane protein 106B OS=Mus musculus GN=Tmem106b PE=1 SV=1	Q80X71	JAH_swissprot_2013_11.fasta	31172.3	1	7	9	41	0.00184	0.28	DSVTCPTCQGTGR	R	I	0.997	58.5	25	47.8	0	8	0	0	2	1438.61	1259.4	593328	20855.1	58	70	Orange and Blue	TRUE
Velos_samples_Sep14_from_msfs_in_categories round 2 STARRING v2	LMvh	4714_LMveh_CK_Velos_Sep14	4714_CK_LMveh_Velos_PD_Sep14	Transmembrane protein 106B OS=Mus musculus GN=Tmem106b PE=1 SV=1	Q80X71	JAH_swissprot_2013_11.fasta	31172.3	1	7	9	41	0.00184	0.28	GQENQLVALIPYSDQR	R	L	0.997	69.1	29.9	60	0	5	0	0	2	1830.93	2658.28	980009	52226.2	74	89	Orange and Blue	TRUE
Velos_samples_Sep14_from_msfs_in_categories round 2 STARRING v2	LMvh	4714_LMveh_CK_Velos_Sep14	4714_CK_LMveh_Velos_PD_Sep14	Transmembrane protein 106B OS=Mus musculus GN=Tmem106b PE=1 SV=1	Q80X71	JAH_swissprot_2013_11.fasta	31172.3	1	7	9	41	0.00184	0.28	NGDVSQFPYVEFTGR	R	D	0.997	50	28.1	46.3	0	9	0	0	2	1715.8	2673.16	933356	59231.3	43	57	Orange and Blue	TRUE
Velos_samples_Sep14_from_msfs_in_categories round 2 STARRING v2	LMvh	4714_LMveh_CK_Velos_Sep14	4714_CK_LMveh_Velos_PD_Sep14	Transmembrane protein 106B OS=Mus musculus GN=Tmem106b PE=1 SV=1	Q80X71	JAH_swissprot_2013_11.fasta	31172.3	1	7	9	41	0.00184	0.28	NGLVSSEVHNEDGR	R	N	0.997	51.6	26.4	20.1	0	2	0	0	2	1513.69	1598.82	82892.2	4992.08	29	42	Orange and Blue	TRUE
Velos_samples_Sep14_from_msfs_in_categories round 2 STARRING v2	LMvh	4714_LMveh_CK_Velos_Sep14	4714_CK_LMveh_Velos_PD_Sep14	Transmembrane protein 106B OS=Mus musculus GN=Tmem106b PE=1 SV=1	Q80X71	JAH_swissprot_2013_11.fasta	31172.3	1	7	9	41	0.00184	0.28	SAYVSYDAEK	K	R	0.997	45.7	25.5	29.9	0	6	0	0	2	1132.52	1560.74	1320320	71090.5	131	140	Orange and Blue	TRUE
Velos_samples_Sep14_from_msfs_in_categories round 2 STARRING v2	LMvh	4714_LMveh_CK_Velos_Sep14	4714_CK_LMveh_Velos_PD_Sep14	Transmembrane protein 106B OS=Mus musculus GN=Tmem106b PE=1 SV=1	Q80X71	JAH_swissprot_2013_11.fasta	31172.3	1	7	9	41	0.00184	0.28	SAYVSYDAEKR	K	T	0.997	48.7	27.8	41.1	0	4	2	0	2	1288.62	1451.28	413948	85068.6	131	141	Orange and Blue	TRUE
Velos_samples_Sep14_from_msfs_in_categories round 2 STARRING v2	LMvh	4714_LMveh_CK_Velos_Sep14	4714_CK_LMveh_Velos_PD_Sep14	Transmembrane protein 106B OS=Mus musculus GN=Tmem106b PE=1 SV=1	Q80X71	JAH_swissprot_2013_11.fasta	31172.3	1	7	9	41	0.00184	0.28	YQYVDCGR	R	N	0.99	48.5	25	41.8	0	5	0	0	2	1060.45	1480.17	811013	51383	249	256	Orange and Blue	TRUE
Velos_samples_Sep14_from_msfs_in_categories round 2 STARRING v2	LMvh	4714_LMveh_CK_Velos_Sep14	4714_CK_LMveh_Velos_PD_Sep14	CAAX prenyl protease 1 homolog OS=Mus musculus GN=Zmpste24 PE=1 SV=2	Q80W54	JAH_swissprot_2013_11.fasta	54737.5	1	3	3	4	0.000179	0.0674	SIDFPLTK	K	V	0.966	25.7	28.2	10.4	0	1	0	0	2	920.509	2325.67	169745	13243.9	244	251	Orange and Blue	TRUE
Velos_samples_Sep14_from_msfs_in_categories round 2 STARRING v2	LMvh	4714_LMveh_CK_Velos_Sep14	4714_CK_LMveh_Velos_PD_Sep14	CAAX prenyl protease 1 homolog OS=Mus musculus GN=Zmpste24 PE=1 SV=2	Q80W54	JAH_swissprot_2013_11.fasta	54737.5	1	3	3	4	0.000179	0.0674	VPAELEQIMDSDTFEK	R	S	0.997	66.3	28.5	64.2	0	2	0	0	2	1867.86	2347.32		4236.34	51	66	Orange and Blue	TRUE
Velos_samples_Sep14_from_msfs_in_categories round 2 STARRING v2	LMvh	4714_LMveh_CK_Velos_Sep14	4714_CK_LMveh_Velos_PD_Sep14	CAAX prenyl protease 1 homolog OS=Mus musculus GN=Zmpste24 PE=1 SV=2	Q80W54	JAH_swissprot_2013_11.fasta	54737.5	1	3	3	4	0.000179	0.0674	VYVVEGSK	K	R	0.958	25.3	26	10.1	0	1	0	0	2	880.477	1436.46	109581	15745.2	252	259	Orange and Blue	TRUE
Velos_samples_Sep14_from_msfs_in_categories round 2 STARRING v2	LMvh	4714_LMveh_CK_Velos_Sep14	4714_CK_LMveh_Velos_PD_Sep14	Vacuolar protein sorting-associated protein 35 OS=Mus musculus GN=Vps35 PE=1 SV=1	Q9EQH3	JAH_swissprot_2013_11.fasta	91715.9	1	7	7	13	0.000582	0.0842	ILVGTNLVR	R	L	0.997	50.3	25	28.6	0	2	0	0	2	984.62	2214.6	179365	19183.1	218	226	Orange and Blue	TRUE
Velos_samples_Sep14_from_msfs_in_categories round 2 STARRING v2	LMvh	4714_LMveh_CK_Velos_Sep14	4714_CK_LMveh_Velos_PD_Sep14	Vacuolar protein sorting-associated protein 35 OS=Mus musculus GN=Vps35 PE=1 SV=1	Q9EQH3	JAH_swissprot_2013_11.fasta	91715.9	1	7	7	13	0.000582	0.0842	LLDEAIQAVK	K	V	0.997	40.9	27.5	25	0	2	0	0	2	1099.64	2182.53	71121.1	16490.5	15	24	Orange and Blue	TRUE
Velos_samples_Sep14_from_msfs_in_categories round 2 STARRING v2	LMvh	4714_LMveh_CK_Velos_Sep14	4714_CK_LMveh_Velos_PD_Sep14	Vacuolar protein sorting-associated protein 35 OS=Mus musculus GN=Vps35 PE=1 SV=1	Q9EQH3	JAH_swissprot_2013_11.fasta	91715.9	1	7	7	13	0.000582	0.0842	LSQLEGVNVER	R	Y	0.997	43	28.5	29.6	0	2	0	0	2	1243.66	1894.97	102258	16017.2	227	237	Orange and Blue	TRUE
Velos_samples_Sep14_from_msfs_in_categories round 2 STARRING v2	LMvh	4714_LMveh_CK_Velos_Sep14	4714_CK_LMveh_Velos_PD_Sep14	Vacuolar protein sorting-associated protein 35 OS=Mus musculus GN=Vps35 PE=1 SV=1	Q9EQH3	JAH_swissprot_2013_11.fasta	91715.9	1	7	7	13	0.000582	0.0842	PTTQQSPQDEQEK	M	L	0.997	38.5	26.3	34.5	0	2	0	0	1	1515.69	954.973	22165.8	1867.86	2	14	Orange and Blue	TRUE
Velos_samples_Sep14_from_msfs_in_categories round 2 STARRING v2	LMvh	4714_LMveh_CK_Velos_Sep14	4714_CK_LMveh_Velos_PD_Sep14	Vacuolar protein sorting-associated protein 35 OS=Mus musculus GN=Vps35 PE=1 SV=1	Q9EQH3	JAH_swissprot_2013_11.fasta	91715.9	1	7	7	13	0.000582	0.0842	PTTQQSPQDEQEKLLDEAIQAVK	M	V	0.997	54.2	30	42.2	0	0	2	0	1	2596.31	2805.27	124598	13332.2	2	24	Orange and Blue	TRUE
Velos_samples_Sep14_from_msfs_in_categories round 2 STARRING v2	LMvh	4714_LMveh_CK_Velos_Sep14	4714_CK_LMveh_Velos_PD_Sep14	Vacuolar protein sorting-associated protein 35 OS=Mus musculus GN=Vps35 PE=1 SV=1	Q9EQH3	JAH_swissprot_2013_11.fasta	91715.9	1	7	7	13	0.000582	0.0842	SDDPDQQYLILNTAR	R	K	0.997	57.1	29.8	43.6	0	2	0	0	2	1748.85	2335.54	80307.7	6403.87	500	514	Orange and Blue	TRUE
Velos_samples_Sep14_from_msfs_in_categories round 2 STARRING v2	LMvh	4714_LMveh_CK_Velos_Sep14	4714_CK_LMveh_Velos_PD_Sep14	Vacuolar protein sorting-associated protein 35 OS=Mus musculus GN=Vps35 PE=1 SV=1	Q9EQH3	JAH_swissprot_2013_11.fasta	91715.9	1	7	7	13	0.000582	0.0842	TQCALAASK	R	L	0.993	27.9	28.7	19	0	1	0	0	2	949.477	1178.18	23115.9	2626.15	651	659	Orange and Blue	TRUE
Velos_samples_Sep14_from_msfs_in_categories round 2 STARRING v2	LMvh	4714_LMveh_CK_Velos_Sep14	4714_CK_LMveh_Velos_PD_Sep14	Lysosome-associated membrane glycoprotein 2 OS=Mus musculus GN=Lamp2 PE=2 SV=2	P17047	JAH_swissprot_2013_11.fasta	45681.3	1	5	6	20	0.000896	0.0988	AFQINTFNLK	R	V	0.997	53.9	27.3	36.8	0	8	0	0	2	1195.65	2551.9	1439800	83026.4	347	356	Orange and Blue	TRUE
Velos_samples_Sep14_from_msfs_in_categories round 2 STARRING v2	LMvh	4714_LMveh_CK_Velos_Sep14	4714_CK_LMveh_Velos_PD_Sep14	Lysosome-associated membrane glycoprotein 2 OS=Mus musculus GN=Lamp2 PE=2 SV=2	P17047	JAH_swissprot_2013_11.fasta	45681.3	1	5	6	20	0.000896	0.0988	EQVLSVSR	K	A	0.99	38.2	29.8	21.2	0	2	0	0	2	917.505	1613.51	171131	20819.1	339	346	Orange and Blue	TRUE
Velos_samples_Sep14_from_msfs_in_categories round 2 STARRING v2	LMvh	4714_LMveh_CK_Velos_Sep14	4714_CK_LMveh_Velos_PD_Sep14	Lysosome-associated membrane glycoprotein 2 OS=Mus musculus GN=Lamp2 PE=2 SV=2	P17047	JAH_swissprot_2013_11.fasta	45681.3	1	5	6	20	0.000896	0.0988	NPENFKVPLDVIFK	K	C	0.994	29.7	28.3	15.8	0	0	1	0	2	1659.91	2889.41	88383.8	7731.81	135	148	Orange and Blue	TRUE
Velos_samples_Sep14_from_msfs_in_categories round 2 STARRING v2	LMvh	4714_LMveh_CK_Velos_Sep14	4714_CK_LMveh_Velos_PD_Sep14	Lysosome-associated membrane glycoprotein 2 OS=Mus musculus GN=Lamp2 PE=2 SV=2	P17047	JAH_swissprot_2013_11.fasta	45681.3	1	5	6	20	0.000896	0.0988	TITIAVPDK	K	A	0.994	30.1	27.8	16.4	0	4	0	0	2	957.562	2050.13	351423	21775.1	59	67	Orange and Blue	TRUE
Velos_samples_Sep14_from_msfs_in_categories round 2 STARRING v2	LMvh	4714_LMveh_CK_Velos_Sep14	4714_CK_LMveh_Velos_PD_Sep14	Lysosome-associated membrane glycoprotein 2 OS=Mus musculus GN=Lamp2 PE=2 SV=2	P17047	JAH_swissprot_2013_11.fasta	45681.3	1	5	6	20	0.000896	0.0988	VPLDVIFK	K	C	0.99	44.1	25.5	32.1	0	5	0	0	2	930.566	2683.77	746311	41382.2	141	148	Orange and Blue	TRUE
Velos_samples_Sep14_from_msfs_in_categories round 2 STARRING v2	LMvh	4714_LMveh_CK_Velos_Sep14	4714_CK_LMveh_Velos_PD_Sep14	Solute carrier family 12 member 9 OS=Mus musculus GN=Slc12a9 PE=1 SV=2	Q99MR3	JAH_swissprot_2013_11.fasta	96332.7	1	5	5	18	0.000806	0.0722	AFVDLTLSPSVR	K	Q	0.997	41.9	27.5	26	0	4	0	0	2	1304.72	2629.13	177680	18926.3	596	607	Orange and Blue	TRUE
Velos_samples_Sep14_from_msfs_in_categories round 2 STARRING v2	LMvh	4714_LMveh_CK_Velos_Sep14	4714_CK_LMveh_Velos_PD_Sep14	Solute carrier family 12 member 9 OS=Mus musculus GN=Slc12a9 PE=1 SV=2	Q99MR3	JAH_swissprot_2013_11.fasta	96332.7	1	5	5	18	0.000806	0.0722	EGGSPALSTLFPPPR	R	A	0.993	33.8	28.9	15.9	0	1	0	0	2	1525.8	2627.38	133789	2926.02	656	670	Orange and Blue	TRUE
Velos_samples_Sep14_from_msfs_in_categories round 2 STARRING v2	LMvh	4714_LMveh_CK_Velos_Sep14	4714_CK_LMveh_Velos_PD_Sep14	Solute carrier family 12 member 9 OS=Mus musculus GN=Slc12a9 PE=1 SV=2	Q99MR3	JAH_swissprot_2013_11.fasta	96332.7	1	5	5	18	0.000806	0.0722	GDEEAEALACSANALVR	R	A	0.997	46.1	28.2	29.7	0	2	0	0	2	1775.82	2459.02	27178.4	2873.54	825	841	Orange and Blue	TRUE
Velos_samples_Sep14_from_msfs_in_categories round 2 STARRING v2	LMvh	4714_LMveh_CK_Velos_Sep14	4714_CK_LMveh_Velos_PD_Sep14	Solute carrier family 12 member 9 OS=Mus musculus GN=Slc12a9 PE=1 SV=2	Q99MR3	JAH_swissprot_2013_11.fasta	96332.7	1	5	5	18	0.000806	0.0722	GTVGGPGGPEGR	R	D	0.997	68.6	26.7	55.7	0	6	0	0	2	1040.51	1175.17	718127	70225.7	847	858	Orange and Blue	TRUE
Velos_samples_Sep14_from_msfs_in_categories round 2 STARRING v2	LMvh	4714_LMveh_CK_Velos_Sep14	4714_CK_LMveh_Velos_PD_Sep14	Solute carrier family 12 member 9 OS=Mus musculus GN=Slc12a9 PE=1 SV=2	Q99MR3	JAH_swissprot_2013_11.fasta	96332.7	1	5	5	18	0.000806	0.0722	YLALLETLSR	R	D	0.997	53	25.1	33.2	0	5	0	0	2	1178.68	2936.34	329796	29993.6	886	895	Orange and Blue	TRUE
Velos_samples_Sep14_from_msfs_in_categories round 2 STARRING v2	LMvh	4714_LMveh_CK_Velos_Sep14	4714_CK_LMveh_Velos_PD_Sep14	Protein VAC14 homolog OS=Mus musculus GN=Vac14 PE=1 SV=1	Q80WQ2	JAH_swissprot_2013_11.fasta	88051.3	1	7	7	18	0.000806	0.0921	DFVAQNNTMQIK	R	H	0.997	55.9	28.7	42.1	0	3	0	0	2	1424.68	1683.82	133379	4885.47	39	50	Orange and Blue	TRUE
Velos_samples_Sep14_from_msfs_in_categories round 2 STARRING v2	LMvh	4714_LMveh_CK_Velos_Sep14	4714_CK_LMveh_Velos_PD_Sep14	Protein VAC14 homolog OS=Mus musculus GN=Vac14 PE=1 SV=1	Q80WQ2	JAH_swissprot_2013_11.fasta	88051.3	1	7	7	18	0.000806	0.0921	EFIQLAGR	R	V	0.967	21.6	28.1	12.4	0	1	0	0	2	933.515	2163.41	89397.4	14275.1	284	291	Orange and Blue	TRUE
Velos_samples_Sep14_from_msfs_in_categories round 2 STARRING v2	LMvh	4714_LMveh_CK_Velos_Sep14	4714_CK_LMveh_Velos_PD_Sep14	Protein VAC14 homolog OS=Mus musculus GN=Vac14 PE=1 SV=1	Q80WQ2	JAH_swissprot_2013_11.fasta	88051.3	1	7	7	18	0.000806	0.0921	IYSNNQYAR	R	Q	0.963	25.7	26.3	13.2	0	1	0	0	2	1128.54	1339.46		3643.6	184	192	Orange and Blue	TRUE
Velos_samples_Sep14_from_msfs_in_categories round 2 STARRING v2	LMvh	4714_LMveh_CK_Velos_Sep14	4714_CK_LMveh_Velos_PD_Sep14	Protein VAC14 homolog OS=Mus musculus GN=Vac14 PE=1 SV=1	Q80WQ2	JAH_swissprot_2013_11.fasta	88051.3	1	7	7	18	0.000806	0.0921	LAADPDPNVK	K	S	0.997	41.3	27.3	26	0	4	0	0	2	1039.54	1476.03	339390	43876.3	142	151	Orange and Blue	TRUE
Velos_samples_Sep14_from_msfs_in_categories round 2 STARRING v2	LMvh	4714_LMveh_CK_Velos_Sep14	4714_CK_LMveh_Velos_PD_Sep14	Protein VAC14 homolog OS=Mus musculus GN=Vac14 PE=1 SV=1	Q80WQ2	JAH_swissprot_2013_11.fasta	88051.3	1	7	7	18	0.000806	0.0921	LVTPEDDEPDEPK	K	S	0.997	39.4	26.8	32.6	0	2	0	0	2	1483.68	1652.27	153654	11169.7	331	343	Orange and Blue	TRUE
Velos_samples_Sep14_from_msfs_in_categories round 2 STARRING v2	LMvh	4714_LMveh_CK_Velos_Sep14	4714_CK_LMveh_Velos_PD_Sep14	Protein VAC14 homolog OS=Mus musculus GN=Vac14 PE=1 SV=1	Q80WQ2	JAH_swissprot_2013_11.fasta	88051.3	1	7	7	18	0.000806	0.0921	QTEPNPEDSLPK	K	Q	0.978	25.4	28.1	12.4	0	3	0	0	2	1354.65	1759.69	162462	9990.1	349	360	Orange and Blue	TRUE
Velos_samples_Sep14_from_msfs_in_categories round 2 STARRING v2	LMvh	4714_LMveh_CK_Velos_Sep14	4714_CK_LMveh_Velos_PD_Sep14	Protein VAC14 homolog OS=Mus musculus GN=Vac14 PE=1 SV=1	Q80WQ2	JAH_swissprot_2013_11.fasta	88051.3	1	7	7	18	0.000806	0.0921	SGSELLDR	K	L	0.99	52	29.2	18.8	0	4	0	0	2	876.442	1599.48	186696	48325.1	152	159	Orange and Blue	TRUE
Velos_samples_Sep14_from_msfs_in_categories round 2 STARRING v2	LMvh	4714_LMveh_CK_Velos_Sep14	4714_CK_LMveh_Velos_PD_Sep14	ADP/ATP translocase 2 OS=Mus musculus GN=Slc25a5 PE=1 SV=3	P51881	JAH_swissprot_2013_11.fasta	32932.6	1	12	12	40	0.00179	0.376	AAYFGIYDTAK	R	G	0.997	53.2	29.1	44.3	0	3	0	0	2	1219.6	2329.8	1810970	86481.5	189	199	Orange and Blue	TRUE
Velos_samples_Sep14_from_msfs_in_categories round 2 STARRING v2	LMvh	4714_LMveh_CK_Velos_Sep14	4714_CK_LMveh_Velos_PD_Sep14	ADP/ATP translocase 2 OS=Mus musculus GN=Slc25a5 PE=1 SV=3	P51881	JAH_swissprot_2013_11.fasta	32932.6	1	12	12	40	0.00179	0.376	DFLAGGVAAAISK	K	T	0.997	80.4	28.4	53.5	0	5	0	0	2	1219.67	2572.8	1124860	78239.1	11	23	Orange and Blue	TRUE
Velos_samples_Sep14_from_msfs_in_categories round 2 STARRING v2	LMvh	4714_LMveh_CK_Velos_Sep14	4714_CK_LMveh_Velos_PD_Sep14	ADP/ATP translocase 2 OS=Mus musculus GN=Slc25a5 PE=1 SV=3	P51881	JAH_swissprot_2013_11.fasta	32932.6	1	12	12	40	0.00179	0.376	EQGVLSFWR	K	G	0.997	54.7	29.3	40.4	0	6	0	0	2	1121.57	2761.16	3382110	187671	64	72	Orange and Blue	TRUE
Velos_samples_Sep14_from_msfs_in_categories round 2 STARRING v2	LMvh	4714_LMveh_CK_Velos_Sep14	4714_CK_LMveh_Velos_PD_Sep14	ADP/ATP translocase 2 OS=Mus musculus GN=Slc25a5 PE=1 SV=3	P51881	JAH_swissprot_2013_11.fasta	32932.6	1	12	12	40	0.00179	0.376	GAWSNVLR	K	G	0.99	57.9	30.1	10.7	0	7	0	0	2	902.484	2189.38	3239090	301300	273	280	Orange and Blue	TRUE	P48962
Velos_samples_Sep14_from_msfs_in_categories round 2 STARRING v2	LMvh	4714_LMveh_CK_Velos_Sep14	4714_CK_LMveh_Velos_PD_Sep14	ADP/ATP translocase 2 OS=Mus musculus GN=Slc25a5 PE=1 SV=3	P51881	JAH_swissprot_2013_11.fasta	32932.6	1	12	12	40	0.00179	0.376	GMGGAFVLVLYDEIKK	R	Y	0.981	24.7	28.7	13.9	0	0	2	0	2	1755.94	2966.08	4285620	598156	281	296	Orange and Blue	TRUE	P48962
Velos_samples_Sep14_from_msfs_in_categories round 2 STARRING v2	LMvh	4714_LMveh_CK_Velos_Sep14	4714_CK_LMveh_Velos_PD_Sep14	ADP/ATP translocase 2 OS=Mus musculus GN=Slc25a5 PE=1 SV=3	P51881	JAH_swissprot_2013_11.fasta	32932.6	1	12	12	40	0.00179	0.376	GTDIMYTGTLDCWR	K	K	0.997	50.4	25	47.2	0	2	0	0	2	1704.74	2382.29	171480	18510.7	246	259	Orange and Blue	TRUE
Velos_samples_Sep14_from_msfs_in_categories round 2 STARRING v2	LMvh	4714_LMveh_CK_Velos_Sep14	4714_CK_LMveh_Velos_PD_Sep14	ADP/ATP translocase 2 OS=Mus musculus GN=Slc25a5 PE=1 SV=3	P51881	JAH_swissprot_2013_11.fasta	32932.6	1	12	12	40	0.00179	0.376	KGTDIMYTGTLDCWR	R	K	0.997	35.7	27.1	25.5	0	0	5	0	2	1832.83	2219.07	982472	84315.2	245	259	Orange and Blue	TRUE
Velos_samples_Sep14_from_msfs_in_categories round 2 STARRING v2	LMvh	4714_LMveh_CK_Velos_Sep14	4714_CK_LMveh_Velos_PD_Sep14	ADP/ATP translocase 2 OS=Mus musculus GN=Slc25a5 PE=1 SV=3	P51881	JAH_swissprot_2013_11.fasta	32932.6	1	12	12	40	0.00179	0.376	LLLQVQHASK	K	Q	0.993	29.2	25	19	0	2	0	0	2	1136.68	1805.35	265806	12889.8	34	43	Orange and Blue	TRUE	P48962
Velos_samples_Sep14_from_msfs_in_categories round 2 STARRING v2	LMvh	4714_LMveh_CK_Velos_Sep14	4714_CK_LMveh_Velos_PD_Sep14	ADP/ATP translocase 2 OS=Mus musculus GN=Slc25a5 PE=1 SV=3	P51881	JAH_swissprot_2013_11.fasta	32932.6	1	12	12	40	0.00179	0.376	QIFLGGVDK	K	R	0.997	42.2	27.7	25.6	0	2	0	0	2	976.546	2150.04	473240	53553.9	97	105	Orange and Blue	TRUE
Velos_samples_Sep14_from_msfs_in_categories round 2 STARRING v2	LMvh	4714_LMveh_CK_Velos_Sep14	4714_CK_LMveh_Velos_PD_Sep14	ADP/ATP translocase 2 OS=Mus musculus GN=Slc25a5 PE=1 SV=3	P51881	JAH_swissprot_2013_11.fasta	32932.6	1	12	12	40	0.00179	0.376	QIFLGGVDKR	K	T	0.992	35.8	26.3	13.9	0	2	0	0	2	1132.65	1952.15	239736	32309.3	97	106	Orange and Blue	TRUE
Velos_samples_Sep14_from_msfs_in_categories round 2 STARRING v2	LMvh	4714_LMveh_CK_Velos_Sep14	4714_CK_LMveh_Velos_PD_Sep14	ADP/ATP translocase 2 OS=Mus musculus GN=Slc25a5 PE=1 SV=3	P51881	JAH_swissprot_2013_11.fasta	32932.6	1	12	12	40	0.00179	0.376	TAVAPIER	K	V	0.99	41.4	25	21	0	2	0	0	2	856.489	1499.08	3404770	304777	24	31	Orange and Blue	TRUE	P48962
Velos_samples_Sep14_from_msfs_in_categories round 2 STARRING v2	LMvh	4714_LMveh_CK_Velos_Sep14	4714_CK_LMveh_Velos_PD_Sep14	ADP/ATP translocase 2 OS=Mus musculus GN=Slc25a5 PE=1 SV=3	P51881	JAH_swissprot_2013_11.fasta	32932.6	1	12	12	40	0.00179	0.376	YFPTQALNFAFK	R	D	0.997	65.6	29.8	50.6	0	2	0	0	2	1446.74	2961.26	2432900	179376	81	92	Orange and Blue	TRUE	P48962
Velos_samples_Sep14_from_msfs_in_categories round 2 STARRING v2	LMvh	4714_LMveh_CK_Velos_Sep14	4714_CK_LMveh_Velos_PD_Sep14	Signal recognition particle receptor subunit beta OS=Mus musculus GN=Srprb PE=1 SV=1	P47758	JAH_swissprot_2013_11.fasta	29580.1	1	4	4	5	0.000224	0.23	DTQTSITDSSAIYK	R	V	0.997	56.6	28.1	43.6	0	1	0	0	2	1529.73	1887.11	71647.4	4626.99	89	102	Orange and Blue	TRUE
Velos_samples_Sep14_from_msfs_in_categories round 2 STARRING v2	LMvh	4714_LMveh_CK_Velos_Sep14	4714_CK_LMveh_Velos_PD_Sep14	Signal recognition particle receptor subunit beta OS=Mus musculus GN=Srprb PE=1 SV=1	P47758	JAH_swissprot_2013_11.fasta	29580.1	1	4	4	5	0.000224	0.23	GDTGSADIQDLEK	R	W	0.997	59.2	27.1	45.3	0	2	0	0	2	1348.62	1802.26	103761	12206.3	251	263	Orange and Blue	TRUE
Velos_samples_Sep14_from_msfs_in_categories round 2 STARRING v2	LMvh	4714_LMveh_CK_Velos_Sep14	4714_CK_LMveh_Velos_PD_Sep14	Signal recognition particle receptor subunit beta OS=Mus musculus GN=Srprb PE=1 SV=1	P47758	JAH_swissprot_2013_11.fasta	29580.1	1	4	4	5	0.000224	0.23	GNSLTLIDLPGHESLR	R	F	0.997	37.9	28.3	25	0	0	1	0	2	1721.92	2514.12	151854	11418.4	108	123	Orange and Blue	TRUE
Velos_samples_Sep14_from_msfs_in_categories round 2 STARRING v2	LMvh	4714_LMveh_CK_Velos_Sep14	4714_CK_LMveh_Velos_PD_Sep14	Signal recognition particle receptor subunit beta OS=Mus musculus GN=Srprb PE=1 SV=1	P47758	JAH_swissprot_2013_11.fasta	29580.1	1	4	4	5	0.000224	0.23	SAAPSTLDSSSTAPAQLGK	R	K	0.997	59.5	30.1	52.4	0	1	0	0	2	1788.9	1798.54	138093	3930.4	207	225	Orange and Blue	TRUE
Velos_samples_Sep14_from_msfs_in_categories round 2 STARRING v2	LMvh	4714_LMveh_CK_Velos_Sep14	4714_CK_LMveh_Velos_PD_Sep14	Ras-related protein Rab-14 OS=Mus musculus GN=Rab14 PE=1 SV=3	Q91V41	JAH_swissprot_2013_11.fasta	23897.6	1	7	7	12	0.000538	0.451	GAAGALMVYDITR	R	R	0.997	45.8	28.5	24	0	1	0	0	2	1353.68	2293.52	222477	7976.03	83	95	Orange and Blue	TRUE
Velos_samples_Sep14_from_msfs_in_categories round 2 STARRING v2	LMvh	4714_LMveh_CK_Velos_Sep14	4714_CK_LMveh_Velos_PD_Sep14	Ras-related protein Rab-14 OS=Mus musculus GN=Rab14 PE=1 SV=3	Q91V41	JAH_swissprot_2013_11.fasta	23897.6	1	7	7	12	0.000538	0.451	IIEVSGQK	R	I	0.986	28.4	29.1	13	0	2	0	0	2	873.504	1437.58	253285	43867.9	52	59	Orange and Blue	TRUE
Velos_samples_Sep14_from_msfs_in_categories round 2 STARRING v2	LMvh	4714_LMveh_CK_Velos_Sep14	4714_CK_LMveh_Velos_PD_Sep14	Ras-related protein Rab-14 OS=Mus musculus GN=Rab14 PE=1 SV=3	Q91V41	JAH_swissprot_2013_11.fasta	23897.6	1	7	7	12	0.000538	0.451	LQIWDTAGQER	K	F	0.993	68.4	29.1	0	0	4	0	0	2	1316.66	2222.02	2275860	128351	62	72	Orange and Blue	FALSE	Q9D1G1,P61028,P35279,P61027,Q6PHN9,P62821
Velos_samples_Sep14_from_msfs_in_categories round 2 STARRING v2	LMvh	4714_LMveh_CK_Velos_Sep14	4714_CK_LMveh_Velos_PD_Sep14	Ras-related protein Rab-14 OS=Mus musculus GN=Rab14 PE=1 SV=3	Q91V41	JAH_swissprot_2013_11.fasta	23897.6	1	7	7	12	0.000538	0.451	LTSEPQPQR	R	E	0.996	33.2	26.6	16.3	0	2	0	0	2	1055.55	1156.19	277761	10297.4	202	210	Orange and Blue	TRUE
Velos_samples_Sep14_from_msfs_in_categories round 2 STARRING v2	LMvh	4714_LMveh_CK_Velos_Sep14	4714_CK_LMveh_Velos_PD_Sep14	Ras-related protein Rab-14 OS=Mus musculus GN=Rab14 PE=1 SV=3	Q91V41	JAH_swissprot_2013_11.fasta	23897.6	1	7	7	12	0.000538	0.451	NLTNPNTVIILIGNK	R	A	0.997	78.2	25	67.2	0	2	0	0	2	1623.94	2745.5	280395	27979.4	111	125	Orange and Blue	TRUE
Velos_samples_Sep14_from_msfs_in_categories round 2 STARRING v2	LMvh	4714_LMveh_CK_Velos_Sep14	4714_CK_LMveh_Velos_PD_Sep14	Ras-related protein Rab-14 OS=Mus musculus GN=Rab14 PE=1 SV=3	Q91V41	JAH_swissprot_2013_11.fasta	23897.6	1	7	7	12	0.000538	0.451	QFAEENGLLFLEASAK	K	T	0.997	69	29.6	44.8	0	2	0	0	2	1767.88	2925.06	91331.2	8458.19	141	156	Orange and Blue	TRUE
Velos_samples_Sep14_from_msfs_in_categories round 2 STARRING v2	LMvh	4714_LMveh_CK_Velos_Sep14	4714_CK_LMveh_Velos_PD_Sep14	Ras-related protein Rab-14 OS=Mus musculus GN=Rab14 PE=1 SV=3	Q91V41	JAH_swissprot_2013_11.fasta	23897.6	1	7	7	12	0.000538	0.451	TGENVEDAFLEAAK	K	K	0.997	64.5	28.7	43.7	0	2	0	0	2	1493.71	2499.74	449442	30605.2	157	170	Orange and Blue	TRUE
Velos_samples_Sep14_from_msfs_in_categories round 2 STARRING v2	LMvh	4714_LMveh_CK_Velos_Sep14	4714_CK_LMveh_Velos_PD_Sep14	Ras-related protein Rab-14 OS=Mus musculus GN=Rab14 PE=1 SV=3	Q91V41	JAH_swissprot_2013_11.fasta	23897.6	1	7	7	12	0.000538	0.451	YIIIGDMGVGK	K	S	0.955	23.7	27.7	10.4	0	1	0	0	2	1181.62	2192.57	85159.1	5932.46	14	24	Orange and Blue	TRUE
Velos_samples_Sep14_from_msfs_in_categories round 2 STARRING v2	LMvh	4714_LMveh_CK_Velos_Sep14	4714_CK_LMveh_Velos_PD_Sep14	V-type proton ATPase subunit d 1 OS=Mus musculus GN=Atp6v0d1 PE=1 SV=2	P51863	JAH_swissprot_2013_11.fasta	40302.8	1	10	10	26	0.00116	0.342	ADDYEQVK	R	N	0.99	66.9	25	43.9	0	2	0	0	2	967.437	1256.86	290983	19400.6	258	265	Orange and Blue	TRUE
Velos_samples_Sep14_from_msfs_in_categories round 2 STARRING v2	LMvh	4714_LMveh_CK_Velos_Sep14	4714_CK_LMveh_Velos_PD_Sep14	V-type proton ATPase subunit d 1 OS=Mus musculus GN=Atp6v0d1 PE=1 SV=2	P51863	JAH_swissprot_2013_11.fasta	40302.8	1	10	10	26	0.00116	0.342	AFIITINSFGTELSKEDR	R	A	0.991	34	29.3	19.4	0	0	2	0	2	2041.06	2870.88	607566	39502.3	220	237	Orange and Blue	TRUE
Velos_samples_Sep14_from_msfs_in_categories round 2 STARRING v2	LMvh	4714_LMveh_CK_Velos_Sep14	4714_CK_LMveh_Velos_PD_Sep14	V-type proton ATPase subunit d 1 OS=Mus musculus GN=Atp6v0d1 PE=1 SV=2	P51863	JAH_swissprot_2013_11.fasta	40302.8	1	10	10	26	0.00116	0.342	AYLESFYK	K	F	0.99	29.5	28.6	19.2	0	2	0	0	2	1020.5	2252.66	421815	48376.1	188	195	Orange and Blue	TRUE
Velos_samples_Sep14_from_msfs_in_categories round 2 STARRING v2	LMvh	4714_LMveh_CK_Velos_Sep14	4714_CK_LMveh_Velos_PD_Sep14	V-type proton ATPase subunit d 1 OS=Mus musculus GN=Atp6v0d1 PE=1 SV=2	P51863	JAH_swissprot_2013_11.fasta	40302.8	1	10	10	26	0.00116	0.342	LHLQSTDYGNFLANEASPLTVSVIDDK	K	L	0.997	55.7	30.3	36.8	0	0	2	0	2	2947.47	2891.97	260374	9361.64	47	73	Orange and Blue	TRUE
Velos_samples_Sep14_from_msfs_in_categories round 2 STARRING v2	LMvh	4714_LMveh_CK_Velos_Sep14	4714_CK_LMveh_Velos_PD_Sep14	V-type proton ATPase subunit d 1 OS=Mus musculus GN=Atp6v0d1 PE=1 SV=2	P51863	JAH_swissprot_2013_11.fasta	40302.8	1	10	10	26	0.00116	0.342	LLFEGAGSNPGDK	K	T	0.997	78.3	29.4	55.4	0	7	0	0	2	1304.65	2088.14	2323530	132200	276	288	Orange and Blue	TRUE
Velos_samples_Sep14_from_msfs_in_categories round 2 STARRING v2	LMvh	4714_LMveh_CK_Velos_Sep14	4714_CK_LMveh_Velos_PD_Sep14	V-type proton ATPase subunit d 1 OS=Mus musculus GN=Atp6v0d1 PE=1 SV=2	P51863	JAH_swissprot_2013_11.fasta	40302.8	1	10	10	26	0.00116	0.342	LLFEGAGSNPGDKTLEDR	K	F	0.997	38.2	29.8	29.4	0	0	1	0	2	1918.95	2156.71	317114	22212.4	276	293	Orange and Blue	TRUE
Velos_samples_Sep14_from_msfs_in_categories round 2 STARRING v2	LMvh	4714_LMveh_CK_Velos_Sep14	4714_CK_LMveh_Velos_PD_Sep14	V-type proton ATPase subunit d 1 OS=Mus musculus GN=Atp6v0d1 PE=1 SV=2	P51863	JAH_swissprot_2013_11.fasta	40302.8	1	10	10	26	0.00116	0.342	LYPEGLAQLAR	R	A	0.997	61	29.1	32.6	0	4	0	0	2	1230.68	2461.02	2855380	152461	247	257	Orange and Blue	TRUE
Velos_samples_Sep14_from_msfs_in_categories round 2 STARRING v2	LMvh	4714_LMveh_CK_Velos_Sep14	4714_CK_LMveh_Velos_PD_Sep14	V-type proton ATPase subunit d 1 OS=Mus musculus GN=Atp6v0d1 PE=1 SV=2	P51863	JAH_swissprot_2013_11.fasta	40302.8	1	10	10	26	0.00116	0.342	NIVWIAECIAQR	R	H	0.997	50	29.2	38.3	0	0	1	0	2	1472.77	2903.43	53485.9	5827.21	328	339	Orange and Blue	TRUE
Velos_samples_Sep14_from_msfs_in_categories round 2 STARRING v2	LMvh	4714_LMveh_CK_Velos_Sep14	4714_CK_LMveh_Velos_PD_Sep14	V-type proton ATPase subunit d 1 OS=Mus musculus GN=Atp6v0d1 PE=1 SV=2	P51863	JAH_swissprot_2013_11.fasta	40302.8	1	10	10	26	0.00116	0.342	NVADYYPEYK	K	L	0.997	46.6	26.2	33.2	0	4	0	0	2	1261.57	1950.46	1994450	69636	266	275	Orange and Blue	TRUE
Velos_samples_Sep14_from_msfs_in_categories round 2 STARRING v2	LMvh	4714_LMveh_CK_Velos_Sep14	4714_CK_LMveh_Velos_PD_Sep14	V-type proton ATPase subunit d 1 OS=Mus musculus GN=Atp6v0d1 PE=1 SV=2	P51863	JAH_swissprot_2013_11.fasta	40302.8	1	10	10	26	0.00116	0.342	SIAELVPK	R	C	0.99	49.1	25	22.1	0	1	0	0	2	856.514	2141.78	929696	38233.6	121	128	Orange and Blue	TRUE
Velos_samples_Sep14_from_msfs_in_categories round 2 STARRING v2	LMvh	4714_LMveh_CK_Velos_Sep14	4714_CK_LMveh_Velos_PD_Sep14	Fatty aldehyde dehydrogenase OS=Mus musculus GN=Aldh3a2 PE=2 SV=2	P47740	JAH_swissprot_2013_11.fasta	53972.7	1	6	6	11	0.000493	0.149	EKEILAAIAADLSK	R	S	0.997	41.4	27	19.9	0	0	4	0	2	1471.84	2845.83	108758	17889.5	38	51	Orange and Blue	TRUE
Velos_samples_Sep14_from_msfs_in_categories round 2 STARRING v2	LMvh	4714_LMveh_CK_Velos_Sep14	4714_CK_LMveh_Velos_PD_Sep14	Fatty aldehyde dehydrogenase OS=Mus musculus GN=Aldh3a2 PE=2 SV=2	P47740	JAH_swissprot_2013_11.fasta	53972.7	1	6	6	11	0.000493	0.149	EKPLALYVFSR	R	N	0.993	25	25.8	20.9	0	0	2	0	2	1322.75	2568.31	76260.3	9902.91	356	366	Orange and Blue	TRUE
Velos_samples_Sep14_from_msfs_in_categories round 2 STARRING v2	LMvh	4714_LMveh_CK_Velos_Sep14	4714_CK_LMveh_Velos_PD_Sep14	Fatty aldehyde dehydrogenase OS=Mus musculus GN=Aldh3a2 PE=2 SV=2	P47740	JAH_swissprot_2013_11.fasta	53972.7	1	6	6	11	0.000493	0.149	IAFGGEMDEATR	K	Y	0.997	67.9	25.2	54.1	0	2	0	0	2	1312.58	1755.24	83665.3	12652.3	300	311	Orange and Blue	TRUE
Velos_samples_Sep14_from_msfs_in_categories round 2 STARRING v2	LMvh	4714_LMveh_CK_Velos_Sep14	4714_CK_LMveh_Velos_PD_Sep14	Fatty aldehyde dehydrogenase OS=Mus musculus GN=Aldh3a2 PE=2 SV=2	P47740	JAH_swissprot_2013_11.fasta	53972.7	1	6	6	11	0.000493	0.149	IVMEAAAK	K	H	0.99	33.2	29	17.6	0	1	0	0	2	848.455	1069.57	64611.6	5146.16	192	199	Orange and Blue	TRUE
Velos_samples_Sep14_from_msfs_in_categories round 2 STARRING v2	LMvh	4714_LMveh_CK_Velos_Sep14	4714_CK_LMveh_Velos_PD_Sep14	Fatty aldehyde dehydrogenase OS=Mus musculus GN=Aldh3a2 PE=2 SV=2	P47740	JAH_swissprot_2013_11.fasta	53972.7	1	6	6	11	0.000493	0.149	NVDEAINFINDR	K	E	0.997	44.2	29.2	35.1	0	1	0	0	2	1419.69	2443.29	95902.7	4470.2	344	355	Orange and Blue	TRUE
Velos_samples_Sep14_from_msfs_in_categories round 2 STARRING v2	LMvh	4714_LMveh_CK_Velos_Sep14	4714_CK_LMveh_Velos_PD_Sep14	Fatty aldehyde dehydrogenase OS=Mus musculus GN=Aldh3a2 PE=2 SV=2	P47740	JAH_swissprot_2013_11.fasta	53972.7	1	6	6	11	0.000493	0.149	YLAPTILTDVDPNSK	R	V	0.997	46.3	29.6	36.9	0	1	0	0	2	1646.86	2617.79	50824.5	3959.27	312	326	Orange and Blue	TRUE
Velos_samples_Sep14_from_msfs_in_categories round 2 STARRING v2	LMvh	4714_LMveh_CK_Velos_Sep14	4714_CK_LMveh_Velos_PD_Sep14	Aldehyde dehydrogenase, mitochondrial OS=Mus musculus GN=Aldh2 PE=1 SV=1	P47738	JAH_swissprot_2013_11.fasta	56537.6	1	10	10	23	0.00103	0.233	AAFQLGSPWR	R	R	0.997	48.3	29.7	31.8	0	3	0	0	2	1132.59	2537.87	224899	35397	87	96	Orange and Blue	TRUE
Velos_samples_Sep14_from_msfs_in_categories round 2 STARRING v2	LMvh	4714_LMveh_CK_Velos_Sep14	4714_CK_LMveh_Velos_PD_Sep14	Aldehyde dehydrogenase, mitochondrial OS=Mus musculus GN=Aldh2 PE=1 SV=1	P47738	JAH_swissprot_2013_11.fasta	56537.6	1	10	10	23	0.00103	0.233	ELGEYGLQAYTEVK	R	T	0.997	38.9	28.9	36.4	0	2	0	0	2	1599.79	2398.02	144761	8093.84	495	508	Orange and Blue	TRUE
Velos_samples_Sep14_from_msfs_in_categories round 2 STARRING v2	LMvh	4714_LMveh_CK_Velos_Sep14	4714_CK_LMveh_Velos_PD_Sep14	Aldehyde dehydrogenase, mitochondrial OS=Mus musculus GN=Aldh2 PE=1 SV=1	P47738	JAH_swissprot_2013_11.fasta	56537.6	1	10	10	23	0.00103	0.233	GYFIQPTVFGDVK	R	D	0.997	48.5	28.7	39.3	0	2	0	0	2	1470.76	2777.36	303247	17259.2	397	409	Orange and Blue	TRUE
Velos_samples_Sep14_from_msfs_in_categories round 2 STARRING v2	LMvh	4714_LMveh_CK_Velos_Sep14	4714_CK_LMveh_Velos_PD_Sep14	Aldehyde dehydrogenase, mitochondrial OS=Mus musculus GN=Aldh2 PE=1 SV=1	P47738	JAH_swissprot_2013_11.fasta	56537.6	1	10	10	23	0.00103	0.233	LGPALATGNVVVMK	K	V	0.997	62.1	27.9	58.3	0	3	0	0	2	1385.78	2131.47	239704	20968.1	198	211	Orange and Blue	TRUE
Velos_samples_Sep14_from_msfs_in_categories round 2 STARRING v2	LMvh	4714_LMveh_CK_Velos_Sep14	4714_CK_LMveh_Velos_PD_Sep14	Aldehyde dehydrogenase, mitochondrial OS=Mus musculus GN=Aldh2 PE=1 SV=1	P47738	JAH_swissprot_2013_11.fasta	56537.6	1	10	10	23	0.00103	0.233	LLCGGGAAADR	K	G	0.997	64.5	28.7	44.1	0	2	0	0	2	1060.52	1416.84	88842.2	14920.6	386	396	Orange and Blue	TRUE
Velos_samples_Sep14_from_msfs_in_categories round 2 STARRING v2	LMvh	4714_LMveh_CK_Velos_Sep14	4714_CK_LMveh_Velos_PD_Sep14	Aldehyde dehydrogenase, mitochondrial OS=Mus musculus GN=Aldh2 PE=1 SV=1	P47738	JAH_swissprot_2013_11.fasta	56537.6	1	10	10	23	0.00103	0.233	TEQGPQVDETQFK	R	K	0.997	65.2	28	54.6	0	4	0	0	2	1506.71	1722.91	335002	22569	358	370	Orange and Blue	TRUE
Velos_samples_Sep14_from_msfs_in_categories round 2 STARRING v2	LMvh	4714_LMveh_CK_Velos_Sep14	4714_CK_LMveh_Velos_PD_Sep14	Aldehyde dehydrogenase, mitochondrial OS=Mus musculus GN=Aldh2 PE=1 SV=1	P47738	JAH_swissprot_2013_11.fasta	56537.6	1	10	10	23	0.00103	0.233	TFVQENVYDEFVER	R	S	0.997	72.9	28.2	63	0	2	0	0	2	1774.83	2632.83	307177	18229.5	327	340	Orange and Blue	TRUE
Velos_samples_Sep14_from_msfs_in_categories round 2 STARRING v2	LMvh	4714_LMveh_CK_Velos_Sep14	4714_CK_LMveh_Velos_PD_Sep14	Aldehyde dehydrogenase, mitochondrial OS=Mus musculus GN=Aldh2 PE=1 SV=1	P47738	JAH_swissprot_2013_11.fasta	56537.6	1	10	10	23	0.00103	0.233	TIPIDGDFFSYTR	K	H	0.988	26.4	29	14.3	0	1	0	0	2	1531.74	2806.24	221854	12182.2	162	174	Orange and Blue	TRUE
Velos_samples_Sep14_from_msfs_in_categories round 2 STARRING v2	LMvh	4714_LMveh_CK_Velos_Sep14	4714_CK_LMveh_Velos_PD_Sep14	Aldehyde dehydrogenase, mitochondrial OS=Mus musculus GN=Aldh2 PE=1 SV=1	P47738	JAH_swissprot_2013_11.fasta	56537.6	1	10	10	23	0.00103	0.233	VVGNPFDSR	R	T	0.997	36	28.9	23.5	0	3	0	0	2	990.5	1958.55	480456	42574.2	349	357	Orange and Blue	TRUE
Velos_samples_Sep14_from_msfs_in_categories round 2 STARRING v2	LMvh	4714_LMveh_CK_Velos_Sep14	4714_CK_LMveh_Velos_PD_Sep14	Aldehyde dehydrogenase, mitochondrial OS=Mus musculus GN=Aldh2 PE=1 SV=1	P47738	JAH_swissprot_2013_11.fasta	56537.6	1	10	10	23	0.00103	0.233	YGLAAAVFTK	K	D	0.997	45.9	26	30.8	0	1	0	0	2	1040.58	2412.82	188741	15436	444	453	Orange and Blue	TRUE
Velos_samples_Sep14_from_msfs_in_categories round 2 STARRING v2	LMvh	4714_LMveh_CK_Velos_Sep14	4714_CK_LMveh_Velos_PD_Sep14	Cytochrome b-c1 complex subunit 1, mitochondrial OS=Mus musculus GN=Uqcrc1 PE=1 SV=2	Q9CZ13	JAH_swissprot_2013_11.fasta	52851.9	1	10	11	25	0.00112	0.292	IPLAEWESR	R	I	0.997	41	27.8	23.1	0	1	0	0	2	1100.57	2284.68	117001	18765.4	424	432	Orange and Blue	TRUE
Velos_samples_Sep14_from_msfs_in_categories round 2 STARRING v2	LMvh	4714_LMveh_CK_Velos_Sep14	4714_CK_LMveh_Velos_PD_Sep14	Cytochrome b-c1 complex subunit 1, mitochondrial OS=Mus musculus GN=Uqcrc1 PE=1 SV=2	Q9CZ13	JAH_swissprot_2013_11.fasta	52851.9	1	10	11	25	0.00112	0.292	IQEVDAQMLR	R	D	0.997	55.6	29.6	36.7	0	3	0	0	2	1218.61	1703.59	699608	48784.2	433	442	Orange and Blue	TRUE
Velos_samples_Sep14_from_msfs_in_categories round 2 STARRING v2	LMvh	4714_LMveh_CK_Velos_Sep14	4714_CK_LMveh_Velos_PD_Sep14	Cytochrome b-c1 complex subunit 1, mitochondrial OS=Mus musculus GN=Uqcrc1 PE=1 SV=2	Q9CZ13	JAH_swissprot_2013_11.fasta	52851.9	1	10	11	25	0.00112	0.292	LCTSATESEVTR	R	G	0.997	65.9	27.7	43.8	0	4	0	0	2	1353.63	1481.18	342656	29164	379	390	Orange and Blue	TRUE
Velos_samples_Sep14_from_msfs_in_categories round 2 STARRING v2	LMvh	4714_LMveh_CK_Velos_Sep14	4714_CK_LMveh_Velos_PD_Sep14	Cytochrome b-c1 complex subunit 1, mitochondrial OS=Mus musculus GN=Uqcrc1 PE=1 SV=2	Q9CZ13	JAH_swissprot_2013_11.fasta	52851.9	1	10	11	25	0.00112	0.292	MVLAAAGGVEHQQLLDLAQK	R	H	0.997	50.2	28.8	41.5	0	0	2	0	2	2108.12	2345.02	811586	51131	229	248	Orange and Blue	TRUE
Velos_samples_Sep14_from_msfs_in_categories round 2 STARRING v2	LMvh	4714_LMveh_CK_Velos_Sep14	4714_CK_LMveh_Velos_PD_Sep14	Cytochrome b-c1 complex subunit 1, mitochondrial OS=Mus musculus GN=Uqcrc1 PE=1 SV=2	Q9CZ13	JAH_swissprot_2013_11.fasta	52851.9	1	10	11	25	0.00112	0.292	NALVSHLDGTTPVCEDIGR	R	S	0.997	42.2	29.8	34.4	0	0	2	0	2	2054	2168.9	424747	30350.1	397	415	Orange and Blue	TRUE
Velos_samples_Sep14_from_msfs_in_categories round 2 STARRING v2	LMvh	4714_LMveh_CK_Velos_Sep14	4714_CK_LMveh_Velos_PD_Sep14	Cytochrome b-c1 complex subunit 1, mitochondrial OS=Mus musculus GN=Uqcrc1 PE=1 SV=2	Q9CZ13	JAH_swissprot_2013_11.fasta	52851.9	1	10	11	25	0.00112	0.292	RIPLAEWESR	R	I	0.997	38.3	27.6	29.6	0	2	2	0	2	1256.67	2189.11	516133	50803.4	423	432	Orange and Blue	TRUE
Velos_samples_Sep14_from_msfs_in_categories round 2 STARRING v2	LMvh	4714_LMveh_CK_Velos_Sep14	4714_CK_LMveh_Velos_PD_Sep14	Cytochrome b-c1 complex subunit 1, mitochondrial OS=Mus musculus GN=Uqcrc1 PE=1 SV=2	Q9CZ13	JAH_swissprot_2013_11.fasta	52851.9	1	10	11	25	0.00112	0.292	TDLTDYLNR	R	H	0.997	62.1	27.3	44	0	4	0	0	2	1110.54	2226.6	1077820	99418.2	214	222	Orange and Blue	TRUE
Velos_samples_Sep14_from_msfs_in_categories round 2 STARRING v2	LMvh	4714_LMveh_CK_Velos_Sep14	4714_CK_LMveh_Velos_PD_Sep14	Cytochrome b-c1 complex subunit 1, mitochondrial OS=Mus musculus GN=Uqcrc1 PE=1 SV=2	Q9CZ13	JAH_swissprot_2013_11.fasta	52851.9	1	10	11	25	0.00112	0.292	VVELLADIVQNSSLEDSQIEKER	K	D	0.997	77.8	29.1	65.6	0	0	2	0	2	2614.36	2961.23	429153	58844	143	165	Orange and Blue	TRUE
Velos_samples_Sep14_from_msfs_in_categories round 2 STARRING v2	LMvh	4714_LMveh_CK_Velos_Sep14	4714_CK_LMveh_Velos_PD_Sep14	Cytochrome b-c1 complex subunit 1, mitochondrial OS=Mus musculus GN=Uqcrc1 PE=1 SV=2	Q9CZ13	JAH_swissprot_2013_11.fasta	52851.9	1	10	11	25	0.00112	0.292	VYEEDAVPGLTPCR	R	F	0.993	27.9	28.7	18.7	0	2	0	0	2	1605.76	2141.71	295506	21625	256	269	Orange and Blue	TRUE
Velos_samples_Sep14_from_msfs_in_categories round 2 STARRING v2	LMvh	4714_LMveh_CK_Velos_Sep14	4714_CK_LMveh_Velos_PD_Sep14	Cytochrome b-c1 complex subunit 1, mitochondrial OS=Mus musculus GN=Uqcrc1 PE=1 SV=2	Q9CZ13	JAH_swissprot_2013_11.fasta	52851.9	1	10	11	25	0.00112	0.292	YFYDQCPAVAGYGPIEQLPDYNR	K	I	0.997	44.1	28.1	33.2	0	0	1	0	2	2736.24	2723.85	106205	6510.05	448	470	Orange and Blue	TRUE
Velos_samples_Sep14_from_msfs_in_categories round 2 STARRING v2	LMvh	4714_LMveh_CK_Velos_Sep14	4714_CK_LMveh_Velos_PD_Sep14	Collagen alpha-1(XII) chain OS=Mus musculus GN=Col12a1 PE=2 SV=3	Q60847	JAH_swissprot_2013_11.fasta	340213	1	2	2	2	8.96e-05	0.00577	EVSTPANQRR	K	K	0.945	6.77	28	-13.3	0	1	0	0	2	1159.57	1266.05	23742.7	1734.55	767	776	Empty	TRUE
Velos_samples_Sep14_from_msfs_in_categories round 2 STARRING v2	LMvh	4714_LMveh_CK_Velos_Sep14	4714_CK_LMveh_Velos_PD_Sep14	Collagen alpha-1(XII) chain OS=Mus musculus GN=Col12a1 PE=2 SV=3	Q60847	JAH_swissprot_2013_11.fasta	340213	1	2	2	2	8.96e-05	0.00577	LSPADGTR	K	G	0.946	12.6	27.2	-14.2	0	1	0	0	2	816.421	985.933	44952.9	3032.26	2239	2246	Empty	TRUE
Velos_samples_Sep14_from_msfs_in_categories round 2 STARRING v2	LMvh	4714_LMveh_CK_Velos_Sep14	4714_CK_LMveh_Velos_PD_Sep14	Redox-regulatory protein FAM213A OS=Mus musculus GN=Fam213a PE=1 SV=2	Q9CYH2	JAH_swissprot_2013_11.fasta	24395.6	1	4	4	5	0.000224	0.211	KAALEYLEDIDLK	R	T	0.993	39.3	28.5	9.05	0	0	2	0	2	1520.82	2629.54	161940	24239	32	44	Empty	TRUE
Velos_samples_Sep14_from_msfs_in_categories round 2 STARRING v2	LMvh	4714_LMveh_CK_Velos_Sep14	4714_CK_LMveh_Velos_PD_Sep14	Redox-regulatory protein FAM213A OS=Mus musculus GN=Fam213a PE=1 SV=2	Q9CYH2	JAH_swissprot_2013_11.fasta	24395.6	1	4	4	5	0.000224	0.211	LDELGVPLYAVVK	K	E	0.997	55.8	26.3	38.7	0	1	0	0	2	1415.81	2864.34	247443	13038	91	103	Empty	TRUE
Velos_samples_Sep14_from_msfs_in_categories round 2 STARRING v2	LMvh	4714_LMveh_CK_Velos_Sep14	4714_CK_LMveh_Velos_PD_Sep14	Redox-regulatory protein FAM213A OS=Mus musculus GN=Fam213a PE=1 SV=2	Q9CYH2	JAH_swissprot_2013_11.fasta	24395.6	1	4	4	5	0.000224	0.211	NGAVIMAVR	K	R	0.997	36.2	29.7	19.8	0	1	0	0	2	947.498	1763.64	25915.7	7070.05	62	70	Empty	TRUE
Velos_samples_Sep14_from_msfs_in_categories round 2 STARRING v2	LMvh	4714_LMveh_CK_Velos_Sep14	4714_CK_LMveh_Velos_PD_Sep14	Redox-regulatory protein FAM213A OS=Mus musculus GN=Fam213a PE=1 SV=2	Q9CYH2	JAH_swissprot_2013_11.fasta	24395.6	1	4	4	5	0.000224	0.211	VNPLSVLEAVK	R	K	0.992	28.6	25	14.7	0	1	0	0	2	1168.69	2954.52	118924	8115.41	196	206	Empty	TRUE
Velos_samples_Sep14_from_msfs_in_categories round 2 STARRING v2	LMvh	4714_LMveh_CK_Velos_Sep14	4714_CK_LMveh_Velos_PD_Sep14	Programmed cell death 6-interacting protein OS=Mus musculus GN=Pdcd6ip PE=1 SV=3	Q9WU78	JAH_swissprot_2013_11.fasta	96026.6	1	7	8	14	0.000627	0.099	ATLVKPTPVNVPVSQK	K	F	0.995	31.9	25	30.1	0	0	2	0	2	1677.99	1902.93	112066	14426.9	335	350	Orange and Blue	TRUE
Velos_samples_Sep14_from_msfs_in_categories round 2 STARRING v2	LMvh	4714_LMveh_CK_Velos_Sep14	4714_CK_LMveh_Velos_PD_Sep14	Programmed cell death 6-interacting protein OS=Mus musculus GN=Pdcd6ip PE=1 SV=3	Q9WU78	JAH_swissprot_2013_11.fasta	96026.6	1	7	8	14	0.000627	0.099	DLQQSIAR	K	E	0.99	39.7	28.8	7.27	0	2	0	0	2	930.5	1600.5	61943.8	12629.1	708	715	Orange and Blue	TRUE
Velos_samples_Sep14_from_msfs_in_categories round 2 STARRING v2	LMvh	4714_LMveh_CK_Velos_Sep14	4714_CK_LMveh_Velos_PD_Sep14	Programmed cell death 6-interacting protein OS=Mus musculus GN=Pdcd6ip PE=1 SV=3	Q9WU78	JAH_swissprot_2013_11.fasta	96026.6	1	7	8	14	0.000627	0.099	ELPELLQR	K	N	0.99	37.5	25	21.4	0	1	0	0	2	997.568	2310.33	166868	14668	439	446	Orange and Blue	TRUE
Velos_samples_Sep14_from_msfs_in_categories round 2 STARRING v2	LMvh	4714_LMveh_CK_Velos_Sep14	4714_CK_LMveh_Velos_PD_Sep14	Programmed cell death 6-interacting protein OS=Mus musculus GN=Pdcd6ip PE=1 SV=3	Q9WU78	JAH_swissprot_2013_11.fasta	96026.6	1	7	8	14	0.000627	0.099	LLDEEEATDNDLR	R	A	0.997	75.1	27.5	68.2	0	3	0	0	2	1532.71	1903.63	169908	11747.3	457	469	Orange and Blue	TRUE
Velos_samples_Sep14_from_msfs_in_categories round 2 STARRING v2	LMvh	4714_LMveh_CK_Velos_Sep14	4714_CK_LMveh_Velos_PD_Sep14	Programmed cell death 6-interacting protein OS=Mus musculus GN=Pdcd6ip PE=1 SV=3	Q9WU78	JAH_swissprot_2013_11.fasta	96026.6	1	7	8	14	0.000627	0.099	STSVVEQGGIQTVDQLIK	K	E	0.997	71.2	28.6	54.5	0	2	1	0	2	1902.02	2617.56	249446	17085.9	421	438	Orange and Blue	TRUE
Velos_samples_Sep14_from_msfs_in_categories round 2 STARRING v2	LMvh	4714_LMveh_CK_Velos_Sep14	4714_CK_LMveh_Velos_PD_Sep14	Programmed cell death 6-interacting protein OS=Mus musculus GN=Pdcd6ip PE=1 SV=3	Q9WU78	JAH_swissprot_2013_11.fasta	96026.6	1	7	8	14	0.000627	0.099	TMQGSEVVSVLK	K	S	0.997	59.6	29	49.8	0	2	0	0	2	1293.67	2008.12	137578	15917.4	542	553	Orange and Blue	TRUE
Velos_samples_Sep14_from_msfs_in_categories round 2 STARRING v2	LMvh	4714_LMveh_CK_Velos_Sep14	4714_CK_LMveh_Velos_PD_Sep14	Programmed cell death 6-interacting protein OS=Mus musculus GN=Pdcd6ip PE=1 SV=3	Q9WU78	JAH_swissprot_2013_11.fasta	96026.6	1	7	8	14	0.000627	0.099	YYDQICSIEPK	R	F	0.967	25.8	26	16.7	0	1	0	0	2	1415.65	2071.28	23008.1	2383.93	71	81	Orange and Blue	TRUE
Velos_samples_Sep14_from_msfs_in_categories round 2 STARRING v2	LMvh	4714_LMveh_CK_Velos_Sep14	4714_CK_LMveh_Velos_PD_Sep14	Regulator of nonsense transcripts 1 OS=Mus musculus GN=Upf1 PE=1 SV=2	Q9EPU0	JAH_swissprot_2013_11.fasta	123968	1	5	5	7	0.000314	0.0552	AGLSQSLFER	K	L	0.997	49.9	28.6	25.4	0	2	0	0	2	1107.58	2268.8	38411.5	9098.86	684	693	Empty	TRUE
Velos_samples_Sep14_from_msfs_in_categories round 2 STARRING v2	LMvh	4714_LMveh_CK_Velos_Sep14	4714_CK_LMveh_Velos_PD_Sep14	Regulator of nonsense transcripts 1 OS=Mus musculus GN=Upf1 PE=1 SV=2	Q9EPU0	JAH_swissprot_2013_11.fasta	123968	1	5	5	7	0.000314	0.0552	EAIDSPVSFLALHNQIR	R	N	0.988	25	28.9	14.4	0	0	1	0	2	1910.01	2762.09	45835.4	4598.99	556	572	Empty	TRUE
Velos_samples_Sep14_from_msfs_in_categories round 2 STARRING v2	LMvh	4714_LMveh_CK_Velos_Sep14	4714_CK_LMveh_Velos_PD_Sep14	Regulator of nonsense transcripts 1 OS=Mus musculus GN=Upf1 PE=1 SV=2	Q9EPU0	JAH_swissprot_2013_11.fasta	123968	1	5	5	7	0.000314	0.0552	ESQTQDNITVR	K	W	0.997	35.4	28.8	26.4	0	1	0	0	2	1290.63	1425.54	15547.1	1891.25	317	327	Empty	TRUE
Velos_samples_Sep14_from_msfs_in_categories round 2 STARRING v2	LMvh	4714_LMveh_CK_Velos_Sep14	4714_CK_LMveh_Velos_PD_Sep14	Regulator of nonsense transcripts 1 OS=Mus musculus GN=Upf1 PE=1 SV=2	Q9EPU0	JAH_swissprot_2013_11.fasta	123968	1	5	5	7	0.000314	0.0552	IAFFTLPK	R	T	0.99	32.3	25	17.8	0	2	0	0	2	936.555	2820.12	53628.8	8277.57	337	344	Empty	TRUE
Velos_samples_Sep14_from_msfs_in_categories round 2 STARRING v2	LMvh	4714_LMveh_CK_Velos_Sep14	4714_CK_LMveh_Velos_PD_Sep14	Regulator of nonsense transcripts 1 OS=Mus musculus GN=Upf1 PE=1 SV=2	Q9EPU0	JAH_swissprot_2013_11.fasta	123968	1	5	5	7	0.000314	0.0552	YEDAYQYQNIFGPLVK	R	L	0.997	32	29.9	28.2	0	1	0	0	2	1947.95	2916.32	14912.5	1179.21	291	306	Empty	TRUE
Velos_samples_Sep14_from_msfs_in_categories round 2 STARRING v2	LMvh	4714_LMveh_CK_Velos_Sep14	4714_CK_LMveh_Velos_PD_Sep14	Enoyl-CoA delta isomerase 1, mitochondrial OS=Mus musculus GN=Eci1 PE=1 SV=2	P42125	JAH_swissprot_2013_11.fasta	32251.5	1	3	3	6	0.000269	0.152	EADIQNFTSFISK	R	D	0.997	63.4	28.3	56.1	0	2	0	0	2	1499.74	2706.91	161931	17900.4	258	270	Empty	TRUE
Velos_samples_Sep14_from_msfs_in_categories round 2 STARRING v2	LMvh	4714_LMveh_CK_Velos_Sep14	4714_CK_LMveh_Velos_PD_Sep14	Enoyl-CoA delta isomerase 1, mitochondrial OS=Mus musculus GN=Eci1 PE=1 SV=2	P42125	JAH_swissprot_2013_11.fasta	32251.5	1	3	3	6	0.000269	0.152	VGVVDEVVPEDQVHSK	K	A	0.992	33.5	30.1	13.3	0	0	2	0	2	1735.89	1970.1	379011	33232.9	207	222	Empty	TRUE
Velos_samples_Sep14_from_msfs_in_categories round 2 STARRING v2	LMvh	4714_LMveh_CK_Velos_Sep14	4714_CK_LMveh_Velos_PD_Sep14	Enoyl-CoA delta isomerase 1, mitochondrial OS=Mus musculus GN=Eci1 PE=1 SV=2	P42125	JAH_swissprot_2013_11.fasta	32251.5	1	3	3	6	0.000269	0.152	VLVETEGPAGVAVMK	R	L	0.997	74.6	29.4	66.4	0	2	0	0	2	1515.81	2000.54	153756	11258.6	34	48	Empty	TRUE
Velos_samples_Sep14_from_msfs_in_categories round 2 STARRING v2	LMvh	4714_LMveh_CK_Velos_Sep14	4714_CK_LMveh_Velos_PD_Sep14	Adenylate kinase 2, mitochondrial OS=Mus musculus GN=Ak2 PE=1 SV=5	Q9WTP6	JAH_swissprot_2013_11.fasta	26469.9	1	3	4	5	0.000224	0.142	AMVASGSELGK	R	K	0.994	28.8	27.9	17.8	0	2	0	0	2	1065.52	1312.48	99624.3	16463.1	52	62	Orange and Blue	TRUE
Velos_samples_Sep14_from_msfs_in_categories round 2 STARRING v2	LMvh	4714_LMveh_CK_Velos_Sep14	4714_CK_LMveh_Velos_PD_Sep14	Adenylate kinase 2, mitochondrial OS=Mus musculus GN=Ak2 PE=1 SV=5	Q9WTP6	JAH_swissprot_2013_11.fasta	26469.9	1	3	4	5	0.000224	0.142	LVSDEMVVELIEK	K	N	0.997	75	29.5	58.7	0	1	0	0	2	1519.79	2660.21	150043	9810.47	73	85	Orange and Blue	TRUE
Velos_samples_Sep14_from_msfs_in_categories round 2 STARRING v2	LMvh	4714_LMveh_CK_Velos_Sep14	4714_CK_LMveh_Velos_PD_Sep14	Adenylate kinase 2, mitochondrial OS=Mus musculus GN=Ak2 PE=1 SV=5	Q9WTP6	JAH_swissprot_2013_11.fasta	26469.9	1	3	4	5	0.000224	0.142	NGFLLDGFPR	K	T	0.967	18.4	28.7	12.8	0	2	0	0	2	1136.57	2882.31	106290	13145.9	94	103	Orange and Blue	TRUE
Velos_samples_Sep14_from_msfs_in_categories round 2 STARRING v2	LMvh	4714_LMveh_CK_Velos_Sep14	4714_CK_LMveh_Velos_PD_Sep14	Unconventional myosin-Ic OS=Mus musculus GN=Myo1c PE=1 SV=2	Q9WTI7	JAH_swissprot_2013_11.fasta	121948	1	3	3	6	0.000269	0.0273	LGTEEISPR	R	V	0.997	56.7	28.7	36.9	0	2	0	0	2	1001.53	1602.96	48668.9	12953.8	901	909	Empty	TRUE
Velos_samples_Sep14_from_msfs_in_categories round 2 STARRING v2	LMvh	4714_LMveh_CK_Velos_Sep14	4714_CK_LMveh_Velos_PD_Sep14	Unconventional myosin-Ic OS=Mus musculus GN=Myo1c PE=1 SV=2	Q9WTI7	JAH_swissprot_2013_11.fasta	121948	1	3	3	6	0.000269	0.0273	LLGVEGTTLR	R	E	0.987	33.4	28.3	10.4	0	3	0	0	2	1058.62	2194.72	94699.7	16788.4	341	350	Empty	TRUE
Velos_samples_Sep14_from_msfs_in_categories round 2 STARRING v2	LMvh	4714_LMveh_CK_Velos_Sep14	4714_CK_LMveh_Velos_PD_Sep14	Unconventional myosin-Ic OS=Mus musculus GN=Myo1c PE=1 SV=2	Q9WTI7	JAH_swissprot_2013_11.fasta	121948	1	3	3	6	0.000269	0.0273	VTMESALTAR	R	D	0.968	22.8	28.2	12.1	0	1	0	0	2	1094.55	1458.1	14409.3	2146.16	34	43	Empty	TRUE
Velos_samples_Sep14_from_msfs_in_categories round 2 STARRING v2	LMvh	4714_LMveh_CK_Velos_Sep14	4714_CK_LMveh_Velos_PD_Sep14	60S ribosomal protein L11 OS=Mus musculus GN=Rpl11 PE=1 SV=4	Q9CXW4	JAH_swissprot_2013_11.fasta	20253.2	1	3	3	8	0.000358	0.174	ISKEEAMR	R	W	0.988	29	27.9	13.6	0	2	0	0	2	979.488	879.35	82319.6	6998.79	157	164	Empty	TRUE
Velos_samples_Sep14_from_msfs_in_categories round 2 STARRING v2	LMvh	4714_LMveh_CK_Velos_Sep14	4714_CK_LMveh_Velos_PD_Sep14	60S ribosomal protein L11 OS=Mus musculus GN=Rpl11 PE=1 SV=4	Q9CXW4	JAH_swissprot_2013_11.fasta	20253.2	1	3	3	8	0.000358	0.174	VLEQLTGQTPVFSK	K	A	0.997	71.8	28	55.2	0	4	0	0	2	1546.85	2339.72	685320	59515.9	39	52	Empty	TRUE
Velos_samples_Sep14_from_msfs_in_categories round 2 STARRING v2	LMvh	4714_LMveh_CK_Velos_Sep14	4714_CK_LMveh_Velos_PD_Sep14	60S ribosomal protein L11 OS=Mus musculus GN=Rpl11 PE=1 SV=4	Q9CXW4	JAH_swissprot_2013_11.fasta	20253.2	1	3	3	8	0.000358	0.174	YDGIILPGK	K	-	0.997	59.2	27.9	43.8	0	2	0	0	2	975.551	2213.89	762071	44370.6	170	178	Empty	TRUE
Velos_samples_Sep14_from_msfs_in_categories round 2 STARRING v2	LMvh	4714_LMveh_CK_Velos_Sep14	4714_CK_LMveh_Velos_PD_Sep14	Endoplasmic reticulum metallopeptidase 1 OS=Mus musculus GN=Ermp1 PE=2 SV=2	Q3UVK0	JAH_swissprot_2013_11.fasta	100151	1	4	4	5	0.000224	0.0457	AGDNILAVLK	R	H	0.997	64.2	26.2	36.2	0	2	0	0	2	1013.6	2623.37	77160.6	10479.9	365	374	Empty	TRUE
Velos_samples_Sep14_from_msfs_in_categories round 2 STARRING v2	LMvh	4714_LMveh_CK_Velos_Sep14	4714_CK_LMveh_Velos_PD_Sep14	Endoplasmic reticulum metallopeptidase 1 OS=Mus musculus GN=Ermp1 PE=2 SV=2	Q3UVK0	JAH_swissprot_2013_11.fasta	100151	1	4	4	5	0.000224	0.0457	DYLEHITAIGPR	R	T	0.992	26.2	28.3	18.9	0	0	1	0	2	1384.72	2314.14	93933.4	9801.68	108	119	Empty	TRUE
Velos_samples_Sep14_from_msfs_in_categories round 2 STARRING v2	LMvh	4714_LMveh_CK_Velos_Sep14	4714_CK_LMveh_Velos_PD_Sep14	Endoplasmic reticulum metallopeptidase 1 OS=Mus musculus GN=Ermp1 PE=2 SV=2	Q3UVK0	JAH_swissprot_2013_11.fasta	100151	1	4	4	5	0.000224	0.0457	ILIDSIQR	R	A	0.99	55.9	27.1	27.3	0	1	0	0	2	957.573	2086.95	94570.6	8587.26	357	364	Empty	TRUE
Velos_samples_Sep14_from_msfs_in_categories round 2 STARRING v2	LMvh	4714_LMveh_CK_Velos_Sep14	4714_CK_LMveh_Velos_PD_Sep14	Endoplasmic reticulum metallopeptidase 1 OS=Mus musculus GN=Ermp1 PE=2 SV=2	Q3UVK0	JAH_swissprot_2013_11.fasta	100151	1	4	4	5	0.000224	0.0457	TSGLQGEFDAR	R	Q	0.997	49.5	28	34.3	0	1	0	0	2	1180.56	1851.13	124308	11621.5	94	104	Empty	TRUE
Velos_samples_Sep14_from_msfs_in_categories round 2 STARRING v2	LMvh	4714_LMveh_CK_Velos_Sep14	4714_CK_LMveh_Velos_PD_Sep14	Protein tweety homolog 3 OS=Mus musculus GN=Ttyh3 PE=1 SV=1	Q6P5F7	JAH_swissprot_2013_11.fasta	57714.2	1	4	4	9	0.000403	0.0782	ALVEMQDVVAELLR	K	N	0.997	73	29.4	53.9	0	4	0	0	2	1601.86	2920.8	409557	34938.1	317	330	Orange and Blue	TRUE
Velos_samples_Sep14_from_msfs_in_categories round 2 STARRING v2	LMvh	4714_LMveh_CK_Velos_Sep14	4714_CK_LMveh_Velos_PD_Sep14	Protein tweety homolog 3 OS=Mus musculus GN=Ttyh3 PE=1 SV=1	Q6P5F7	JAH_swissprot_2013_11.fasta	57714.2	1	4	4	9	0.000403	0.0782	ATNPFQQK	R	L	0.99	36.2	29.4	18	0	2	0	0	2	933.479	1580.73	214540	27937.1	303	310	Orange and Blue	TRUE
Velos_samples_Sep14_from_msfs_in_categories round 2 STARRING v2	LMvh	4714_LMveh_CK_Velos_Sep14	4714_CK_LMveh_Velos_PD_Sep14	Protein tweety homolog 3 OS=Mus musculus GN=Ttyh3 PE=1 SV=1	Q6P5F7	JAH_swissprot_2013_11.fasta	57714.2	1	4	4	9	0.000403	0.0782	TAEPNLQSLER	R	Q	0.994	29.2	28.3	16.9	0	2	0	0	2	1257.64	2008.74	312277	18642.5	146	156	Orange and Blue	TRUE
Velos_samples_Sep14_from_msfs_in_categories round 2 STARRING v2	LMvh	4714_LMveh_CK_Velos_Sep14	4714_CK_LMveh_Velos_PD_Sep14	Protein tweety homolog 3 OS=Mus musculus GN=Ttyh3 PE=1 SV=1	Q6P5F7	JAH_swissprot_2013_11.fasta	57714.2	1	4	4	9	0.000403	0.0782	TVAGVQDR	R	V	0.977	31.8	29	8.78	0	1	0	0	2	845.448	1120.14	238021	5448.21	128	135	Orange and Blue	TRUE
Velos_samples_Sep14_from_msfs_in_categories round 2 STARRING v2	LMvh	4714_LMveh_CK_Velos_Sep14	4714_CK_LMveh_Velos_PD_Sep14	Phenylalanine--tRNA ligase beta subunit OS=Mus musculus GN=Farsb PE=2 SV=2	Q9WUA2	JAH_swissprot_2013_11.fasta	65699.8	0.994	1	1	1	4.48e-05	0.0153	TTLLPGLLK	R	T	0.997	33	25	25.2	0	1	0	0	2	955.619	2677.24	35290.8	4928.51	452	460	Orange and Blue	TRUE
Velos_samples_Sep14_from_msfs_in_categories round 2 STARRING v2	LMvh	4714_LMveh_CK_Velos_Sep14	4714_CK_LMveh_Velos_PD_Sep14	UDP-glucose:glycoprotein glucosyltransferase 1 OS=Mus musculus GN=Uggt1 PE=1 SV=4	Q6P5E4	JAH_swissprot_2013_11.fasta	176440	1	5	5	7	0.000314	0.0368	AITTSLTTK	K	W	0.972	21.2	26.2	13.5	0	1	0	0	2	935.541	1635.67	16386.2	4737.63	46	54	Orange and Blue	TRUE
Velos_samples_Sep14_from_msfs_in_categories round 2 STARRING v2	LMvh	4714_LMveh_CK_Velos_Sep14	4714_CK_LMveh_Velos_PD_Sep14	UDP-glucose:glycoprotein glucosyltransferase 1 OS=Mus musculus GN=Uggt1 PE=1 SV=4	Q6P5E4	JAH_swissprot_2013_11.fasta	176440	1	5	5	7	0.000314	0.0368	LNIQPSETDYAVDIR	K	S	0.997	45.8	30	40.2	0	2	0	0	2	1733.87	2330.52	35883.4	4218.48	440	454	Orange and Blue	TRUE
Velos_samples_Sep14_from_msfs_in_categories round 2 STARRING v2	LMvh	4714_LMveh_CK_Velos_Sep14	4714_CK_LMveh_Velos_PD_Sep14	UDP-glucose:glycoprotein glucosyltransferase 1 OS=Mus musculus GN=Uggt1 PE=1 SV=4	Q6P5E4	JAH_swissprot_2013_11.fasta	176440	1	5	5	7	0.000314	0.0368	TAAIANSMNYLTK	K	K	0.997	48.1	28.4	33.7	0	1	0	0	2	1413.7	1842.83	15597.5	1177.86	732	744	Orange and Blue	TRUE
Velos_samples_Sep14_from_msfs_in_categories round 2 STARRING v2	LMvh	4714_LMveh_CK_Velos_Sep14	4714_CK_LMveh_Velos_PD_Sep14	UDP-glucose:glycoprotein glucosyltransferase 1 OS=Mus musculus GN=Uggt1 PE=1 SV=4	Q6P5E4	JAH_swissprot_2013_11.fasta	176440	1	5	5	7	0.000314	0.0368	TAVSAQLR	K	A	0.99	33.6	28.9	12	0	2	0	0	2	845.484	1448.07	50340.8	8046.7	363	370	Orange and Blue	TRUE
Velos_samples_Sep14_from_msfs_in_categories round 2 STARRING v2	LMvh	4714_LMveh_CK_Velos_Sep14	4714_CK_LMveh_Velos_PD_Sep14	UDP-glucose:glycoprotein glucosyltransferase 1 OS=Mus musculus GN=Uggt1 PE=1 SV=4	Q6P5E4	JAH_swissprot_2013_11.fasta	176440	1	5	5	7	0.000314	0.0368	VEEDVASDLVMK	R	V	0.997	37.5	28.8	31.9	0	1	0	0	2	1350.65	1948.24	11219.2	1212.85	938	949	Orange and Blue	TRUE
Velos_samples_Sep14_from_msfs_in_categories round 2 STARRING v2	LMvh	4714_LMveh_CK_Velos_Sep14	4714_CK_LMveh_Velos_PD_Sep14	Probable cation-transporting ATPase 13A1 OS=Mus musculus GN=Atp13a1 PE=2 SV=2	Q9EPE9	JAH_swissprot_2013_11.fasta	132391	1	4	4	5	0.000224	0.0467	DKGEDGLEVLSFEFQK	R	I	0.965	22.9	29.5	11.3	0	0	1	0	2	1840.9	2786.54	36027	3381.59	158	173	Orange and Blue	TRUE
Velos_samples_Sep14_from_msfs_in_categories round 2 STARRING v2	LMvh	4714_LMveh_CK_Velos_Sep14	4714_CK_LMveh_Velos_PD_Sep14	Probable cation-transporting ATPase 13A1 OS=Mus musculus GN=Atp13a1 PE=2 SV=2	Q9EPE9	JAH_swissprot_2013_11.fasta	132391	1	4	4	5	0.000224	0.0467	GFQEDSEIR	R	A	0.997	38	26.7	26.3	0	2	0	0	2	1080.5	1624.73	56847.2	10471.2	205	213	Orange and Blue	TRUE
Velos_samples_Sep14_from_msfs_in_categories round 2 STARRING v2	LMvh	4714_LMveh_CK_Velos_Sep14	4714_CK_LMveh_Velos_PD_Sep14	Probable cation-transporting ATPase 13A1 OS=Mus musculus GN=Atp13a1 PE=2 SV=2	Q9EPE9	JAH_swissprot_2013_11.fasta	132391	1	4	4	5	0.000224	0.0467	SIDSSIVLPLTLGSPK	R	A	0.981	23.9	25.7	14.5	0	1	0	0	2	1626.93	2936.91	21851.3	3189.94	783	798	Orange and Blue	TRUE
Velos_samples_Sep14_from_msfs_in_categories round 2 STARRING v2	LMvh	4714_LMveh_CK_Velos_Sep14	4714_CK_LMveh_Velos_PD_Sep14	Probable cation-transporting ATPase 13A1 OS=Mus musculus GN=Atp13a1 PE=2 SV=2	Q9EPE9	JAH_swissprot_2013_11.fasta	132391	1	4	4	5	0.000224	0.0467	SPQENLVPCDVLLLR	R	G	0.997	32	28.6	25.3	0	1	0	0	2	1752.93	2912.15	26651	2436.67	325	339	Orange and Blue	TRUE
Velos_samples_Sep14_from_msfs_in_categories round 2 STARRING v2	LMvh	4714_LMveh_CK_Velos_Sep14	4714_CK_LMveh_Velos_PD_Sep14	Immunoglobulin superfamily member 8 OS=Mus musculus GN=Igsf8 PE=1 SV=2	Q8R366	JAH_swissprot_2013_11.fasta	65009.7	0.995	1	1	1	4.48e-05	0.0229	SDMAVEAGAPYAER	R	L	0.997	46.3	25.2	37.1	0	1	0	0	2	1482.65	1609.89	16835.3	1182.75	222	235	Empty	TRUE
Velos_samples_Sep14_from_msfs_in_categories round 2 STARRING v2	LMvh	4714_LMveh_CK_Velos_Sep14	4714_CK_LMveh_Velos_PD_Sep14	B-cell receptor-associated protein 31 OS=Mus musculus GN=Bcap31 PE=1 SV=4	Q61335	JAH_swissprot_2013_11.fasta	27957.7	1	5	6	14	0.000627	0.176	AENEALAMQK	K	Q	0.997	63.3	28.3	43.1	0	8	0	0	2	1104.54	1186.24	1315310	56122.2	204	213	Orange and Blue	TRUE
Velos_samples_Sep14_from_msfs_in_categories round 2 STARRING v2	LMvh	4714_LMveh_CK_Velos_Sep14	4714_CK_LMveh_Velos_PD_Sep14	B-cell receptor-associated protein 31 OS=Mus musculus GN=Bcap31 PE=1 SV=4	Q61335	JAH_swissprot_2013_11.fasta	27957.7	1	5	6	14	0.000627	0.176	GAAEDGDKLDIGNTEMKLEENK	K	S	0.997	58.9	29	50.5	0	0	1	0	2	2393.11	1921.73	729794	20294.9	160	181	Orange and Blue	TRUE
Velos_samples_Sep14_from_msfs_in_categories round 2 STARRING v2	LMvh	4714_LMveh_CK_Velos_Sep14	4714_CK_LMveh_Velos_PD_Sep14	B-cell receptor-associated protein 31 OS=Mus musculus GN=Bcap31 PE=1 SV=4	Q61335	JAH_swissprot_2013_11.fasta	27957.7	1	5	6	14	0.000627	0.176	KYMEENDQLK	K	K	0.997	40.7	26.4	23.6	0	2	0	0	2	1313.6	1198.04	98309.8	6032.68	149	158	Orange and Blue	TRUE
Velos_samples_Sep14_from_msfs_in_categories round 2 STARRING v2	LMvh	4714_LMveh_CK_Velos_Sep14	4714_CK_LMveh_Velos_PD_Sep14	B-cell receptor-associated protein 31 OS=Mus musculus GN=Bcap31 PE=1 SV=4	Q61335	JAH_swissprot_2013_11.fasta	27957.7	1	5	6	14	0.000627	0.176	KYMEENDQLKK	K	G	0.96	24	28.1	9.99	0	0	2	0	2	1441.7	1118.23	363359	21411.3	149	159	Orange and Blue	TRUE
Velos_samples_Sep14_from_msfs_in_categories round 2 STARRING v2	LMvh	4714_LMveh_CK_Velos_Sep14	4714_CK_LMveh_Velos_PD_Sep14	B-cell receptor-associated protein 31 OS=Mus musculus GN=Bcap31 PE=1 SV=4	Q61335	JAH_swissprot_2013_11.fasta	27957.7	1	5	6	14	0.000627	0.176	YMEENDQLKK	K	G	0.951	17	26.4	11.8	0	1	0	0	2	1313.6	1145.36	25308	1963.63	150	159	Orange and Blue	TRUE
Velos_samples_Sep14_from_msfs_in_categories round 2 STARRING v2	LMvh	4714_LMveh_CK_Velos_Sep14	4714_CK_LMveh_Velos_PD_Sep14	14-3-3 protein zeta/delta OS=Mus musculus GN=Ywhaz PE=1 SV=1	P63101	JAH_swissprot_2013_11.fasta	27771.9	1	3	3	7	0.000314	0.241	DSTLIMQLLR	K	D	0.997	61.3	28.7	29	0	2	0	0	2	1205.66	2928.28	84605.2	14027.4	213	222	Orange and Blue	TRUE
Velos_samples_Sep14_from_msfs_in_categories round 2 STARRING v2	LMvh	4714_LMveh_CK_Velos_Sep14	4714_CK_LMveh_Velos_PD_Sep14	14-3-3 protein zeta/delta OS=Mus musculus GN=Ywhaz PE=1 SV=1	P63101	JAH_swissprot_2013_11.fasta	27771.9	1	3	3	7	0.000314	0.241	GIVDQSQQAYQEAFEISK	K	K	0.997	86.8	29.7	81.4	0	2	0	0	2	2040.99	2521.18	235262	14643.6	140	157	Orange and Blue	TRUE
Velos_samples_Sep14_from_msfs_in_categories round 2 STARRING v2	LMvh	4714_LMveh_CK_Velos_Sep14	4714_CK_LMveh_Velos_PD_Sep14	14-3-3 protein zeta/delta OS=Mus musculus GN=Ywhaz PE=1 SV=1	P63101	JAH_swissprot_2013_11.fasta	27771.9	1	3	3	7	0.000314	0.241	NLLSVAYK	R	N	0.99	44.3	25	24.9	0	2	0	0	2	907.525	2210.9	935962	75987	42	49	Orange and Blue	TRUE
Velos_samples_Sep14_from_msfs_in_categories round 2 STARRING v2	LMvh	4714_LMveh_CK_Velos_Sep14	4714_CK_LMveh_Velos_PD_Sep14	14-3-3 protein zeta/delta OS=Mus musculus GN=Ywhaz PE=1 SV=1	P63101	JAH_swissprot_2013_11.fasta	27771.9	1	3	3	7	0.000314	0.241	SVTEQGAELSNEER	K	N	0.997	47.6	27.5	40.2	0	3	0	0	2	1548.71	1521	255503	18057.4	28	41	Orange and Blue	TRUE
Velos_samples_Sep14_from_msfs_in_categories round 2 STARRING v2	LMvh	4714_LMveh_CK_Velos_Sep14	4714_CK_LMveh_Velos_PD_Sep14	14-3-3 protein zeta/delta OS=Mus musculus GN=Ywhaz PE=1 SV=1	P63101	JAH_swissprot_2013_11.fasta	27771.9	1	3	3	7	0.000314	0.241	YDDMAACMK	R	S	0.996	30.7	25	30.7	0	2	0	0	2	1136.41	1024.94	31438.9	2152.09	19	27	Orange and Blue	TRUE
Velos_samples_Sep14_from_msfs_in_categories round 2 STARRING v2	LMvh	4714_LMveh_CK_Velos_Sep14	4714_CK_LMveh_Velos_PD_Sep14	14-3-3 protein gamma OS=Mus musculus GN=Ywhag PE=1 SV=2	P61982	JAH_swissprot_2013_11.fasta	28303.1	1	4	4	6	0.000269	0.142	DSTLIMQLLR	K	D	0.997	61.3	28.7	29	0	2	0	0	2	1205.66	2928.28	84605.2	14027.4	218	227	Empty	TRUE	P63101
Velos_samples_Sep14_from_msfs_in_categories round 2 STARRING v2	LMvh	4714_LMveh_CK_Velos_Sep14	4714_CK_LMveh_Velos_PD_Sep14	14-3-3 protein gamma OS=Mus musculus GN=Ywhag PE=1 SV=2	P61982	JAH_swissprot_2013_11.fasta	28303.1	1	4	4	6	0.000269	0.142	NLLSVAYK	R	N	0.99	44.3	25	24.9	0	2	0	0	2	907.525	2210.9	935962	75987	43	50	Empty	TRUE	P63101
Velos_samples_Sep14_from_msfs_in_categories round 2 STARRING v2	LMvh	4714_LMveh_CK_Velos_Sep14	4714_CK_LMveh_Velos_PD_Sep14	14-3-3 protein gamma OS=Mus musculus GN=Ywhag PE=1 SV=2	P61982	JAH_swissprot_2013_11.fasta	28303.1	1	4	4	6	0.000269	0.142	VISSIEQK	R	T	0.99	44.5	28.5	0	0	1	0	0	2	903.515	1411.93	622650	24976.2	62	69	Empty	TRUE
Velos_samples_Sep14_from_msfs_in_categories round 2 STARRING v2	LMvh	4714_LMveh_CK_Velos_Sep14	4714_CK_LMveh_Velos_PD_Sep14	14-3-3 protein gamma OS=Mus musculus GN=Ywhag PE=1 SV=2	P61982	JAH_swissprot_2013_11.fasta	28303.1	1	4	4	6	0.000269	0.142	YDDMAAAMK	R	N	0.969	33.3	25	5.78	0	1	0	0	2	1047.41	1006.56	92391.5	2095.97	20	28	Empty	TRUE
Velos_samples_Sep14_from_msfs_in_categories round 2 STARRING v2	LMvh	4714_LMveh_CK_Velos_Sep14	4714_CK_LMveh_Velos_PD_Sep14	Keratin, type II cytoskeletal 2 epidermal OS=Mus musculus GN=Krt2 PE=1 SV=1	Q3TTY5	JAH_swissprot_2013_11.fasta	70923.6	1	2	2	12	0.000538	0.058	DYQELMNTK	R	L	0.997	38.1	25	16.6	0	4	0	0	2	1157.51	1472.58	37785.9	5578.21	483	491	Empty	TRUE
Velos_samples_Sep14_from_msfs_in_categories round 2 STARRING v2	LMvh	4714_LMveh_CK_Velos_Sep14	4714_CK_LMveh_Velos_PD_Sep14	Keratin, type II cytoskeletal 2 epidermal OS=Mus musculus GN=Krt2 PE=1 SV=1	Q3TTY5	JAH_swissprot_2013_11.fasta	70923.6	1	2	2	12	0.000538	0.058	FASFIDKVR	K	F	0.979	37	25.9	0	0	1	0	0	2	1082.6	2130.71	14317.6	3108	210	218	Empty	FALSE	Q9DCV7,P11679
Velos_samples_Sep14_from_msfs_in_categories round 2 STARRING v2	LMvh	4714_LMveh_CK_Velos_Sep14	4714_CK_LMveh_Velos_PD_Sep14	Keratin, type II cytoskeletal 2 epidermal OS=Mus musculus GN=Krt2 PE=1 SV=1	Q3TTY5	JAH_swissprot_2013_11.fasta	70923.6	1	2	2	12	0.000538	0.058	GFSSGSAVVSGGSR	R	R	0.997	70.9	27.9	47.2	0	8	0	0	2	1254.61	1584.76	282374	33926.4	23	36	Empty	TRUE
Velos_samples_Sep14_from_msfs_in_categories round 2 STARRING v2	LMvh	4714_LMveh_CK_Velos_Sep14	4714_CK_LMveh_Velos_PD_Sep14	Keratin, type II cytoskeletal 2 epidermal OS=Mus musculus GN=Krt2 PE=1 SV=1	Q3TTY5	JAH_swissprot_2013_11.fasta	70923.6	1	2	2	12	0.000538	0.058	KLLEGEECR	R	M	0.997	44.2	29	35.5	0	1	0	0	2	1133.56	1392.84	12124.7	807.222	503	511	Empty	TRUE
Velos_samples_Sep14_from_msfs_in_categories round 2 STARRING v2	LMvh	4714_LMveh_CK_Velos_Sep14	4714_CK_LMveh_Velos_PD_Sep14	Keratin, type II cytoskeletal 2 epidermal OS=Mus musculus GN=Krt2 PE=1 SV=1	Q3TTY5	JAH_swissprot_2013_11.fasta	70923.6	1	2	2	12	0.000538	0.058	LLEGEECR	K	M	0.99	38.2	27.1	18.7	0	2	0	0	2	1005.47	1415.13	191623	26056.7	504	511	Empty	TRUE
Velos_samples_Sep14_from_msfs_in_categories round 2 STARRING v2	LMvh	4714_LMveh_CK_Velos_Sep14	4714_CK_LMveh_Velos_PD_Sep14	Phosphatidylinositide phosphatase SAC1 OS=Mus musculus GN=Sacm1l PE=2 SV=1	Q9EP69	JAH_swissprot_2013_11.fasta	66945.2	1	5	5	16	0.000717	0.0903	LSNTSPEFQEMSLLER	R	A	0.997	72	29.4	60.5	0	3	0	0	2	1896.9	2295.56	173183	8433.67	146	161	Orange and Blue	TRUE
Velos_samples_Sep14_from_msfs_in_categories round 2 STARRING v2	LMvh	4714_LMveh_CK_Velos_Sep14	4714_CK_LMveh_Velos_PD_Sep14	Phosphatidylinositide phosphatase SAC1 OS=Mus musculus GN=Sacm1l PE=2 SV=1	Q9EP69	JAH_swissprot_2013_11.fasta	66945.2	1	5	5	16	0.000717	0.0903	QYAGTGALK	K	T	0.991	37	27.2	9.77	0	2	0	0	2	908.484	1416.66	96318.4	16578.3	448	456	Orange and Blue	TRUE
Velos_samples_Sep14_from_msfs_in_categories round 2 STARRING v2	LMvh	4714_LMveh_CK_Velos_Sep14	4714_CK_LMveh_Velos_PD_Sep14	Phosphatidylinositide phosphatase SAC1 OS=Mus musculus GN=Sacm1l PE=2 SV=1	Q9EP69	JAH_swissprot_2013_11.fasta	66945.2	1	5	5	16	0.000717	0.0903	SLQAQLQR	R	L	0.99	47.7	27.9	13.2	0	3	0	0	2	943.532	1591.18	217751	30346.9	407	414	Orange and Blue	TRUE
Velos_samples_Sep14_from_msfs_in_categories round 2 STARRING v2	LMvh	4714_LMveh_CK_Velos_Sep14	4714_CK_LMveh_Velos_PD_Sep14	Phosphatidylinositide phosphatase SAC1 OS=Mus musculus GN=Sacm1l PE=2 SV=1	Q9EP69	JAH_swissprot_2013_11.fasta	66945.2	1	5	5	16	0.000717	0.0903	TNVIQSLLAR	R	R	0.997	52.8	27.1	33.8	0	4	0	0	2	1114.66	2783.19	367828	37943.4	396	405	Orange and Blue	TRUE
Velos_samples_Sep14_from_msfs_in_categories round 2 STARRING v2	LMvh	4714_LMveh_CK_Velos_Sep14	4714_CK_LMveh_Velos_PD_Sep14	Phosphatidylinositide phosphatase SAC1 OS=Mus musculus GN=Sacm1l PE=2 SV=1	Q9EP69	JAH_swissprot_2013_11.fasta	66945.2	1	5	5	16	0.000717	0.0903	VVTNQDGVFR	K	S	0.997	64.9	29.4	51.7	0	4	0	0	2	1134.59	1750.91	282280	33114.3	377	386	Orange and Blue	TRUE
Velos_samples_Sep14_from_msfs_in_categories round 2 STARRING v2	LMvh	4714_LMveh_CK_Velos_Sep14	4714_CK_LMveh_Velos_PD_Sep14	Sphingosine-1-phosphate lyase 1 OS=Mus musculus GN=Sgpl1 PE=2 SV=1	Q8R0X7	JAH_swissprot_2013_11.fasta	63679.2	1	3	3	4	0.000179	0.0599	ASGAVYNGEPK	K	L	0.995	30.6	28	20.1	0	2	0	0	2	1093.52	1269.86	37755.9	5506.2	145	155	Empty	TRUE
Velos_samples_Sep14_from_msfs_in_categories round 2 STARRING v2	LMvh	4714_LMveh_CK_Velos_Sep14	4714_CK_LMveh_Velos_PD_Sep14	Sphingosine-1-phosphate lyase 1 OS=Mus musculus GN=Sgpl1 PE=2 SV=1	Q8R0X7	JAH_swissprot_2013_11.fasta	63679.2	1	3	3	4	0.000179	0.0599	ESVTQIMK	R	N	0.978	28.4	27.8	11.1	0	1	0	0	2	951.482	1370.74	88765.4	4381.35	506	513	Empty	TRUE
Velos_samples_Sep14_from_msfs_in_categories round 2 STARRING v2	LMvh	4714_LMveh_CK_Velos_Sep14	4714_CK_LMveh_Velos_PD_Sep14	Sphingosine-1-phosphate lyase 1 OS=Mus musculus GN=Sgpl1 PE=2 SV=1	Q8R0X7	JAH_swissprot_2013_11.fasta	63679.2	1	3	3	4	0.000179	0.0599	TLPAQGMGTAEVLER	K	L	0.997	51.7	30.2	39.8	0	1	0	0	2	1588.8	1929.6	274887	9215.62	115	129	Empty	TRUE
Velos_samples_Sep14_from_msfs_in_categories round 2 STARRING v2	LMvh	4714_LMveh_CK_Velos_Sep14	4714_CK_LMveh_Velos_PD_Sep14	Pituitary tumor-transforming gene 1 protein-interacting protein OS=Mus musculus GN=Pttg1ip PE=1 SV=1	Q8R143	JAH_swissprot_2013_11.fasta	19965.4	1	4	7	26	0.00116	0.149	ACMDYPVR	K	K	0.99	47.2	25	32.4	0	10	0	0	2	1027.43	1395.07	4252610	279937	62	69	Orange and Blue	TRUE
Velos_samples_Sep14_from_msfs_in_categories round 2 STARRING v2	LMvh	4714_LMveh_CK_Velos_Sep14	4714_CK_LMveh_Velos_PD_Sep14	Pituitary tumor-transforming gene 1 protein-interacting protein OS=Mus musculus GN=Pttg1ip PE=1 SV=1	Q8R143	JAH_swissprot_2013_11.fasta	19965.4	1	4	7	26	0.00116	0.149	ACMDYPVRK	K	I	0.997	34.4	25.8	22.2	0	4	5	0	2	1155.53	1184.01	2324870	220003	62	70	Orange and Blue	TRUE
Velos_samples_Sep14_from_msfs_in_categories round 2 STARRING v2	LMvh	4714_LMveh_CK_Velos_Sep14	4714_CK_LMveh_Velos_PD_Sep14	Pituitary tumor-transforming gene 1 protein-interacting protein OS=Mus musculus GN=Pttg1ip PE=1 SV=1	Q8R143	JAH_swissprot_2013_11.fasta	19965.4	1	4	7	26	0.00116	0.149	EQNPYEKF	K	-	0.988	22.6	25.4	20.2	0	1	0	0	2	1054.48	1847	105111	19767	167	174	Orange and Blue	TRUE
Velos_samples_Sep14_from_msfs_in_categories round 2 STARRING v2	LMvh	4714_LMveh_CK_Velos_Sep14	4714_CK_LMveh_Velos_PD_Sep14	Pituitary tumor-transforming gene 1 protein-interacting protein OS=Mus musculus GN=Pttg1ip PE=1 SV=1	Q8R143	JAH_swissprot_2013_11.fasta	19965.4	1	4	7	26	0.00116	0.149	VGCSEYTNR	R	S	0.997	47.1	25	39.6	0	6	0	0	2	1085.47	1190.97	102209	16476.3	35	43	Orange and Blue	TRUE
Velos_samples_Sep14_from_msfs_in_categories round 2 STARRING v2	LMvh	4714_LMveh_CK_Velos_Sep14	4714_CK_LMveh_Velos_PD_Sep14	Membrane-associated progesterone receptor component 2 OS=Mus musculus GN=Pgrmc2 PE=1 SV=2	Q80UU9	JAH_swissprot_2013_11.fasta	23334.9	1	4	5	8	0.000358	0.253	DFSLEQLR	R	Q	0.99	46.4	28.6	26.5	0	3	0	0	2	1007.52	2425.25	846596	70499	96	103	Orange and Blue	TRUE
Velos_samples_Sep14_from_msfs_in_categories round 2 STARRING v2	LMvh	4714_LMveh_CK_Velos_Sep14	4714_CK_LMveh_Velos_PD_Sep14	Membrane-associated progesterone receptor component 2 OS=Mus musculus GN=Pgrmc2 PE=1 SV=2	Q80UU9	JAH_swissprot_2013_11.fasta	23334.9	1	4	5	8	0.000358	0.253	FYGPAGPYGIFAGR	K	D	0.997	44.5	29.3	33.5	0	2	0	0	2	1472.73	2759.32	326208	34027.6	130	143	Orange and Blue	TRUE
Velos_samples_Sep14_from_msfs_in_categories round 2 STARRING v2	LMvh	4714_LMveh_CK_Velos_Sep14	4714_CK_LMveh_Velos_PD_Sep14	Membrane-associated progesterone receptor component 2 OS=Mus musculus GN=Pgrmc2 PE=1 SV=2	Q80UU9	JAH_swissprot_2013_11.fasta	23334.9	1	4	5	8	0.000358	0.253	ILLAVNGK	R	V	0.958	31.6	25.9	0	0	1	0	0	2	828.519	2067.09	387315	27006.7	113	120	Orange and Blue	TRUE
Velos_samples_Sep14_from_msfs_in_categories round 2 STARRING v2	LMvh	4714_LMveh_CK_Velos_Sep14	4714_CK_LMveh_Velos_PD_Sep14	Membrane-associated progesterone receptor component 2 OS=Mus musculus GN=Pgrmc2 PE=1 SV=2	Q80UU9	JAH_swissprot_2013_11.fasta	23334.9	1	4	5	8	0.000358	0.253	LSTLGSGGESGGDGSPGGAGATAAR	K	S	0.997	75.5	28.8	68	0	1	1	0	2	2089.97	1602.86	214431	6526.89	10	34	Orange and Blue	TRUE
Velos_samples_Sep14_from_msfs_in_categories round 2 STARRING v2	LMvh	4714_LMveh_CK_Velos_Sep14	4714_CK_LMveh_Velos_PD_Sep14	Elongation factor 1-alpha 1 OS=Mus musculus GN=Eef1a1 PE=1 SV=3	P10126	JAH_swissprot_2013_11.fasta	50114.2	1	8	9	26	0.00116	0.186	EHALLAYTLGVK	R	Q	0.997	63.6	28.2	39	0	1	2	0	2	1314.74	2403.18	446543	37781.6	135	146	Empty	TRUE
Velos_samples_Sep14_from_msfs_in_categories round 2 STARRING v2	LMvh	4714_LMveh_CK_Velos_Sep14	4714_CK_LMveh_Velos_PD_Sep14	Elongation factor 1-alpha 1 OS=Mus musculus GN=Eef1a1 PE=1 SV=3	P10126	JAH_swissprot_2013_11.fasta	50114.2	1	8	9	26	0.00116	0.186	IGGIGTVPVGR	K	V	0.997	73.9	25	57.8	0	6	0	0	2	1025.61	1999.94	2565030	161620	256	266	Empty	TRUE
Velos_samples_Sep14_from_msfs_in_categories round 2 STARRING v2	LMvh	4714_LMveh_CK_Velos_Sep14	4714_CK_LMveh_Velos_PD_Sep14	Elongation factor 1-alpha 1 OS=Mus musculus GN=Eef1a1 PE=1 SV=3	P10126	JAH_swissprot_2013_11.fasta	50114.2	1	8	9	26	0.00116	0.186	LPLQDVYK	R	I	0.99	57.6	27.9	27.4	0	4	0	0	2	975.551	2102.78	808205	82543.1	248	255	Empty	TRUE
Velos_samples_Sep14_from_msfs_in_categories round 2 STARRING v2	LMvh	4714_LMveh_CK_Velos_Sep14	4714_CK_LMveh_Velos_PD_Sep14	Elongation factor 1-alpha 1 OS=Mus musculus GN=Eef1a1 PE=1 SV=3	P10126	JAH_swissprot_2013_11.fasta	50114.2	1	8	9	26	0.00116	0.186	MDSTEPPYSQK	K	R	0.997	49.6	25	38	0	4	0	0	2	1298.56	1287.73	560453	29582	155	165	Empty	TRUE
Velos_samples_Sep14_from_msfs_in_categories round 2 STARRING v2	LMvh	4714_LMveh_CK_Velos_Sep14	4714_CK_LMveh_Velos_PD_Sep14	Elongation factor 1-alpha 1 OS=Mus musculus GN=Eef1a1 PE=1 SV=3	P10126	JAH_swissprot_2013_11.fasta	50114.2	1	8	9	26	0.00116	0.186	QLIVGVNK	K	M	0.985	33	25	10.9	0	1	0	0	2	870.541	1829.86	614249	57679.6	147	154	Empty	TRUE
Velos_samples_Sep14_from_msfs_in_categories round 2 STARRING v2	LMvh	4714_LMveh_CK_Velos_Sep14	4714_CK_LMveh_Velos_PD_Sep14	Elongation factor 1-alpha 1 OS=Mus musculus GN=Eef1a1 PE=1 SV=3	P10126	JAH_swissprot_2013_11.fasta	50114.2	1	8	9	26	0.00116	0.186	QLIVGVNKMDSTEPPYSQK	K	R	0.997	35.3	30.3	20.8	0	0	2	0	2	2150.08	1911.27	292158	16907.6	147	165	Empty	TRUE
Velos_samples_Sep14_from_msfs_in_categories round 2 STARRING v2	LMvh	4714_LMveh_CK_Velos_Sep14	4714_CK_LMveh_Velos_PD_Sep14	Elongation factor 1-alpha 1 OS=Mus musculus GN=Eef1a1 PE=1 SV=3	P10126	JAH_swissprot_2013_11.fasta	50114.2	1	8	9	26	0.00116	0.186	VETGVLKPGMVVTFAPVNVTTEVK	R	S	0.997	44.5	26.3	34.2	0	0	4	0	2	2531.38	2614.22	2045070	84631.9	267	290	Empty	TRUE
Velos_samples_Sep14_from_msfs_in_categories round 2 STARRING v2	LMvh	4714_LMveh_CK_Velos_Sep14	4714_CK_LMveh_Velos_PD_Sep14	Elongation factor 1-alpha 1 OS=Mus musculus GN=Eef1a1 PE=1 SV=3	P10126	JAH_swissprot_2013_11.fasta	50114.2	1	8	9	26	0.00116	0.186	YYVTIIDAPGHR	K	D	0.997	56.4	29.3	40.3	0	0	2	0	2	1404.73	2188.04	489091	59230.4	85	96	Empty	TRUE
Velos_samples_Sep14_from_msfs_in_categories round 2 STARRING v2	LMvh	4714_LMveh_CK_Velos_Sep14	4714_CK_LMveh_Velos_PD_Sep14	Annexin A1 OS=Mus musculus GN=Anxa1 PE=1 SV=2	P10107	JAH_swissprot_2013_11.fasta	38735.7	1	2	2	4	0.000179	0.0549	ALYEAGER	R	R	0.99	40.8	27.9	26.6	0	2	0	0	2	908.447	1465.81	138835	25669.7	205	212	Orange and Blue	TRUE
Velos_samples_Sep14_from_msfs_in_categories round 2 STARRING v2	LMvh	4714_LMveh_CK_Velos_Sep14	4714_CK_LMveh_Velos_PD_Sep14	Annexin A1 OS=Mus musculus GN=Anxa1 PE=1 SV=2	P10107	JAH_swissprot_2013_11.fasta	38735.7	1	2	2	4	0.000179	0.0549	TPAQFDADELR	K	G	0.997	54.7	28.3	39.9	0	2	0	0	2	1262.6	1999.82	231400	22888.2	114	124	Orange and Blue	TRUE
Velos_samples_Sep14_from_msfs_in_categories round 2 STARRING v2	LMvh	4714_LMveh_CK_Velos_Sep14	4714_CK_LMveh_Velos_PD_Sep14	60 kDa heat shock protein, mitochondrial OS=Mus musculus GN=Hspd1 PE=1 SV=1	P63038	JAH_swissprot_2013_11.fasta	60956.8	1	15	16	41	0.00184	0.314	AAVEEGIVLGGGCALLR	R	C	0.997	46.8	28.5	34.2	0	5	0	0	2	1684.91	2677.17	72869.4	11004.3	430	446	Empty	TRUE
Velos_samples_Sep14_from_msfs_in_categories round 2 STARRING v2	LMvh	4714_LMveh_CK_Velos_Sep14	4714_CK_LMveh_Velos_PD_Sep14	60 kDa heat shock protein, mitochondrial OS=Mus musculus GN=Hspd1 PE=1 SV=1	P63038	JAH_swissprot_2013_11.fasta	60956.8	1	15	16	41	0.00184	0.314	GANPVEIR	K	R	0.964	31.1	25	6.67	0	2	0	0	2	855.468	1583.18	527292	65007.5	134	141	Empty	TRUE
Velos_samples_Sep14_from_msfs_in_categories round 2 STARRING v2	LMvh	4714_LMveh_CK_Velos_Sep14	4714_CK_LMveh_Velos_PD_Sep14	60 kDa heat shock protein, mitochondrial OS=Mus musculus GN=Hspd1 PE=1 SV=1	P63038	JAH_swissprot_2013_11.fasta	60956.8	1	15	16	41	0.00184	0.314	GYISPYFINTSK	R	G	0.997	52	29.8	36.5	0	2	0	0	2	1389.7	2445.08	300316	17312	222	233	Empty	TRUE
Velos_samples_Sep14_from_msfs_in_categories round 2 STARRING v2	LMvh	4714_LMveh_CK_Velos_Sep14	4714_CK_LMveh_Velos_PD_Sep14	60 kDa heat shock protein, mitochondrial OS=Mus musculus GN=Hspd1 PE=1 SV=1	P63038	JAH_swissprot_2013_11.fasta	60956.8	1	15	16	41	0.00184	0.314	IPAMTIAK	K	N	0.953	11.5	29.5	-11.4	0	1	0	0	2	860.491	1427.17	162696	23682.9	474	481	Empty	TRUE
Velos_samples_Sep14_from_msfs_in_categories round 2 STARRING v2	LMvh	4714_LMveh_CK_Velos_Sep14	4714_CK_LMveh_Velos_PD_Sep14	60 kDa heat shock protein, mitochondrial OS=Mus musculus GN=Hspd1 PE=1 SV=1	P63038	JAH_swissprot_2013_11.fasta	60956.8	1	15	16	41	0.00184	0.314	IQEITEQLDITTSEYEKEKLNER	R	L	0.994	27.8	29.8	15.8	0	0	0	3	2	2809.41	2320.79	173971	13893.5	371	393	Empty	TRUE
Velos_samples_Sep14_from_msfs_in_categories round 2 STARRING v2	LMvh	4714_LMveh_CK_Velos_Sep14	4714_CK_LMveh_Velos_PD_Sep14	60 kDa heat shock protein, mitochondrial OS=Mus musculus GN=Hspd1 PE=1 SV=1	P63038	JAH_swissprot_2013_11.fasta	60956.8	1	15	16	41	0.00184	0.314	LSDGVAVLK	K	V	0.997	56.1	28.7	27.5	0	4	0	0	2	901.535	1927.08	642982	69968.2	397	405	Empty	TRUE
Velos_samples_Sep14_from_msfs_in_categories round 2 STARRING v2	LMvh	4714_LMveh_CK_Velos_Sep14	4714_CK_LMveh_Velos_PD_Sep14	60 kDa heat shock protein, mitochondrial OS=Mus musculus GN=Hspd1 PE=1 SV=1	P63038	JAH_swissprot_2013_11.fasta	60956.8	1	15	16	41	0.00184	0.314	LVQDVANNTNEEAGDGTTTATVLAR	K	S	0.997	50.5	30.2	41.6	0	0	4	0	2	2560.25	2021.21	203616	16705.3	97	121	Empty	TRUE
Velos_samples_Sep14_from_msfs_in_categories round 2 STARRING v2	LMvh	4714_LMveh_CK_Velos_Sep14	4714_CK_LMveh_Velos_PD_Sep14	60 kDa heat shock protein, mitochondrial OS=Mus musculus GN=Hspd1 PE=1 SV=1	P63038	JAH_swissprot_2013_11.fasta	60956.8	1	15	16	41	0.00184	0.314	NAGVEGSLIVEK	K	I	0.98	25.9	29	12.7	0	1	0	0	2	1215.66	1984.08	101995	8438.79	482	493	Empty	TRUE
Velos_samples_Sep14_from_msfs_in_categories round 2 STARRING v2	LMvh	4714_LMveh_CK_Velos_Sep14	4714_CK_LMveh_Velos_PD_Sep14	60 kDa heat shock protein, mitochondrial OS=Mus musculus GN=Hspd1 PE=1 SV=1	P63038	JAH_swissprot_2013_11.fasta	60956.8	1	15	16	41	0.00184	0.314	TLNDELEIIEGMK	K	F	0.997	67.6	29.7	59.9	0	2	0	0	2	1520.75	2689.35	303188	15438.7	206	218	Empty	TRUE
Velos_samples_Sep14_from_msfs_in_categories round 2 STARRING v2	LMvh	4714_LMveh_CK_Velos_Sep14	4714_CK_LMveh_Velos_PD_Sep14	60 kDa heat shock protein, mitochondrial OS=Mus musculus GN=Hspd1 PE=1 SV=1	P63038	JAH_swissprot_2013_11.fasta	60956.8	1	15	16	41	0.00184	0.314	TLNDELEIIEGMKFDR	K	G	0.997	45.5	29.5	30.2	0	0	3	0	2	1938.95	2603.3	1017020	63514.3	206	221	Empty	TRUE
Velos_samples_Sep14_from_msfs_in_categories round 2 STARRING v2	LMvh	4714_LMveh_CK_Velos_Sep14	4714_CK_LMveh_Velos_PD_Sep14	60 kDa heat shock protein, mitochondrial OS=Mus musculus GN=Hspd1 PE=1 SV=1	P63038	JAH_swissprot_2013_11.fasta	60956.8	1	15	16	41	0.00184	0.314	TVIIEQSWGSPK	R	V	0.989	24.8	29.4	15.6	0	1	0	0	2	1344.72	2207.68	180960	23210	61	72	Empty	TRUE
Velos_samples_Sep14_from_msfs_in_categories round 2 STARRING v2	LMvh	4714_LMveh_CK_Velos_Sep14	4714_CK_LMveh_Velos_PD_Sep14	60 kDa heat shock protein, mitochondrial OS=Mus musculus GN=Hspd1 PE=1 SV=1	P63038	JAH_swissprot_2013_11.fasta	60956.8	1	15	16	41	0.00184	0.314	VGEVIVTK	K	D	0.99	39.6	27.2	19.5	0	2	0	0	2	844.514	1597.96		26948	345	352	Empty	TRUE
Velos_samples_Sep14_from_msfs_in_categories round 2 STARRING v2	LMvh	4714_LMveh_CK_Velos_Sep14	4714_CK_LMveh_Velos_PD_Sep14	60 kDa heat shock protein, mitochondrial OS=Mus musculus GN=Hspd1 PE=1 SV=1	P63038	JAH_swissprot_2013_11.fasta	60956.8	1	15	16	41	0.00184	0.314	VGGTSDVEVNEK	K	K	0.997	68.5	28.8	49.5	0	4	0	0	2	1233.6	1337.62	232552	18857.4	406	417	Empty	TRUE
Velos_samples_Sep14_from_msfs_in_categories round 2 STARRING v2	LMvh	4714_LMveh_CK_Velos_Sep14	4714_CK_LMveh_Velos_PD_Sep14	60 kDa heat shock protein, mitochondrial OS=Mus musculus GN=Hspd1 PE=1 SV=1	P63038	JAH_swissprot_2013_11.fasta	60956.8	1	15	16	41	0.00184	0.314	VGLQVVAVK	K	A	0.997	45.3	25	27.4	0	1	0	0	2	912.588	2103.11	35328.6	4618.61	293	301	Empty	TRUE
Velos_samples_Sep14_from_msfs_in_categories round 2 STARRING v2	LMvh	4714_LMveh_CK_Velos_Sep14	4714_CK_LMveh_Velos_PD_Sep14	60 kDa heat shock protein, mitochondrial OS=Mus musculus GN=Hspd1 PE=1 SV=1	P63038	JAH_swissprot_2013_11.fasta	60956.8	1	15	16	41	0.00184	0.314	VTDALNATR	R	A	0.997	72.1	29.1	52.3	0	6	0	0	2	960.511	1433.59	382468	56034.8	421	429	Empty	TRUE
Velos_samples_Sep14_from_msfs_in_categories round 2 STARRING v2	LMvh	4714_LMveh_CK_Velos_Sep14	4714_CK_LMveh_Velos_PD_Sep14	Peroxisomal multifunctional enzyme type 2 OS=Mus musculus GN=Hsd17b4 PE=1 SV=3	P51660	JAH_swissprot_2013_11.fasta	79482.7	1	7	7	20	0.000896	0.116	AVANYDSVEAGEK	K	L	0.997	67.1	27.9	58.1	0	4	0	0	2	1352.63	1562.16	200117	17889.7	69	81	Orange and Blue	TRUE
Velos_samples_Sep14_from_msfs_in_categories round 2 STARRING v2	LMvh	4714_LMveh_CK_Velos_Sep14	4714_CK_LMveh_Velos_PD_Sep14	Peroxisomal multifunctional enzyme type 2 OS=Mus musculus GN=Hsd17b4 PE=1 SV=3	P51660	JAH_swissprot_2013_11.fasta	79482.7	1	7	7	20	0.000896	0.116	AYALAFAER	R	G	0.956	32.5	27	15.2	0	1	0	0	2	1011.53	2258.31		9718.08	24	32	Orange and Blue	TRUE
Velos_samples_Sep14_from_msfs_in_categories round 2 STARRING v2	LMvh	4714_LMveh_CK_Velos_Sep14	4714_CK_LMveh_Velos_PD_Sep14	Peroxisomal multifunctional enzyme type 2 OS=Mus musculus GN=Hsd17b4 PE=1 SV=3	P51660	JAH_swissprot_2013_11.fasta	79482.7	1	7	7	20	0.000896	0.116	DATSLNQAALYR	R	L	0.997	47.4	29.3	40.1	0	3	0	0	2	1322.67	1987.24	201313	18330.9	494	505	Orange and Blue	TRUE
Velos_samples_Sep14_from_msfs_in_categories round 2 STARRING v2	LMvh	4714_LMveh_CK_Velos_Sep14	4714_CK_LMveh_Velos_PD_Sep14	Peroxisomal multifunctional enzyme type 2 OS=Mus musculus GN=Hsd17b4 PE=1 SV=3	P51660	JAH_swissprot_2013_11.fasta	79482.7	1	7	7	20	0.000896	0.116	GALVIVNDLGGDFK	R	G	0.997	62.6	29.1	45.4	0	4	0	0	2	1417.77	2777.68	255557	17035.8	33	46	Orange and Blue	TRUE
Velos_samples_Sep14_from_msfs_in_categories round 2 STARRING v2	LMvh	4714_LMveh_CK_Velos_Sep14	4714_CK_LMveh_Velos_PD_Sep14	Peroxisomal multifunctional enzyme type 2 OS=Mus musculus GN=Hsd17b4 PE=1 SV=3	P51660	JAH_swissprot_2013_11.fasta	79482.7	1	7	7	20	0.000896	0.116	IDVVVNNAGILR	R	D	0.997	50.9	25	23.7	0	2	0	0	2	1282.75	2373.34	114620	17701.5	93	104	Orange and Blue	TRUE
Velos_samples_Sep14_from_msfs_in_categories round 2 STARRING v2	LMvh	4714_LMveh_CK_Velos_Sep14	4714_CK_LMveh_Velos_PD_Sep14	Peroxisomal multifunctional enzyme type 2 OS=Mus musculus GN=Hsd17b4 PE=1 SV=3	P51660	JAH_swissprot_2013_11.fasta	79482.7	1	7	7	20	0.000896	0.116	SGSGEVYQGPAK	K	G	0.997	42.9	28.2	32.2	0	2	0	0	2	1179.56	1308.77	41460.8	6733.74	669	680	Orange and Blue	TRUE
Velos_samples_Sep14_from_msfs_in_categories round 2 STARRING v2	LMvh	4714_LMveh_CK_Velos_Sep14	4714_CK_LMveh_Velos_PD_Sep14	Peroxisomal multifunctional enzyme type 2 OS=Mus musculus GN=Hsd17b4 PE=1 SV=3	P51660	JAH_swissprot_2013_11.fasta	79482.7	1	7	7	20	0.000896	0.116	VVLVTGAGGGLGR	R	A	0.997	65.5	25	50.6	0	4	0	0	2	1155.68	2067.78	148398	25351.8	11	23	Orange and Blue	TRUE
Velos_samples_Sep14_from_msfs_in_categories round 2 STARRING v2	LMvh	4714_LMveh_CK_Velos_Sep14	4714_CK_LMveh_Velos_PD_Sep14	Protein kinase C and casein kinase substrate in neurons protein 2 OS=Mus musculus GN=Pacsin2 PE=1 SV=1	Q9WVE8	JAH_swissprot_2013_11.fasta	55833.2	1	5	5	7	0.000314	0.103	AADAVEDLR	K	W	0.997	44	27.8	15.6	0	1	0	0	2	959.479	1657.94	139497	11307	276	284	Blue	TRUE
Velos_samples_Sep14_from_msfs_in_categories round 2 STARRING v2	LMvh	4714_LMveh_CK_Velos_Sep14	4714_CK_LMveh_Velos_PD_Sep14	Protein kinase C and casein kinase substrate in neurons protein 2 OS=Mus musculus GN=Pacsin2 PE=1 SV=1	Q9WVE8	JAH_swissprot_2013_11.fasta	55833.2	1	5	5	7	0.000314	0.103	ADPSLNPEQLK	K	K	0.997	41.9	27.9	21.5	0	1	0	0	2	1211.63	1909.61	122642	8794.59	178	188	Blue	TRUE
Velos_samples_Sep14_from_msfs_in_categories round 2 STARRING v2	LMvh	4714_LMveh_CK_Velos_Sep14	4714_CK_LMveh_Velos_PD_Sep14	Protein kinase C and casein kinase substrate in neurons protein 2 OS=Mus musculus GN=Pacsin2 PE=1 SV=1	Q9WVE8	JAH_swissprot_2013_11.fasta	55833.2	1	5	5	7	0.000314	0.103	ASLMNEDFEK	K	I	0.995	28.9	25	22.1	0	2	0	0	2	1199.53	1657.05	124564	11749.5	102	111	Blue	TRUE
Velos_samples_Sep14_from_msfs_in_categories round 2 STARRING v2	LMvh	4714_LMveh_CK_Velos_Sep14	4714_CK_LMveh_Velos_PD_Sep14	Protein kinase C and casein kinase substrate in neurons protein 2 OS=Mus musculus GN=Pacsin2 PE=1 SV=1	Q9WVE8	JAH_swissprot_2013_11.fasta	55833.2	1	5	5	7	0.000314	0.103	AYAQQLTEWAR	K	R	0.997	55.8	29.1	35.4	0	2	0	0	2	1336.66	2309.92	138361	19910.8	54	64	Blue	TRUE
Velos_samples_Sep14_from_msfs_in_categories round 2 STARRING v2	LMvh	4714_LMveh_CK_Velos_Sep14	4714_CK_LMveh_Velos_PD_Sep14	Protein kinase C and casein kinase substrate in neurons protein 2 OS=Mus musculus GN=Pacsin2 PE=1 SV=1	Q9WVE8	JAH_swissprot_2013_11.fasta	55833.2	1	5	5	7	0.000314	0.103	GPQYGTVEK	K	A	0.997	41.4	28.7	13.7	0	1	0	0	2	978.489	1291.9	134400	10536.3	73	81	Blue	TRUE
Velos_samples_Sep14_from_msfs_in_categories round 2 STARRING v2	LMvh	4714_LMveh_CK_Velos_Sep14	4714_CK_LMveh_Velos_PD_Sep14	Heat shock cognate 71 kDa protein OS=Mus musculus GN=Hspa8 PE=1 SV=1	P63017	JAH_swissprot_2013_11.fasta	70872.8	1	25	37	95	0.00426	0.416	ARFEELNADLFR	R	G	0.997	45.6	29.2	28.8	0	1	2	0	2	1480.75	2492.18	722017	59814.2	300	311	Empty	TRUE
Velos_samples_Sep14_from_msfs_in_categories round 2 STARRING v2	LMvh	4714_LMveh_CK_Velos_Sep14	4714_CK_LMveh_Velos_PD_Sep14	Heat shock cognate 71 kDa protein OS=Mus musculus GN=Hspa8 PE=1 SV=1	P63017	JAH_swissprot_2013_11.fasta	70872.8	1	25	37	95	0.00426	0.416	DAGTIAGLNVLR	K	I	0.997	78.2	27.7	48.1	0	4	0	0	2	1199.67	2513.44	2408560	153128	160	171	Empty	TRUE
Velos_samples_Sep14_from_msfs_in_categories round 2 STARRING v2	LMvh	4714_LMveh_CK_Velos_Sep14	4714_CK_LMveh_Velos_PD_Sep14	Heat shock cognate 71 kDa protein OS=Mus musculus GN=Hspa8 PE=1 SV=1	P63017	JAH_swissprot_2013_11.fasta	70872.8	1	25	37	95	0.00426	0.416	EIAEAYLGK	K	T	0.997	40.3	27.9	28.3	0	2	0	0	2	993.525	1906.84	59480.8	13691.7	129	137	Empty	TRUE
Velos_samples_Sep14_from_msfs_in_categories round 2 STARRING v2	LMvh	4714_LMveh_CK_Velos_Sep14	4714_CK_LMveh_Velos_PD_Sep14	Heat shock cognate 71 kDa protein OS=Mus musculus GN=Hspa8 PE=1 SV=1	P63017	JAH_swissprot_2013_11.fasta	70872.8	1	25	37	95	0.00426	0.416	FDDAVVQSDMK	R	H	0.997	57.7	25	50.7	0	3	0	0	2	1270.56	1618.83	66878.8	8401.96	78	88	Empty	TRUE
Velos_samples_Sep14_from_msfs_in_categories round 2 STARRING v2	LMvh	4714_LMveh_CK_Velos_Sep14	4714_CK_LMveh_Velos_PD_Sep14	Heat shock cognate 71 kDa protein OS=Mus musculus GN=Hspa8 PE=1 SV=1	P63017	JAH_swissprot_2013_11.fasta	70872.8	1	25	37	95	0.00426	0.416	FEELNADLFR	R	G	0.997	65	28.5	38.1	0	7	0	0	2	1253.62	2625.91	1364960	118933	302	311	Empty	TRUE
Velos_samples_Sep14_from_msfs_in_categories round 2 STARRING v2	LMvh	4714_LMveh_CK_Velos_Sep14	4714_CK_LMveh_Velos_PD_Sep14	Heat shock cognate 71 kDa protein OS=Mus musculus GN=Hspa8 PE=1 SV=1	P63017	JAH_swissprot_2013_11.fasta	70872.8	1	25	37	95	0.00426	0.416	GTLDPVEK	R	A	0.99	30.8	26.9	14.9	0	1	0	0	2	858.457	1521.72	1108940	31792.1	312	319	Empty	TRUE
Velos_samples_Sep14_from_msfs_in_categories round 2 STARRING v2	LMvh	4714_LMveh_CK_Velos_Sep14	4714_CK_LMveh_Velos_PD_Sep14	Heat shock cognate 71 kDa protein OS=Mus musculus GN=Hspa8 PE=1 SV=1	P63017	JAH_swissprot_2013_11.fasta	70872.8	1	25	37	95	0.00426	0.416	IINEPTAAAIAYGLDK	R	K	0.997	56.6	29.2	50.9	0	7	1	0	2	1659.9	2554.49	1072470	82858.5	172	187	Empty	TRUE
Velos_samples_Sep14_from_msfs_in_categories round 2 STARRING v2	LMvh	4714_LMveh_CK_Velos_Sep14	4714_CK_LMveh_Velos_PD_Sep14	Heat shock cognate 71 kDa protein OS=Mus musculus GN=Hspa8 PE=1 SV=1	P63017	JAH_swissprot_2013_11.fasta	70872.8	1	25	37	95	0.00426	0.416	IINEPTAAAIAYGLDKK	R	V	0.997	32.2	27.2	20.8	0	0	2	0	2	1787.99	2385.45	1044600	77404	172	188	Empty	TRUE
Velos_samples_Sep14_from_msfs_in_categories round 2 STARRING v2	LMvh	4714_LMveh_CK_Velos_Sep14	4714_CK_LMveh_Velos_PD_Sep14	Heat shock cognate 71 kDa protein OS=Mus musculus GN=Hspa8 PE=1 SV=1	P63017	JAH_swissprot_2013_11.fasta	70872.8	1	25	37	95	0.00426	0.416	ITITNDKGR	K	L	0.967	26.8	28.9	10.5	0	2	0	0	2	1017.57	1234.72	91273.1	6340.52	501	509	Empty	TRUE
Velos_samples_Sep14_from_msfs_in_categories round 2 STARRING v2	LMvh	4714_LMveh_CK_Velos_Sep14	4714_CK_LMveh_Velos_PD_Sep14	Heat shock cognate 71 kDa protein OS=Mus musculus GN=Hspa8 PE=1 SV=1	P63017	JAH_swissprot_2013_11.fasta	70872.8	1	25	37	95	0.00426	0.416	LDKSQIHDIVLVGGSTR	K	I	0.997	33.9	26.3	23.1	0	0	2	0	2	1838.01	2114.21	102415	14278.6	326	342	Empty	TRUE
Velos_samples_Sep14_from_msfs_in_categories round 2 STARRING v2	LMvh	4714_LMveh_CK_Velos_Sep14	4714_CK_LMveh_Velos_PD_Sep14	Heat shock cognate 71 kDa protein OS=Mus musculus GN=Hspa8 PE=1 SV=1	P63017	JAH_swissprot_2013_11.fasta	70872.8	1	25	37	95	0.00426	0.416	LLQDFFNGK	K	E	0.997	51.7	27.4	41.4	0	6	0	0	2	1081.57	2565.36	519374	59147.1	349	357	Empty	TRUE
Velos_samples_Sep14_from_msfs_in_categories round 2 STARRING v2	LMvh	4714_LMveh_CK_Velos_Sep14	4714_CK_LMveh_Velos_PD_Sep14	Heat shock cognate 71 kDa protein OS=Mus musculus GN=Hspa8 PE=1 SV=1	P63017	JAH_swissprot_2013_11.fasta	70872.8	1	25	37	95	0.00426	0.416	LLQDFFNGKELNK	K	S	0.987	36.3	28.9	7.9	0	1	1	0	2	1566.82	2488.86	471614	38735.9	349	361	Empty	TRUE
Velos_samples_Sep14_from_msfs_in_categories round 2 STARRING v2	LMvh	4714_LMveh_CK_Velos_Sep14	4714_CK_LMveh_Velos_PD_Sep14	Heat shock cognate 71 kDa protein OS=Mus musculus GN=Hspa8 PE=1 SV=1	P63017	JAH_swissprot_2013_11.fasta	70872.8	1	25	37	95	0.00426	0.416	LSKEDIER	R	M	0.99	47.5	29.3	12.8	0	2	0	0	2	989.526	1284.51	238652	20599.9	510	517	Empty	TRUE
Velos_samples_Sep14_from_msfs_in_categories round 2 STARRING v2	LMvh	4714_LMveh_CK_Velos_Sep14	4714_CK_LMveh_Velos_PD_Sep14	Heat shock cognate 71 kDa protein OS=Mus musculus GN=Hspa8 PE=1 SV=1	P63017	JAH_swissprot_2013_11.fasta	70872.8	1	25	37	95	0.00426	0.416	MKEIAEAYLGK	K	T	0.997	55.1	28.3	29.7	0	2	7	0	2	1268.66	1798.76	679028	107344	127	137	Empty	TRUE
Velos_samples_Sep14_from_msfs_in_categories round 2 STARRING v2	LMvh	4714_LMveh_CK_Velos_Sep14	4714_CK_LMveh_Velos_PD_Sep14	Heat shock cognate 71 kDa protein OS=Mus musculus GN=Hspa8 PE=1 SV=1	P63017	JAH_swissprot_2013_11.fasta	70872.8	1	25	37	95	0.00426	0.416	MVNHFIAEFK	R	R	0.972	26.5	28.6	10.4	0	1	0	0	2	1251.62	2131.26	52093.8	4357.69	237	246	Empty	TRUE
Velos_samples_Sep14_from_msfs_in_categories round 2 STARRING v2	LMvh	4714_LMveh_CK_Velos_Sep14	4714_CK_LMveh_Velos_PD_Sep14	Heat shock cognate 71 kDa protein OS=Mus musculus GN=Hspa8 PE=1 SV=1	P63017	JAH_swissprot_2013_11.fasta	70872.8	1	25	37	95	0.00426	0.416	NQVAMNPTNTVFDAK	K	R	0.997	81.5	28.9	60.4	0	8	0	0	2	1665.79	1934.66	1440280	53669.4	57	71	Empty	TRUE
Velos_samples_Sep14_from_msfs_in_categories round 2 STARRING v2	LMvh	4714_LMveh_CK_Velos_Sep14	4714_CK_LMveh_Velos_PD_Sep14	Heat shock cognate 71 kDa protein OS=Mus musculus GN=Hspa8 PE=1 SV=1	P63017	JAH_swissprot_2013_11.fasta	70872.8	1	25	37	95	0.00426	0.416	NSLESYAFNMK	K	A	0.997	72.2	25.8	60.3	0	6	0	0	2	1319.59	2071.93	633808	47855.2	540	550	Empty	TRUE
Velos_samples_Sep14_from_msfs_in_categories round 2 STARRING v2	LMvh	4714_LMveh_CK_Velos_Sep14	4714_CK_LMveh_Velos_PD_Sep14	Heat shock cognate 71 kDa protein OS=Mus musculus GN=Hspa8 PE=1 SV=1	P63017	JAH_swissprot_2013_11.fasta	70872.8	1	25	37	95	0.00426	0.416	QTQTFTTYSDNQPGVLIQVYEGER	K	A	0.997	41.9	30.3	32	0	0	3	0	2	2774.33	2692.24	501220	7658.22	424	447	Empty	TRUE
Velos_samples_Sep14_from_msfs_in_categories round 2 STARRING v2	LMvh	4714_LMveh_CK_Velos_Sep14	4714_CK_LMveh_Velos_PD_Sep14	Heat shock cognate 71 kDa protein OS=Mus musculus GN=Hspa8 PE=1 SV=1	P63017	JAH_swissprot_2013_11.fasta	70872.8	1	25	37	95	0.00426	0.416	RFDDAVVQSDMK	R	H	0.994	27.4	28	18.8	0	1	0	0	2	1426.66	1558.58	31286.6	1379.26	77	88	Empty	TRUE
Velos_samples_Sep14_from_msfs_in_categories round 2 STARRING v2	LMvh	4714_LMveh_CK_Velos_Sep14	4714_CK_LMveh_Velos_PD_Sep14	Heat shock cognate 71 kDa protein OS=Mus musculus GN=Hspa8 PE=1 SV=1	P63017	JAH_swissprot_2013_11.fasta	70872.8	1	25	37	95	0.00426	0.416	SFYPEEVSSMVLTK	K	M	0.997	58.1	29.4	45.9	0	4	0	0	2	1632.78	2551.51	917909	24012.7	113	126	Empty	TRUE
Velos_samples_Sep14_from_msfs_in_categories round 2 STARRING v2	LMvh	4714_LMveh_CK_Velos_Sep14	4714_CK_LMveh_Velos_PD_Sep14	Heat shock cognate 71 kDa protein OS=Mus musculus GN=Hspa8 PE=1 SV=1	P63017	JAH_swissprot_2013_11.fasta	70872.8	1	25	37	95	0.00426	0.416	SQIHDIVLVGGSTR	K	I	0.959	22.6	27.3	10.6	0	0	1	0	2	1481.81	2054.57	229114	11434.9	329	342	Empty	TRUE
Velos_samples_Sep14_from_msfs_in_categories round 2 STARRING v2	LMvh	4714_LMveh_CK_Velos_Sep14	4714_CK_LMveh_Velos_PD_Sep14	Heat shock cognate 71 kDa protein OS=Mus musculus GN=Hspa8 PE=1 SV=1	P63017	JAH_swissprot_2013_11.fasta	70872.8	1	25	37	95	0.00426	0.416	STAGDTHLGGEDFDNR	K	M	0.997	53.6	25	47.2	0	2	5	0	2	1691.73	1626.71	878809	51000	221	236	Empty	TRUE
Velos_samples_Sep14_from_msfs_in_categories round 2 STARRING v2	LMvh	4714_LMveh_CK_Velos_Sep14	4714_CK_LMveh_Velos_PD_Sep14	Heat shock cognate 71 kDa protein OS=Mus musculus GN=Hspa8 PE=1 SV=1	P63017	JAH_swissprot_2013_11.fasta	70872.8	1	25	37	95	0.00426	0.416	TTPSYVAFTDTER	R	L	0.997	75.8	27.6	68.6	0	7	0	0	2	1487.7	2135.72	1441650	103982	37	49	Empty	TRUE
Velos_samples_Sep14_from_msfs_in_categories round 2 STARRING v2	LMvh	4714_LMveh_CK_Velos_Sep14	4714_CK_LMveh_Velos_PD_Sep14	Heat shock cognate 71 kDa protein OS=Mus musculus GN=Hspa8 PE=1 SV=1	P63017	JAH_swissprot_2013_11.fasta	70872.8	1	25	37	95	0.00426	0.416	TVTNAVVTVPAYFNDSQR	K	Q	0.997	56	29.9	42.9	0	2	2	0	2	1982	2485.63	626448	32862.7	138	155	Empty	TRUE
Velos_samples_Sep14_from_msfs_in_categories round 2 STARRING v2	LMvh	4714_LMveh_CK_Velos_Sep14	4714_CK_LMveh_Velos_PD_Sep14	Heat shock cognate 71 kDa protein OS=Mus musculus GN=Hspa8 PE=1 SV=1	P63017	JAH_swissprot_2013_11.fasta	70872.8	1	25	37	95	0.00426	0.416	VCNPIITK	K	L	0.99	34.7	29.8	17.8	0	2	0	0	2	944.524	1701.97	312330	25115.4	602	609	Empty	TRUE
Velos_samples_Sep14_from_msfs_in_categories round 2 STARRING v2	LMvh	4714_LMveh_CK_Velos_Sep14	4714_CK_LMveh_Velos_PD_Sep14	Heat shock cognate 71 kDa protein OS=Mus musculus GN=Hspa8 PE=1 SV=1	P63017	JAH_swissprot_2013_11.fasta	70872.8	1	25	37	95	0.00426	0.416	VEIIANDQGNR	K	T	0.997	49.2	27.8	36.4	0	8	0	0	2	1228.63	1607.08	1352670	67319.8	26	36	Empty	TRUE
Velos_samples_Sep14_from_msfs_in_categories round 2 STARRING v2	LMvh	4714_LMveh_CK_Velos_Sep14	4714_CK_LMveh_Velos_PD_Sep14	Heat shock cognate 71 kDa protein OS=Mus musculus GN=Hspa8 PE=1 SV=1	P63017	JAH_swissprot_2013_11.fasta	70872.8	1	25	37	95	0.00426	0.416	VQVEYKGETK	K	S	0.997	38.3	28.1	25.2	0	3	3	0	2	1180.62	1282.96	855589	60847.9	103	112	Empty	TRUE
Velos_samples_Sep14_from_msfs_in_categories round 2 STARRING v2	LMvh	4714_LMveh_CK_Velos_Sep14	4714_CK_LMveh_Velos_PD_Sep14	Ras-related C3 botulinum toxin substrate 1 OS=Mus musculus GN=Rac1 PE=1 SV=1	P63001	JAH_swissprot_2013_11.fasta	21450.6	1	3	3	4	0.000179	0.13	KLTPITYPQGLAMAK	K	E	0.997	40.3	27	31.6	0	0	1	0	2	1647.91	2142.81	419260	28458.3	133	147	Orange and Blue	TRUE
Velos_samples_Sep14_from_msfs_in_categories round 2 STARRING v2	LMvh	4714_LMveh_CK_Velos_Sep14	4714_CK_LMveh_Velos_PD_Sep14	Ras-related C3 botulinum toxin substrate 1 OS=Mus musculus GN=Rac1 PE=1 SV=1	P63001	JAH_swissprot_2013_11.fasta	21450.6	1	3	3	4	0.000179	0.13	LTPITYPQGLAMAK	K	E	0.997	48.9	28.9	40.9	0	1	0	0	2	1519.82	2291.63	346830	24773.6	134	147	Orange and Blue	TRUE
Velos_samples_Sep14_from_msfs_in_categories round 2 STARRING v2	LMvh	4714_LMveh_CK_Velos_Sep14	4714_CK_LMveh_Velos_PD_Sep14	Ras-related C3 botulinum toxin substrate 1 OS=Mus musculus GN=Rac1 PE=1 SV=1	P63001	JAH_swissprot_2013_11.fasta	21450.6	1	3	3	4	0.000179	0.13	YLECSALTQR	K	G	0.997	64.9	27.5	44.9	0	2	0	0	2	1240.6	1842.48	418325	44909.4	154	163	Orange and Blue	TRUE
Velos_samples_Sep14_from_msfs_in_categories round 2 STARRING v2	LMvh	4714_LMveh_CK_Velos_Sep14	4714_CK_LMveh_Velos_PD_Sep14	Elongation factor 1-gamma OS=Mus musculus GN=Eef1g PE=1 SV=3	Q9D8N0	JAH_swissprot_2013_11.fasta	50061.3	1	2	2	2	8.96e-05	0.0481	ALIAAQYSGAQVR	K	V	0.997	34.8	28.7	28.5	0	1	0	0	2	1347.74	1998.77	102183	3690.76	18	30	Empty	TRUE
Velos_samples_Sep14_from_msfs_in_categories round 2 STARRING v2	LMvh	4714_LMveh_CK_Velos_Sep14	4714_CK_LMveh_Velos_PD_Sep14	Elongation factor 1-gamma OS=Mus musculus GN=Eef1g PE=1 SV=3	Q9D8N0	JAH_swissprot_2013_11.fasta	50061.3	1	2	2	2	8.96e-05	0.0481	KFAESQPK	K	K	0.961	31.4	28.6	4.39	0	1	0	0	2	934.499	1058.71	33086.6	2722.57	220	227	Empty	TRUE
Velos_samples_Sep14_from_msfs_in_categories round 2 STARRING v2	LMvh	4714_LMveh_CK_Velos_Sep14	4714_CK_LMveh_Velos_PD_Sep14	Sulfated glycoprotein 1 OS=Mus musculus GN=Psap PE=1 SV=2	Q61207	JAH_swissprot_2013_11.fasta	61420.9	1	6	7	13	0.000582	0.127	GCSFLPDPYQK	K	Q	0.968	24.7	26.9	11.6	0	1	0	0	2	1311.6	2311.57	318722	14958.4	472	482	Orange and Blue	TRUE
Velos_samples_Sep14_from_msfs_in_categories round 2 STARRING v2	LMvh	4714_LMveh_CK_Velos_Sep14	4714_CK_LMveh_Velos_PD_Sep14	Sulfated glycoprotein 1 OS=Mus musculus GN=Psap PE=1 SV=2	Q61207	JAH_swissprot_2013_11.fasta	61420.9	1	6	7	13	0.000582	0.127	GLSNACALLPDPAR	K	T	0.997	56.9	28.7	36.4	0	5	0	0	2	1454.74	2375.82	1551380	59747.7	343	356	Orange and Blue	TRUE
Velos_samples_Sep14_from_msfs_in_categories round 2 STARRING v2	LMvh	4714_LMveh_CK_Velos_Sep14	4714_CK_LMveh_Velos_PD_Sep14	Sulfated glycoprotein 1 OS=Mus musculus GN=Psap PE=1 SV=2	Q61207	JAH_swissprot_2013_11.fasta	61420.9	1	6	7	13	0.000582	0.127	LGPGVSDICK	R	N	0.997	42.1	29	29.8	0	2	0	0	2	1045.53	1790.79	387251	56585.8	232	241	Orange and Blue	TRUE
Velos_samples_Sep14_from_msfs_in_categories round 2 STARRING v2	LMvh	4714_LMveh_CK_Velos_Sep14	4714_CK_LMveh_Velos_PD_Sep14	Sulfated glycoprotein 1 OS=Mus musculus GN=Psap PE=1 SV=2	Q61207	JAH_swissprot_2013_11.fasta	61420.9	1	6	7	13	0.000582	0.127	LVSDVQTAVK	K	T	0.997	64	28.9	43.6	0	2	0	0	2	1059.6	1645.57	976537	74335.3	203	212	Orange and Blue	TRUE
Velos_samples_Sep14_from_msfs_in_categories round 2 STARRING v2	LMvh	4714_LMveh_CK_Velos_Sep14	4714_CK_LMveh_Velos_PD_Sep14	Sulfated glycoprotein 1 OS=Mus musculus GN=Psap PE=1 SV=2	Q61207	JAH_swissprot_2013_11.fasta	61420.9	1	6	7	13	0.000582	0.127	TCEWIHDSSLSASCK	K	E	0.996	30.4	25	23.4	0	0	1	0	2	1780.76	1930.02	158375	8004.04	93	107	Orange and Blue	TRUE
Velos_samples_Sep14_from_msfs_in_categories round 2 STARRING v2	LMvh	4714_LMveh_CK_Velos_Sep14	4714_CK_LMveh_Velos_PD_Sep14	Sulfated glycoprotein 1 OS=Mus musculus GN=Psap PE=1 SV=2	Q61207	JAH_swissprot_2013_11.fasta	61420.9	1	6	7	13	0.000582	0.127	TVVTEAGNLLK	K	D	0.997	62	28.2	39.2	0	2	0	0	2	1144.66	2271.72	385948	30636.8	68	78	Orange and Blue	TRUE
Velos_samples_Sep14_from_msfs_in_categories round 2 STARRING v2	LMvh	4714_LMveh_CK_Velos_Sep14	4714_CK_LMveh_Velos_PD_Sep14	Septin-9 OS=Mus musculus GN=Sept9 PE=1 SV=1	Q80UG5	JAH_swissprot_2013_11.fasta	65576	1	4	4	6	0.000269	0.0669	ADTLTLEER	K	V	0.997	49.8	29.2	31.2	0	1	0	0	2	1047.53	1803.83	121834	24023	444	452	Empty	TRUE
Velos_samples_Sep14_from_msfs_in_categories round 2 STARRING v2	LMvh	4714_LMveh_CK_Velos_Sep14	4714_CK_LMveh_Velos_PD_Sep14	Septin-9 OS=Mus musculus GN=Sept9 PE=1 SV=1	Q80UG5	JAH_swissprot_2013_11.fasta	65576	1	4	4	6	0.000269	0.0669	KSVQPTSEER	R	I	0.967	20.4	29.6	12.1	0	1	0	0	2	1160.59	942.395	11155.3	719.486	324	333	Empty	TRUE
Velos_samples_Sep14_from_msfs_in_categories round 2 STARRING v2	LMvh	4714_LMveh_CK_Velos_Sep14	4714_CK_LMveh_Velos_PD_Sep14	Septin-9 OS=Mus musculus GN=Sept9 PE=1 SV=1	Q80UG5	JAH_swissprot_2013_11.fasta	65576	1	4	4	6	0.000269	0.0669	VVNIVPVIAK	K	A	0.993	26.3	25	18	0	2	0	0	2	1051.69	2443.68	211537	22076.6	434	443	Empty	TRUE
Velos_samples_Sep14_from_msfs_in_categories round 2 STARRING v2	LMvh	4714_LMveh_CK_Velos_Sep14	4714_CK_LMveh_Velos_PD_Sep14	Septin-9 OS=Mus musculus GN=Sept9 PE=1 SV=1	Q80UG5	JAH_swissprot_2013_11.fasta	65576	1	4	4	6	0.000269	0.0669	YLQEEVNINR	K	K	0.995	31.4	29.4	15.9	0	2	0	0	2	1277.65	1862.35	159822	40056.7	388	397	Empty	TRUE
Velos_samples_Sep14_from_msfs_in_categories round 2 STARRING v2	LMvh	4714_LMveh_CK_Velos_Sep14	4714_CK_LMveh_Velos_PD_Sep14	tRNA-splicing ligase RtcB homolog OS=Mus musculus GN=Rtcb PE=2 SV=1	Q99LF4	JAH_swissprot_2013_11.fasta	55249.3	0.995	1	1	1	4.48e-05	0.0218	LVMEEAPESYK	K	N	0.951	18.2	27.3	13.6	0	1	0	0	2	1311.61	1592.82	43533.5	4201.09	466	476	Orange and Blue	TRUE
Velos_samples_Sep14_from_msfs_in_categories round 2 STARRING v2	LMvh	4714_LMveh_CK_Velos_Sep14	4714_CK_LMveh_Velos_PD_Sep14	Alpha-actinin-4 OS=Mus musculus GN=Actn4 PE=1 SV=1	P57780	JAH_swissprot_2013_11.fasta	104980	1	11	11	18	0.000806	0.169	FAIQDISVEETSAK	R	E	0.997	58.1	29.4	39.2	0	2	0	0	2	1537.77	2353.63	77909.8	8205.22	154	167	Empty	TRUE
Velos_samples_Sep14_from_msfs_in_categories round 2 STARRING v2	LMvh	4714_LMveh_CK_Velos_Sep14	4714_CK_LMveh_Velos_PD_Sep14	Alpha-actinin-4 OS=Mus musculus GN=Actn4 PE=1 SV=1	P57780	JAH_swissprot_2013_11.fasta	104980	1	11	11	18	0.000806	0.169	GISQEQMQEFR	K	A	0.997	50.4	26.6	40.8	0	2	0	0	2	1368.62	1573.47	190313	16490.6	762	772	Empty	TRUE
Velos_samples_Sep14_from_msfs_in_categories round 2 STARRING v2	LMvh	4714_LMveh_CK_Velos_Sep14	4714_CK_LMveh_Velos_PD_Sep14	Alpha-actinin-4 OS=Mus musculus GN=Actn4 PE=1 SV=1	P57780	JAH_swissprot_2013_11.fasta	104980	1	11	11	18	0.000806	0.169	GYEEWLLNEIR	K	R	0.997	53.7	29.3	31.1	0	2	0	0	2	1421.71	2940.47	87281.3	7086.48	397	407	Empty	TRUE
Velos_samples_Sep14_from_msfs_in_categories round 2 STARRING v2	LMvh	4714_LMveh_CK_Velos_Sep14	4714_CK_LMveh_Velos_PD_Sep14	Alpha-actinin-4 OS=Mus musculus GN=Actn4 PE=1 SV=1	P57780	JAH_swissprot_2013_11.fasta	104980	1	11	11	18	0.000806	0.169	ISIEMNGTLEDQLSHLK	R	Q	0.996	40.9	30	12.2	0	0	2	0	2	1944.96	2497.24	175356	18732	676	692	Empty	TRUE
Velos_samples_Sep14_from_msfs_in_categories round 2 STARRING v2	LMvh	4714_LMveh_CK_Velos_Sep14	4714_CK_LMveh_Velos_PD_Sep14	Alpha-actinin-4 OS=Mus musculus GN=Actn4 PE=1 SV=1	P57780	JAH_swissprot_2013_11.fasta	104980	1	11	11	18	0.000806	0.169	LSGSNPYTTVTPQIINSK	K	W	0.99	28.1	29.2	18.3	0	1	0	0	2	1920.01	2266.56	37063.3	1117.95	606	623	Empty	TRUE
Velos_samples_Sep14_from_msfs_in_categories round 2 STARRING v2	LMvh	4714_LMveh_CK_Velos_Sep14	4714_CK_LMveh_Velos_PD_Sep14	Alpha-actinin-4 OS=Mus musculus GN=Actn4 PE=1 SV=1	P57780	JAH_swissprot_2013_11.fasta	104980	1	11	11	18	0.000806	0.169	LSNRPAFMPSEGR	R	M	0.953	22.1	29.6	9.81	0	0	1	0	2	1477.72	1549.6	328266	13877.4	367	379	Empty	TRUE
Velos_samples_Sep14_from_msfs_in_categories round 2 STARRING v2	LMvh	4714_LMveh_CK_Velos_Sep14	4714_CK_LMveh_Velos_PD_Sep14	Alpha-actinin-4 OS=Mus musculus GN=Actn4 PE=1 SV=1	P57780	JAH_swissprot_2013_11.fasta	104980	1	11	11	18	0.000806	0.169	MAPYQGPDAAPGALDYK	R	S	0.997	50.3	28.4	46.1	0	2	0	0	2	1780.82	2022.17	74577.3	4448.38	884	900	Empty	TRUE
Velos_samples_Sep14_from_msfs_in_categories round 2 STARRING v2	LMvh	4714_LMveh_CK_Velos_Sep14	4714_CK_LMveh_Velos_PD_Sep14	Alpha-actinin-4 OS=Mus musculus GN=Actn4 PE=1 SV=1	P57780	JAH_swissprot_2013_11.fasta	104980	1	11	11	18	0.000806	0.169	MLDAEDIVNTARPDEK	K	A	0.988	28.5	29.2	13.3	0	0	1	0	2	1832.87	2100.75	141239	10592.3	241	256	Empty	TRUE
Velos_samples_Sep14_from_msfs_in_categories round 2 STARRING v2	LMvh	4714_LMveh_CK_Velos_Sep14	4714_CK_LMveh_Velos_PD_Sep14	Alpha-actinin-4 OS=Mus musculus GN=Actn4 PE=1 SV=1	P57780	JAH_swissprot_2013_11.fasta	104980	1	11	11	18	0.000806	0.169	STLPDADRER	K	E	0.972	25.1	28.1	10.5	0	1	0	0	2	1159.57	1267.87	23742.7	2038.63	576	585	Empty	TRUE
Velos_samples_Sep14_from_msfs_in_categories round 2 STARRING v2	LMvh	4714_LMveh_CK_Velos_Sep14	4714_CK_LMveh_Velos_PD_Sep14	Alpha-actinin-4 OS=Mus musculus GN=Actn4 PE=1 SV=1	P57780	JAH_swissprot_2013_11.fasta	104980	1	11	11	18	0.000806	0.169	TINEVENQILTR	R	D	0.997	60.3	29.4	41	0	3	0	0	2	1429.76	2225.19	313398	23074.3	747	758	Empty	TRUE
Velos_samples_Sep14_from_msfs_in_categories round 2 STARRING v2	LMvh	4714_LMveh_CK_Velos_Sep14	4714_CK_LMveh_Velos_PD_Sep14	Alpha-actinin-4 OS=Mus musculus GN=Actn4 PE=1 SV=1	P57780	JAH_swissprot_2013_11.fasta	104980	1	11	11	18	0.000806	0.169	VLAGDKNFITAEELR	K	R	0.994	31.5	29.1	22.4	0	0	1	0	2	1675.9	2253.06		12800.5	855	869	Empty	TRUE
Velos_samples_Sep14_from_msfs_in_categories round 2 STARRING v2	LMvh	4714_LMveh_CK_Velos_Sep14	4714_CK_LMveh_Velos_PD_Sep14	60S ribosomal protein L19 OS=Mus musculus GN=Rpl19 PE=1 SV=1	P84099	JAH_swissprot_2013_11.fasta	23467.4	1	2	2	10	0.000448	0.133	LLADQAEAR	K	R	0.997	64.6	27.6	37.6	0	8	0	0	2	986.527	1458.48	1243010	105622	154	162	Empty	TRUE
Velos_samples_Sep14_from_msfs_in_categories round 2 STARRING v2	LMvh	4714_LMveh_CK_Velos_Sep14	4714_CK_LMveh_Velos_PD_Sep14	60S ribosomal protein L19 OS=Mus musculus GN=Rpl19 PE=1 SV=1	P84099	JAH_swissprot_2013_11.fasta	23467.4	1	2	2	10	0.000448	0.133	VWLDPNETNEIANANSR	K	Q	0.997	64.3	29.2	56.7	0	2	0	0	2	1942.93	2296.55	161100	10923.1	22	38	Empty	TRUE
Velos_samples_Sep14_from_msfs_in_categories round 2 STARRING v2	LMvh	4714_LMveh_CK_Velos_Sep14	4714_CK_LMveh_Velos_PD_Sep14	Flotillin-2 OS=Mus musculus GN=Flot2 PE=1 SV=2	Q60634	JAH_swissprot_2013_11.fasta	47037.8	1	2	2	3	0.000134	0.0397	EVAAPDVGR	R	M	0.997	37.2	25.5	28	0	1	0	0	2	913.474	1467.64	113833	13933.3	136	144	Orange and Blue	TRUE
Velos_samples_Sep14_from_msfs_in_categories round 2 STARRING v2	LMvh	4714_LMveh_CK_Velos_Sep14	4714_CK_LMveh_Velos_PD_Sep14	Flotillin-2 OS=Mus musculus GN=Flot2 PE=1 SV=2	Q60634	JAH_swissprot_2013_11.fasta	47037.8	1	2	2	3	0.000134	0.0397	TQTAVVQR	K	D	0.99	33.9	29.8	14.1	0	2	0	0	2	902.505	1120.69	131544	33415.9	170	177	Orange and Blue	TRUE
Velos_samples_Sep14_from_msfs_in_categories round 2 STARRING v2	LMvh	4714_LMveh_CK_Velos_Sep14	4714_CK_LMveh_Velos_PD_Sep14	60S ribosomal protein L4 OS=Mus musculus GN=Rpl4 PE=1 SV=3	Q9D8E6	JAH_swissprot_2013_11.fasta	47155.3	1	7	9	18	0.000806	0.177	IEEVPELPLVVEDK	R	V	0.997	38.6	27.6	32.8	0	2	0	0	2	1608.87	2781.61	219442	17507.2	144	157	Empty	TRUE
Velos_samples_Sep14_from_msfs_in_categories round 2 STARRING v2	LMvh	4714_LMveh_CK_Velos_Sep14	4714_CK_LMveh_Velos_PD_Sep14	60S ribosomal protein L4 OS=Mus musculus GN=Rpl4 PE=1 SV=3	Q9D8E6	JAH_swissprot_2013_11.fasta	47155.3	1	7	9	18	0.000806	0.177	IEEVPELPLVVEDKVEGYKK	R	T	0.995	30.3	27.3	21.3	0	0	0	3	2	2313.26	2639.32	612545	56443.8	144	163	Empty	TRUE
Velos_samples_Sep14_from_msfs_in_categories round 2 STARRING v2	LMvh	4714_LMveh_CK_Velos_Sep14	4714_CK_LMveh_Velos_PD_Sep14	60S ribosomal protein L4 OS=Mus musculus GN=Rpl4 PE=1 SV=3	Q9D8E6	JAH_swissprot_2013_11.fasta	47155.3	1	7	9	18	0.000806	0.177	KLEAAATALATK	K	S	0.997	49.3	25.8	30.6	0	2	1	0	2	1187.7	1689.68	265549	29315.2	353	364	Empty	TRUE
Velos_samples_Sep14_from_msfs_in_categories round 2 STARRING v2	LMvh	4714_LMveh_CK_Velos_Sep14	4714_CK_LMveh_Velos_PD_Sep14	60S ribosomal protein L4 OS=Mus musculus GN=Rpl4 PE=1 SV=3	Q9D8E6	JAH_swissprot_2013_11.fasta	47155.3	1	7	9	18	0.000806	0.177	LEAAATALATK	K	S	0.997	59.3	28.8	47.2	0	2	0	0	2	1059.6	1777.74	167668	25475.2	354	364	Empty	TRUE
Velos_samples_Sep14_from_msfs_in_categories round 2 STARRING v2	LMvh	4714_LMveh_CK_Velos_Sep14	4714_CK_LMveh_Velos_PD_Sep14	60S ribosomal protein L4 OS=Mus musculus GN=Rpl4 PE=1 SV=3	Q9D8E6	JAH_swissprot_2013_11.fasta	47155.3	1	7	9	18	0.000806	0.177	MMNTDLSR	K	I	0.99	46	25	34.3	0	5	0	0	2	1000.41	1080	641412	33515.4	284	291	Empty	TRUE
Velos_samples_Sep14_from_msfs_in_categories round 2 STARRING v2	LMvh	4714_LMveh_CK_Velos_Sep14	4714_CK_LMveh_Velos_PD_Sep14	60S ribosomal protein L4 OS=Mus musculus GN=Rpl4 PE=1 SV=3	Q9D8E6	JAH_swissprot_2013_11.fasta	47155.3	1	7	9	18	0.000806	0.177	NIPGITLLNVSK	R	L	0.997	42.2	25	33.4	0	2	0	0	2	1268.76	2719.27	667800	53673.8	223	234	Empty	TRUE
Velos_samples_Sep14_from_msfs_in_categories round 2 STARRING v2	LMvh	4714_LMveh_CK_Velos_Sep14	4714_CK_LMveh_Velos_PD_Sep14	60S ribosomal protein L4 OS=Mus musculus GN=Rpl4 PE=1 SV=3	Q9D8E6	JAH_swissprot_2013_11.fasta	47155.3	1	7	9	18	0.000806	0.177	QPYAVSELAGHQTSAESWGTGR	R	A	0.951	19.2	29.2	11.8	0	0	1	0	2	2332.1	2157.78	151315	6292.91	50	71	Empty	TRUE
Velos_samples_Sep14_from_msfs_in_categories round 2 STARRING v2	LMvh	4714_LMveh_CK_Velos_Sep14	4714_CK_LMveh_Velos_PD_Sep14	Long-chain-fatty-acid--CoA ligase 4 OS=Mus musculus GN=Acsl4 PE=2 SV=2	Q9QUJ7	JAH_swissprot_2013_11.fasta	79080	1	14	15	27	0.00121	0.224	AALVDINCVK	K	H	0.997	37.9	29.8	28.9	0	2	0	0	2	1102.59	2089.88	89780.3	17343.7	214	223	Orange and Blue	TRUE
Velos_samples_Sep14_from_msfs_in_categories round 2 STARRING v2	LMvh	4714_LMveh_CK_Velos_Sep14	4714_CK_LMveh_Velos_PD_Sep14	Long-chain-fatty-acid--CoA ligase 4 OS=Mus musculus GN=Acsl4 PE=2 SV=2	Q9QUJ7	JAH_swissprot_2013_11.fasta	79080	1	14	15	27	0.00121	0.224	EILSEENEMQPNGK	R	V	0.997	41.6	26.8	31.7	0	3	0	0	2	1633.74	1547.12	195119	9700.79	100	113	Orange and Blue	TRUE
Velos_samples_Sep14_from_msfs_in_categories round 2 STARRING v2	LMvh	4714_LMveh_CK_Velos_Sep14	4714_CK_LMveh_Velos_PD_Sep14	Long-chain-fatty-acid--CoA ligase 4 OS=Mus musculus GN=Acsl4 PE=2 SV=2	Q9QUJ7	JAH_swissprot_2013_11.fasta	79080	1	14	15	27	0.00121	0.224	GEIVIGGQNISMGYFK	R	N	0.997	58	29.6	48.6	0	1	0	0	2	1728.86	2479.55	75268.6	5582.63	517	532	Orange and Blue	TRUE
Velos_samples_Sep14_from_msfs_in_categories round 2 STARRING v2	LMvh	4714_LMveh_CK_Velos_Sep14	4714_CK_LMveh_Velos_PD_Sep14	Long-chain-fatty-acid--CoA ligase 4 OS=Mus musculus GN=Acsl4 PE=2 SV=2	Q9QUJ7	JAH_swissprot_2013_11.fasta	79080	1	14	15	27	0.00121	0.224	HIIYVDNK	K	T	0.981	22.2	29.3	14.4	0	1	0	0	2	1001.54	1532.53	154815	6604.24	224	231	Orange and Blue	TRUE
Velos_samples_Sep14_from_msfs_in_categories round 2 STARRING v2	LMvh	4714_LMveh_CK_Velos_Sep14	4714_CK_LMveh_Velos_PD_Sep14	Long-chain-fatty-acid--CoA ligase 4 OS=Mus musculus GN=Acsl4 PE=2 SV=2	Q9QUJ7	JAH_swissprot_2013_11.fasta	79080	1	14	15	27	0.00121	0.224	IGYSSPLTLSDQSSK	R	I	0.997	82.9	29.3	41.8	0	2	0	0	2	1582.8	2203.61	285611	18519.7	340	354	Orange and Blue	TRUE
Velos_samples_Sep14_from_msfs_in_categories round 2 STARRING v2	LMvh	4714_LMveh_CK_Velos_Sep14	4714_CK_LMveh_Velos_PD_Sep14	Long-chain-fatty-acid--CoA ligase 4 OS=Mus musculus GN=Acsl4 PE=2 SV=2	Q9QUJ7	JAH_swissprot_2013_11.fasta	79080	1	14	15	27	0.00121	0.224	KLTLLAQQK	K	G	0.997	43.2	25	20.2	0	1	0	0	2	1042.66	1784.79	83024.1	6727.42	622	630	Orange and Blue	TRUE
Velos_samples_Sep14_from_msfs_in_categories round 2 STARRING v2	LMvh	4714_LMveh_CK_Velos_Sep14	4714_CK_LMveh_Velos_PD_Sep14	Long-chain-fatty-acid--CoA ligase 4 OS=Mus musculus GN=Acsl4 PE=2 SV=2	Q9QUJ7	JAH_swissprot_2013_11.fasta	79080	1	14	15	27	0.00121	0.224	LQAGEYVSLGK	K	V	0.997	52.3	27.7	33.8	0	2	0	0	2	1164.63	2021.45	243269	16192.6	577	587	Orange and Blue	TRUE	Q9CZW4
Velos_samples_Sep14_from_msfs_in_categories round 2 STARRING v2	LMvh	4714_LMveh_CK_Velos_Sep14	4714_CK_LMveh_Velos_PD_Sep14	Long-chain-fatty-acid--CoA ligase 4 OS=Mus musculus GN=Acsl4 PE=2 SV=2	Q9QUJ7	JAH_swissprot_2013_11.fasta	79080	1	14	15	27	0.00121	0.224	LSPEPWTPETGLVTDAFK	R	L	0.997	74.8	29.9	69.8	0	2	0	0	2	1988	2924.01	217666	18849	673	690	Orange and Blue	TRUE
Velos_samples_Sep14_from_msfs_in_categories round 2 STARRING v2	LMvh	4714_LMveh_CK_Velos_Sep14	4714_CK_LMveh_Velos_PD_Sep14	Long-chain-fatty-acid--CoA ligase 4 OS=Mus musculus GN=Acsl4 PE=2 SV=2	Q9QUJ7	JAH_swissprot_2013_11.fasta	79080	1	14	15	27	0.00121	0.224	LTLLAQQK	K	G	0.99	42.9	25.8	21.9	0	2	0	0	2	914.567	1939.63	216927	29688.4	623	630	Orange and Blue	TRUE
Velos_samples_Sep14_from_msfs_in_categories round 2 STARRING v2	LMvh	4714_LMveh_CK_Velos_Sep14	4714_CK_LMveh_Velos_PD_Sep14	Long-chain-fatty-acid--CoA ligase 4 OS=Mus musculus GN=Acsl4 PE=2 SV=2	Q9QUJ7	JAH_swissprot_2013_11.fasta	79080	1	14	15	27	0.00121	0.224	MMLSGGAPLSPQTHR	R	F	0.997	35.8	28.5	29.5	0	0	2	0	2	1614.77	1591.95	181474	20555	438	452	Orange and Blue	TRUE
Velos_samples_Sep14_from_msfs_in_categories round 2 STARRING v2	LMvh	4714_LMveh_CK_Velos_Sep14	4714_CK_LMveh_Velos_PD_Sep14	Long-chain-fatty-acid--CoA ligase 4 OS=Mus musculus GN=Acsl4 PE=2 SV=2	Q9QUJ7	JAH_swissprot_2013_11.fasta	79080	1	14	15	27	0.00121	0.224	NTIAIFCETR	K	A	0.989	24.2	28.2	15	0	1	0	0	2	1224.6	2314.98	75065.5	6188.87	151	160	Orange and Blue	TRUE
Velos_samples_Sep14_from_msfs_in_categories round 2 STARRING v2	LMvh	4714_LMveh_CK_Velos_Sep14	4714_CK_LMveh_Velos_PD_Sep14	Long-chain-fatty-acid--CoA ligase 4 OS=Mus musculus GN=Acsl4 PE=2 SV=2	Q9QUJ7	JAH_swissprot_2013_11.fasta	79080	1	14	15	27	0.00121	0.224	TAEDYCVDENGQR	K	W	0.997	48.7	25	20.2	0	3	0	0	2	1557.61	1442.42	28732.5	3321.14	537	549	Orange and Blue	TRUE
Velos_samples_Sep14_from_msfs_in_categories round 2 STARRING v2	LMvh	4714_LMveh_CK_Velos_Sep14	4714_CK_LMveh_Velos_PD_Sep14	Long-chain-fatty-acid--CoA ligase 4 OS=Mus musculus GN=Acsl4 PE=2 SV=2	Q9QUJ7	JAH_swissprot_2013_11.fasta	79080	1	14	15	27	0.00121	0.224	VGAPLICCEIK	R	L	0.997	45.7	29.4	28.8	0	1	0	0	2	1259.65	2229.22	180091	12753.7	488	498	Orange and Blue	TRUE
Velos_samples_Sep14_from_msfs_in_categories round 2 STARRING v2	LMvh	4714_LMveh_CK_Velos_Sep14	4714_CK_LMveh_Velos_PD_Sep14	Long-chain-fatty-acid--CoA ligase 4 OS=Mus musculus GN=Acsl4 PE=2 SV=2	Q9QUJ7	JAH_swissprot_2013_11.fasta	79080	1	14	15	27	0.00121	0.224	VQEMNYVQK	K	T	0.988	26.2	27.3	14.3	0	4	0	0	2	1154.55	1274.36	397659	7934.24	389	397	Orange and Blue	TRUE
Velos_samples_Sep14_from_msfs_in_categories round 2 STARRING v2	LMvh	4714_LMveh_CK_Velos_Sep14	4714_CK_LMveh_Velos_PD_Sep14	Glutamate dehydrogenase 1, mitochondrial OS=Mus musculus GN=Glud1 PE=1 SV=1	P26443	JAH_swissprot_2013_11.fasta	61338.4	1	4	4	7	0.000314	0.0735	DDGSWEVIEGYR	R	A	0.995	26.7	25.6	24.5	0	1	0	0	2	1425.63	2458.88	47174.4	3925.94	125	136	Orange and Blue	TRUE
Velos_samples_Sep14_from_msfs_in_categories round 2 STARRING v2	LMvh	4714_LMveh_CK_Velos_Sep14	4714_CK_LMveh_Velos_PD_Sep14	Glutamate dehydrogenase 1, mitochondrial OS=Mus musculus GN=Glud1 PE=1 SV=1	P26443	JAH_swissprot_2013_11.fasta	61338.4	1	4	4	7	0.000314	0.0735	MVEGFFDR	K	G	0.99	33.6	25	32	0	1	0	0	2	1016.45	2183.23	79318.5	8582.03	69	76	Orange and Blue	TRUE
Velos_samples_Sep14_from_msfs_in_categories round 2 STARRING v2	LMvh	4714_LMveh_CK_Velos_Sep14	4714_CK_LMveh_Velos_PD_Sep14	Glutamate dehydrogenase 1, mitochondrial OS=Mus musculus GN=Glud1 PE=1 SV=1	P26443	JAH_swissprot_2013_11.fasta	61338.4	1	4	4	7	0.000314	0.0735	TAAYVNAIEK	R	V	0.995	32.4	28	15.5	0	2	0	0	2	1079.57	1774.41	118016	9471.58	536	545	Orange and Blue	TRUE
Velos_samples_Sep14_from_msfs_in_categories round 2 STARRING v2	LMvh	4714_LMveh_CK_Velos_Sep14	4714_CK_LMveh_Velos_PD_Sep14	Glutamate dehydrogenase 1, mitochondrial OS=Mus musculus GN=Glud1 PE=1 SV=1	P26443	JAH_swissprot_2013_11.fasta	61338.4	1	4	4	7	0.000314	0.0735	YSTDVSVDEVK	R	A	0.997	42.9	26.7	27	0	3	0	0	2	1241.59	1767.99	137352	12795.4	152	162	Orange and Blue	TRUE
Velos_samples_Sep14_from_msfs_in_categories round 2 STARRING v2	LMvh	4714_LMveh_CK_Velos_Sep14	4714_CK_LMveh_Velos_PD_Sep14	Nicastrin OS=Mus musculus GN=Ncstn PE=1 SV=3	P57716	JAH_swissprot_2013_11.fasta	78492.8	1	7	7	18	0.000806	0.0946	ADVLFVAPR	K	E	0.997	40.3	29.1	24.6	0	2	0	0	2	987.562	2343.88	37999.6	5586.19	693	701	Orange and Blue	TRUE
Velos_samples_Sep14_from_msfs_in_categories round 2 STARRING v2	LMvh	4714_LMveh_CK_Velos_Sep14	4714_CK_LMveh_Velos_PD_Sep14	Nicastrin OS=Mus musculus GN=Ncstn PE=1 SV=3	P57716	JAH_swissprot_2013_11.fasta	78492.8	1	7	7	18	0.000806	0.0946	ALANVATVLAR	K	A	0.997	78.6	25	54.7	0	2	0	0	2	1098.66	2373.58	50235.3	8719.05	485	495	Orange and Blue	TRUE
Velos_samples_Sep14_from_msfs_in_categories round 2 STARRING v2	LMvh	4714_LMveh_CK_Velos_Sep14	4714_CK_LMveh_Velos_PD_Sep14	Nicastrin OS=Mus musculus GN=Ncstn PE=1 SV=3	P57716	JAH_swissprot_2013_11.fasta	78492.8	1	7	7	18	0.000806	0.0946	APDVTTLSR	K	N	0.997	42.2	29.2	26.1	0	3	0	0	2	959.516	1634.41	479318	13568.3	314	322	Orange and Blue	TRUE
Velos_samples_Sep14_from_msfs_in_categories round 2 STARRING v2	LMvh	4714_LMveh_CK_Velos_Sep14	4714_CK_LMveh_Velos_PD_Sep14	Nicastrin OS=Mus musculus GN=Ncstn PE=1 SV=3	P57716	JAH_swissprot_2013_11.fasta	78492.8	1	7	7	18	0.000806	0.0946	LAQSQALPPSSLQR	R	F	0.997	51	27.2	36.6	0	4	0	0	2	1495.82	1846.48	157577	10341.4	415	428	Orange and Blue	TRUE
Velos_samples_Sep14_from_msfs_in_categories round 2 STARRING v2	LMvh	4714_LMveh_CK_Velos_Sep14	4714_CK_LMveh_Velos_PD_Sep14	Nicastrin OS=Mus musculus GN=Ncstn PE=1 SV=3	P57716	JAH_swissprot_2013_11.fasta	78492.8	1	7	7	18	0.000806	0.0946	NQVEDLLATLEK	K	S	0.997	69.6	29.3	51.5	0	3	0	0	2	1372.73	2966.11	580080	220622	391	402	Orange and Blue	TRUE
Velos_samples_Sep14_from_msfs_in_categories round 2 STARRING v2	LMvh	4714_LMveh_CK_Velos_Sep14	4714_CK_LMveh_Velos_PD_Sep14	Nicastrin OS=Mus musculus GN=Ncstn PE=1 SV=3	P57716	JAH_swissprot_2013_11.fasta	78492.8	1	7	7	18	0.000806	0.0946	SGAGVPEVVLR	K	R	0.995	30.8	25.2	25.5	0	3	0	0	2	1083.62	2142.91	1442320	48731.7	403	413	Orange and Blue	TRUE
Velos_samples_Sep14_from_msfs_in_categories round 2 STARRING v2	LMvh	4714_LMveh_CK_Velos_Sep14	4714_CK_LMveh_Velos_PD_Sep14	Nicastrin OS=Mus musculus GN=Ncstn PE=1 SV=3	P57716	JAH_swissprot_2013_11.fasta	78492.8	1	7	7	18	0.000806	0.0946	SGAGVPEVVLRR	K	L	0.946	23.2	25	15.6	0	0	1	0	2	1239.72	1939.16	90792.7	10246.4	403	414	Orange and Blue	TRUE
Velos_samples_Sep14_from_msfs_in_categories round 2 STARRING v2	LMvh	4714_LMveh_CK_Velos_Sep14	4714_CK_LMveh_Velos_PD_Sep14	Ferric-chelate reductase 1 OS=Mus musculus GN=FRRS1 PE=1 SV=1	Q8K385	JAH_swissprot_2013_11.fasta	66047.6	1	7	7	13	0.000582	0.128	EDQTVDIQPSYLTGR	R	S	0.997	42	29.7	30.5	0	2	0	0	2	1721.83	2221.7	61926.3	3134.8	264	278	Orange and Blue	TRUE
Velos_samples_Sep14_from_msfs_in_categories round 2 STARRING v2	LMvh	4714_LMveh_CK_Velos_Sep14	4714_CK_LMveh_Velos_PD_Sep14	Ferric-chelate reductase 1 OS=Mus musculus GN=FRRS1 PE=1 SV=1	Q8K385	JAH_swissprot_2013_11.fasta	66047.6	1	7	7	13	0.000582	0.128	FLATVVQK	R	F	0.984	30.6	25	11.9	0	1	0	0	2	905.545	1909.19	157262	16777.8	142	149	Orange and Blue	TRUE
Velos_samples_Sep14_from_msfs_in_categories round 2 STARRING v2	LMvh	4714_LMveh_CK_Velos_Sep14	4714_CK_LMveh_Velos_PD_Sep14	Ferric-chelate reductase 1 OS=Mus musculus GN=FRRS1 PE=1 SV=1	Q8K385	JAH_swissprot_2013_11.fasta	66047.6	1	7	7	13	0.000582	0.128	GTLEDMAWR	R	L	0.994	30.2	25.8	18.1	0	3	0	0	2	1094.49	1908.91	107639	12292.3	287	295	Orange and Blue	TRUE
Velos_samples_Sep14_from_msfs_in_categories round 2 STARRING v2	LMvh	4714_LMveh_CK_Velos_Sep14	4714_CK_LMveh_Velos_PD_Sep14	Ferric-chelate reductase 1 OS=Mus musculus GN=FRRS1 PE=1 SV=1	Q8K385	JAH_swissprot_2013_11.fasta	66047.6	1	7	7	13	0.000582	0.128	HSQQPLITYEK	R	Y	0.989	23.2	28.6	16.6	0	1	0	0	2	1343.7	1705.38	21918.1	1134.58	341	351	Orange and Blue	TRUE
Velos_samples_Sep14_from_msfs_in_categories round 2 STARRING v2	LMvh	4714_LMveh_CK_Velos_Sep14	4714_CK_LMveh_Velos_PD_Sep14	Ferric-chelate reductase 1 OS=Mus musculus GN=FRRS1 PE=1 SV=1	Q8K385	JAH_swissprot_2013_11.fasta	66047.6	1	7	7	13	0.000582	0.128	LADGVIQCSFR	R	R	0.997	66.3	29	52.5	0	4	0	0	2	1265.63	2156.57	129449	16635.7	296	306	Orange and Blue	TRUE
Velos_samples_Sep14_from_msfs_in_categories round 2 STARRING v2	LMvh	4714_LMveh_CK_Velos_Sep14	4714_CK_LMveh_Velos_PD_Sep14	Ferric-chelate reductase 1 OS=Mus musculus GN=FRRS1 PE=1 SV=1	Q8K385	JAH_swissprot_2013_11.fasta	66047.6	1	7	7	13	0.000582	0.128	SYPVMDSR	R	G	0.976	24.5	25	15.4	0	1	0	0	2	970.43	1274.06	72565.6	2297.91	279	286	Orange and Blue	TRUE
Velos_samples_Sep14_from_msfs_in_categories round 2 STARRING v2	LMvh	4714_LMveh_CK_Velos_Sep14	4714_CK_LMveh_Velos_PD_Sep14	Ferric-chelate reductase 1 OS=Mus musculus GN=FRRS1 PE=1 SV=1	Q8K385	JAH_swissprot_2013_11.fasta	66047.6	1	7	7	13	0.000582	0.128	VYWDAPSPAPDHIR	K	F	0.976	25.4	29.3	12.4	0	0	1	0	2	1623.79	2116.79	107342	14239.3	128	141	Orange and Blue	TRUE
Velos_samples_Sep14_from_msfs_in_categories round 2 STARRING v2	LMvh	4714_LMveh_CK_Velos_Sep14	4714_CK_LMveh_Velos_PD_Sep14	Choline transporter-like protein 2 OS=Mus musculus GN=Slc44a2 PE=1 SV=2	Q8BY89	JAH_swissprot_2013_11.fasta	80113.6	1	3	3	5	0.000224	0.0439	KNITDLVEGAKK	R	A	0.956	7.96	27.6	-10.7	0	0	1	0	2	1316.74	1710.52	187830	7203.53	199	210	Empty	TRUE
Velos_samples_Sep14_from_msfs_in_categories round 2 STARRING v2	LMvh	4714_LMveh_CK_Velos_Sep14	4714_CK_LMveh_Velos_PD_Sep14	Choline transporter-like protein 2 OS=Mus musculus GN=Slc44a2 PE=1 SV=2	Q8BY89	JAH_swissprot_2013_11.fasta	80113.6	1	3	3	5	0.000224	0.0439	NAFFLLMR	R	N	0.974	24.3	26.7	12.6	0	1	0	0	2	1027.54	2749.44	71001.6	6397.38	579	586	Empty	TRUE
Velos_samples_Sep14_from_msfs_in_categories round 2 STARRING v2	LMvh	4714_LMveh_CK_Velos_Sep14	4714_CK_LMveh_Velos_PD_Sep14	Choline transporter-like protein 2 OS=Mus musculus GN=Slc44a2 PE=1 SV=2	Q8BY89	JAH_swissprot_2013_11.fasta	80113.6	1	3	3	5	0.000224	0.0439	VVDDTACPLLR	K	K	0.996	29.9	29.5	22.8	0	3	0	0	2	1258.65	2074.98	34072.9	6861.27	395	405	Empty	TRUE
Velos_samples_Sep14_from_msfs_in_categories round 2 STARRING v2	LMvh	4714_LMveh_CK_Velos_Sep14	4714_CK_LMveh_Velos_PD_Sep14	Mitochondrial import inner membrane translocase subunit TIM50 OS=Mus musculus GN=Timm50 PE=1 SV=1	Q9D880	JAH_swissprot_2013_11.fasta	39777.7	1	4	4	13	0.000582	0.156	IPDEFDSDPILVQQLR	K	R	0.997	64	29.4	57.1	0	2	0	0	2	1884.97	2780.5	339286	16249.1	98	113	Orange and Blue	TRUE
Velos_samples_Sep14_from_msfs_in_categories round 2 STARRING v2	LMvh	4714_LMveh_CK_Velos_Sep14	4714_CK_LMveh_Velos_PD_Sep14	Mitochondrial import inner membrane translocase subunit TIM50 OS=Mus musculus GN=Timm50 PE=1 SV=1	Q9D880	JAH_swissprot_2013_11.fasta	39777.7	1	4	4	13	0.000582	0.156	TIALNQVEDVR	K	T	0.997	67.4	28.9	50.1	0	2	0	0	2	1257.68	2111.57	582711	43234.1	285	295	Orange and Blue	TRUE
Velos_samples_Sep14_from_msfs_in_categories round 2 STARRING v2	LMvh	4714_LMveh_CK_Velos_Sep14	4714_CK_LMveh_Velos_PD_Sep14	Mitochondrial import inner membrane translocase subunit TIM50 OS=Mus musculus GN=Timm50 PE=1 SV=1	Q9D880	JAH_swissprot_2013_11.fasta	39777.7	1	4	4	13	0.000582	0.156	TPEQVTEIANR	R	G	0.997	75.4	28.3	61.2	0	7	0	0	2	1257.64	1710.31	796677	69718	33	43	Orange and Blue	TRUE
Velos_samples_Sep14_from_msfs_in_categories round 2 STARRING v2	LMvh	4714_LMveh_CK_Velos_Sep14	4714_CK_LMveh_Velos_PD_Sep14	Mitochondrial import inner membrane translocase subunit TIM50 OS=Mus musculus GN=Timm50 PE=1 SV=1	Q9D880	JAH_swissprot_2013_11.fasta	39777.7	1	4	4	13	0.000582	0.156	TVLEHYALEDDPLEAFK	R	Q	0.997	45	30.1	36.2	0	0	2	0	2	1989.98	2784.36	472165	41672.1	296	312	Orange and Blue	TRUE
Velos_samples_Sep14_from_msfs_in_categories round 2 STARRING v2	LMvh	4714_LMveh_CK_Velos_Sep14	4714_CK_LMveh_Velos_PD_Sep14	Sarcolemmal membrane-associated protein OS=Mus musculus GN=Slmap PE=1 SV=2	Q3URD3	JAH_swissprot_2013_11.fasta	96935.3	0.998	1	1	1	4.48e-05	0.0166	DKLLSAQDEILLLR	R	Q	0.992	28.8	25	20.5	0	0	1	0	2	1626.94	2752.64		2518.85	592	605	Empty	TRUE
Velos_samples_Sep14_from_msfs_in_categories round 2 STARRING v2	LMvh	4714_LMveh_CK_Velos_Sep14	4714_CK_LMveh_Velos_PD_Sep14	Dehydrogenase/reductase SDR family member 1 OS=Mus musculus GN=Dhrs1 PE=2 SV=1	Q99L04	JAH_swissprot_2013_11.fasta	34005	1	4	4	5	0.000224	0.153	ATAQEAQSLGGR	R	C	0.997	69.8	28.9	41.8	0	2	0	0	2	1188.6	1311.76	210701	34312	46	57	Empty	TRUE
Velos_samples_Sep14_from_msfs_in_categories round 2 STARRING v2	LMvh	4714_LMveh_CK_Velos_Sep14	4714_CK_LMveh_Velos_PD_Sep14	Dehydrogenase/reductase SDR family member 1 OS=Mus musculus GN=Dhrs1 PE=2 SV=1	Q99L04	JAH_swissprot_2013_11.fasta	34005	1	4	4	5	0.000224	0.153	CVVALATDPNILNLSGK	K	V	0.997	37	28.6	31.7	0	1	0	0	2	1784.96	2774.86	30011.2	6996.28	235	251	Empty	TRUE
Velos_samples_Sep14_from_msfs_in_categories round 2 STARRING v2	LMvh	4714_LMveh_CK_Velos_Sep14	4714_CK_LMveh_Velos_PD_Sep14	Dehydrogenase/reductase SDR family member 1 OS=Mus musculus GN=Dhrs1 PE=2 SV=1	Q99L04	JAH_swissprot_2013_11.fasta	34005	1	4	4	5	0.000224	0.153	GQVCVVTGASR	K	G	0.997	34.4	29.3	25.4	0	1	0	0	2	1133.57	1491.95	19249.3	3815.5	7	17	Empty	TRUE
Velos_samples_Sep14_from_msfs_in_categories round 2 STARRING v2	LMvh	4714_LMveh_CK_Velos_Sep14	4714_CK_LMveh_Velos_PD_Sep14	Dehydrogenase/reductase SDR family member 1 OS=Mus musculus GN=Dhrs1 PE=2 SV=1	Q99L04	JAH_swissprot_2013_11.fasta	34005	1	4	4	5	0.000224	0.153	SLFEQVDR	K	E	0.987	28.7	28.3	13.4	0	1	0	0	2	993.5	2063.9	130861	11849.9	73	80	Empty	TRUE
Velos_samples_Sep14_from_msfs_in_categories round 2 STARRING v2	LMvh	4714_LMveh_CK_Velos_Sep14	4714_CK_LMveh_Velos_PD_Sep14	Dynamin-like 120 kDa protein, mitochondrial OS=Mus musculus GN=Opa1 PE=1 SV=1	P58281	JAH_swissprot_2013_11.fasta	111342	1	10	11	21	0.000941	0.117	ALGYFAVVTGK	K	G	0.997	46.2	26	36.2	0	2	0	0	2	1125.63	2549.45	58717.3	10800.7	495	505	Orange and Blue	TRUE
Velos_samples_Sep14_from_msfs_in_categories round 2 STARRING v2	LMvh	4714_LMveh_CK_Velos_Sep14	4714_CK_LMveh_Velos_PD_Sep14	Dynamin-like 120 kDa protein, mitochondrial OS=Mus musculus GN=Opa1 PE=1 SV=1	P58281	JAH_swissprot_2013_11.fasta	111342	1	10	11	21	0.000941	0.117	EEDLAALR	K	H	0.967	26.7	28.7	-6.71	0	1	0	0	2	916.473	2180.46	351414	18384.7	353	360	Orange and Blue	TRUE
Velos_samples_Sep14_from_msfs_in_categories round 2 STARRING v2	LMvh	4714_LMveh_CK_Velos_Sep14	4714_CK_LMveh_Velos_PD_Sep14	Dynamin-like 120 kDa protein, mitochondrial OS=Mus musculus GN=Opa1 PE=1 SV=1	P58281	JAH_swissprot_2013_11.fasta	111342	1	10	11	21	0.000941	0.117	ESVEQQADSFK	R	A	0.997	50.1	26.8	38	0	2	0	0	2	1267.58	1720.32	118986	10151.6	558	568	Orange and Blue	TRUE
Velos_samples_Sep14_from_msfs_in_categories round 2 STARRING v2	LMvh	4714_LMveh_CK_Velos_Sep14	4714_CK_LMveh_Velos_PD_Sep14	Dynamin-like 120 kDa protein, mitochondrial OS=Mus musculus GN=Opa1 PE=1 SV=1	P58281	JAH_swissprot_2013_11.fasta	111342	1	10	11	21	0.000941	0.117	EVLEDFAEDGEK	K	K	0.989	24.9	26.2	15.6	0	1	0	0	2	1380.62	2116.99	49846	2977.72	912	923	Orange and Blue	TRUE
Velos_samples_Sep14_from_msfs_in_categories round 2 STARRING v2	LMvh	4714_LMveh_CK_Velos_Sep14	4714_CK_LMveh_Velos_PD_Sep14	Dynamin-like 120 kDa protein, mitochondrial OS=Mus musculus GN=Opa1 PE=1 SV=1	P58281	JAH_swissprot_2013_11.fasta	111342	1	10	11	21	0.000941	0.117	FNLETEWK	R	N	0.969	30.9	27.9	0	0	1	0	0	2	1066.52	2398.73	64887.4	5377.13	572	579	Orange and Blue	TRUE
Velos_samples_Sep14_from_msfs_in_categories round 2 STARRING v2	LMvh	4714_LMveh_CK_Velos_Sep14	4714_CK_LMveh_Velos_PD_Sep14	Dynamin-like 120 kDa protein, mitochondrial OS=Mus musculus GN=Opa1 PE=1 SV=1	P58281	JAH_swissprot_2013_11.fasta	111342	1	10	11	21	0.000941	0.117	GNSSESIEAIREYEEEFFQNSK	K	L	0.997	45.4	27.7	39.6	0	0	1	0	2	2593.17	2856.47	74768.8	2960.15	506	527	Orange and Blue	TRUE
Velos_samples_Sep14_from_msfs_in_categories round 2 STARRING v2	LMvh	4714_LMveh_CK_Velos_Sep14	4714_CK_LMveh_Velos_PD_Sep14	Dynamin-like 120 kDa protein, mitochondrial OS=Mus musculus GN=Opa1 PE=1 SV=1	P58281	JAH_swissprot_2013_11.fasta	111342	1	10	11	21	0.000941	0.117	IQQIIEGK	R	L	0.99	37.9	26.3	17.9	0	4	0	0	2	928.546	1608.79	165097	29662.3	482	489	Orange and Blue	TRUE
Velos_samples_Sep14_from_msfs_in_categories round 2 STARRING v2	LMvh	4714_LMveh_CK_Velos_Sep14	4714_CK_LMveh_Velos_PD_Sep14	Dynamin-like 120 kDa protein, mitochondrial OS=Mus musculus GN=Opa1 PE=1 SV=1	P58281	JAH_swissprot_2013_11.fasta	111342	1	10	11	21	0.000941	0.117	TSVLEMIAQAR	K	I	0.997	56.5	29.3	21	0	2	0	0	2	1234.65	2405.88	81017	12165.8	302	312	Orange and Blue	TRUE
Velos_samples_Sep14_from_msfs_in_categories round 2 STARRING v2	LMvh	4714_LMveh_CK_Velos_Sep14	4714_CK_LMveh_Velos_PD_Sep14	Dynamin-like 120 kDa protein, mitochondrial OS=Mus musculus GN=Opa1 PE=1 SV=1	P58281	JAH_swissprot_2013_11.fasta	111342	1	10	11	21	0.000941	0.117	VIQHNALEDR	R	S	0.986	23.8	28.4	14.7	0	1	2	0	2	1194.62	1358.89	85929	20599.3	724	733	Orange and Blue	TRUE
Velos_samples_Sep14_from_msfs_in_categories round 2 STARRING v2	LMvh	4714_LMveh_CK_Velos_Sep14	4714_CK_LMveh_Velos_PD_Sep14	Dynamin-like 120 kDa protein, mitochondrial OS=Mus musculus GN=Opa1 PE=1 SV=1	P58281	JAH_swissprot_2013_11.fasta	111342	1	10	11	21	0.000941	0.117	VVVVGDQSAGK	R	T	0.997	50.9	29.9	40.3	0	4	0	0	2	1058.58	1429.68	281109	30010	291	301	Orange and Blue	TRUE
Velos_samples_Sep14_from_msfs_in_categories round 2 STARRING v2	LMvh	4714_LMveh_CK_Velos_Sep14	4714_CK_LMveh_Velos_PD_Sep14	Elongation factor 2 OS=Mus musculus GN=Eef2 PE=1 SV=2	P58252	JAH_swissprot_2013_11.fasta	95316	1	7	7	15	0.000672	0.0828	AYLPVNESFGFTADLR	K	S	0.973	22.4	29.4	12.4	0	1	0	0	2	1799.9	2900.44	20036.6	2110.29	786	801	Empty	TRUE
Velos_samples_Sep14_from_msfs_in_categories round 2 STARRING v2	LMvh	4714_LMveh_CK_Velos_Sep14	4714_CK_LMveh_Velos_PD_Sep14	Elongation factor 2 OS=Mus musculus GN=Eef2 PE=1 SV=2	P58252	JAH_swissprot_2013_11.fasta	95316	1	7	7	15	0.000672	0.0828	GEGQLSAAER	K	A	0.997	63.3	28.8	34.1	0	5	0	0	2	1017.5	1268.62	287692	31115.2	240	249	Empty	TRUE
Velos_samples_Sep14_from_msfs_in_categories round 2 STARRING v2	LMvh	4714_LMveh_CK_Velos_Sep14	4714_CK_LMveh_Velos_PD_Sep14	Elongation factor 2 OS=Mus musculus GN=Eef2 PE=1 SV=2	P58252	JAH_swissprot_2013_11.fasta	95316	1	7	7	15	0.000672	0.0828	IMGPNYTPGK	R	K	0.959	31	28.8	7.99	0	1	0	0	2	1093.53	1522.74	22720.4	2117.86	429	438	Empty	TRUE
Velos_samples_Sep14_from_msfs_in_categories round 2 STARRING v2	LMvh	4714_LMveh_CK_Velos_Sep14	4714_CK_LMveh_Velos_PD_Sep14	Elongation factor 2 OS=Mus musculus GN=Eef2 PE=1 SV=2	P58252	JAH_swissprot_2013_11.fasta	95316	1	7	7	15	0.000672	0.0828	KVEDMMKK	K	L	0.95	9.05	27.9	-10.8	0	1	0	0	2	1008.52	1252.95	76396.4	7795.19	252	259	Empty	TRUE
Velos_samples_Sep14_from_msfs_in_categories round 2 STARRING v2	LMvh	4714_LMveh_CK_Velos_Sep14	4714_CK_LMveh_Velos_PD_Sep14	Elongation factor 2 OS=Mus musculus GN=Eef2 PE=1 SV=2	P58252	JAH_swissprot_2013_11.fasta	95316	1	7	7	15	0.000672	0.0828	STLTDSLVCK	K	A	0.997	36.1	27.9	26.6	0	2	0	0	2	1123.57	1960.24	29300.5	7501.06	33	42	Empty	TRUE
Velos_samples_Sep14_from_msfs_in_categories round 2 STARRING v2	LMvh	4714_LMveh_CK_Velos_Sep14	4714_CK_LMveh_Velos_PD_Sep14	Elongation factor 2 OS=Mus musculus GN=Eef2 PE=1 SV=2	P58252	JAH_swissprot_2013_11.fasta	95316	1	7	7	15	0.000672	0.0828	VNFTVDQIR	M	A	0.997	58.1	29.2	43.5	0	3	0	0	1	1091.58	2161.78	178946	17278.6	2	10	Empty	TRUE
Velos_samples_Sep14_from_msfs_in_categories round 2 STARRING v2	LMvh	4714_LMveh_CK_Velos_Sep14	4714_CK_LMveh_Velos_PD_Sep14	Elongation factor 2 OS=Mus musculus GN=Eef2 PE=1 SV=2	P58252	JAH_swissprot_2013_11.fasta	95316	1	7	7	15	0.000672	0.0828	YFDPANGK	R	F	0.98	20.4	25	15.6	0	2	0	0	2	912.41	1594.27	101405	16026.2	265	272	Empty	TRUE
Velos_samples_Sep14_from_msfs_in_categories round 2 STARRING v2	LMvh	4714_LMveh_CK_Velos_Sep14	4714_CK_LMveh_Velos_PD_Sep14	Acid sphingomyelinase-like phosphodiesterase 3b OS=Mus musculus GN=Smpdl3b PE=1 SV=1	P58242	JAH_swissprot_2013_11.fasta	51600	1	3	3	5	0.000224	0.101	ESFNEEYLK	R	V	0.996	31.5	25	21.3	0	1	0	0	2	1158.53	1983.48	81454.8	6552.56	253	261	Orange and Blue	TRUE
Velos_samples_Sep14_from_msfs_in_categories round 2 STARRING v2	LMvh	4714_LMveh_CK_Velos_Sep14	4714_CK_LMveh_Velos_PD_Sep14	Acid sphingomyelinase-like phosphodiesterase 3b OS=Mus musculus GN=Smpdl3b PE=1 SV=1	P58242	JAH_swissprot_2013_11.fasta	51600	1	3	3	5	0.000224	0.101	LTEAYQVPDASVSSMHTALTR	R	I	0.997	37.7	30.3	28	0	0	2	0	2	2293.11	2018.6	66353.1	4611.41	361	381	Orange and Blue	TRUE
Velos_samples_Sep14_from_msfs_in_categories round 2 STARRING v2	LMvh	4714_LMveh_CK_Velos_Sep14	4714_CK_LMveh_Velos_PD_Sep14	Acid sphingomyelinase-like phosphodiesterase 3b OS=Mus musculus GN=Smpdl3b PE=1 SV=1	P58242	JAH_swissprot_2013_11.fasta	51600	1	3	3	5	0.000224	0.101	TTLPGVVDGANNPGIR	K	I	0.997	57.5	28.5	51.1	0	2	0	0	2	1580.84	2141.82	115331	11040.2	308	323	Orange and Blue	TRUE
Velos_samples_Sep14_from_msfs_in_categories round 2 STARRING v2	LMvh	4714_LMveh_CK_Velos_Sep14	4714_CK_LMveh_Velos_PD_Sep14	Aconitate hydratase, mitochondrial OS=Mus musculus GN=Aco2 PE=1 SV=1	Q99KI0	JAH_swissprot_2013_11.fasta	85465.9	1	8	8	15	0.000672	0.132	FKLEAPDADELPR	K	S	0.997	40	29.4	18.4	0	0	2	0	2	1500.77	2266.78	184048	25513.4	522	534	Orange and Blue	TRUE
Velos_samples_Sep14_from_msfs_in_categories round 2 STARRING v2	LMvh	4714_LMveh_CK_Velos_Sep14	4714_CK_LMveh_Velos_PD_Sep14	Aconitate hydratase, mitochondrial OS=Mus musculus GN=Aco2 PE=1 SV=1	Q99KI0	JAH_swissprot_2013_11.fasta	85465.9	1	8	8	15	0.000672	0.132	IVYGHLDDPANQEIER	K	G	0.992	25.9	29.6	16.6	0	0	1	0	2	1868.91	1955.62	100314	11202.4	69	84	Orange and Blue	TRUE
Velos_samples_Sep14_from_msfs_in_categories round 2 STARRING v2	LMvh	4714_LMveh_CK_Velos_Sep14	4714_CK_LMveh_Velos_PD_Sep14	Aconitate hydratase, mitochondrial OS=Mus musculus GN=Aco2 PE=1 SV=1	Q99KI0	JAH_swissprot_2013_11.fasta	85465.9	1	8	8	15	0.000672	0.132	NAVTQEFGPVPDTAR	R	Y	0.997	66.6	29.2	48.7	0	2	0	0	2	1601.79	2127.23	144644	8829.55	634	648	Orange and Blue	TRUE
Velos_samples_Sep14_from_msfs_in_categories round 2 STARRING v2	LMvh	4714_LMveh_CK_Velos_Sep14	4714_CK_LMveh_Velos_PD_Sep14	Aconitate hydratase, mitochondrial OS=Mus musculus GN=Aco2 PE=1 SV=1	Q99KI0	JAH_swissprot_2013_11.fasta	85465.9	1	8	8	15	0.000672	0.132	NTIVTSYNR	K	N	0.987	33.2	27.7	10.5	0	2	0	0	2	1067.55	1555	148905	15957.7	466	474	Orange and Blue	TRUE
Velos_samples_Sep14_from_msfs_in_categories round 2 STARRING v2	LMvh	4714_LMveh_CK_Velos_Sep14	4714_CK_LMveh_Velos_PD_Sep14	Aconitate hydratase, mitochondrial OS=Mus musculus GN=Aco2 PE=1 SV=1	Q99KI0	JAH_swissprot_2013_11.fasta	85465.9	1	8	8	15	0.000672	0.132	SQFTITPGSEQIR	K	A	0.997	34.8	29.6	24	0	2	0	0	2	1463.75	2104.24	115335	13349.9	412	424	Orange and Blue	TRUE
Velos_samples_Sep14_from_msfs_in_categories round 2 STARRING v2	LMvh	4714_LMveh_CK_Velos_Sep14	4714_CK_LMveh_Velos_PD_Sep14	Aconitate hydratase, mitochondrial OS=Mus musculus GN=Aco2 PE=1 SV=1	Q99KI0	JAH_swissprot_2013_11.fasta	85465.9	1	8	8	15	0.000672	0.132	VAMSHFEPSEYIR	K	Y	0.997	35.5	28	23.6	0	0	1	0	2	1581.74	2034.91	61299	9047.28	32	44	Orange and Blue	TRUE
Velos_samples_Sep14_from_msfs_in_categories round 2 STARRING v2	LMvh	4714_LMveh_CK_Velos_Sep14	4714_CK_LMveh_Velos_PD_Sep14	Aconitate hydratase, mitochondrial OS=Mus musculus GN=Aco2 PE=1 SV=1	Q99KI0	JAH_swissprot_2013_11.fasta	85465.9	1	8	8	15	0.000672	0.132	VDVSPTSQR	R	L	0.997	38	29.4	16.4	0	3	0	0	2	988.506	1274.74	307606	13152.3	556	564	Orange and Blue	TRUE
Velos_samples_Sep14_from_msfs_in_categories round 2 STARRING v2	LMvh	4714_LMveh_CK_Velos_Sep14	4714_CK_LMveh_Velos_PD_Sep14	Aconitate hydratase, mitochondrial OS=Mus musculus GN=Aco2 PE=1 SV=1	Q99KI0	JAH_swissprot_2013_11.fasta	85465.9	1	8	8	15	0.000672	0.132	WVVIGDENYGEGSSR	R	E	0.995	28.5	27.4	24.2	0	2	0	0	2	1667.77	2327.03	58924.2	4691.77	657	671	Orange and Blue	TRUE
Velos_samples_Sep14_from_msfs_in_categories round 2 STARRING v2	LMvh	4714_LMveh_CK_Velos_Sep14	4714_CK_LMveh_Velos_PD_Sep14	Galectin-3 OS=Mus musculus GN=Lgals3 PE=1 SV=3	P16110	JAH_swissprot_2013_11.fasta	27515.2	1	2	2	2	8.96e-05	0.0909	IQVLVEADHFK	K	V	0.989	27.6	27.3	14.3	0	0	1	0	2	1298.71	2190.6	195714	19845.6	214	224	Empty	TRUE
Velos_samples_Sep14_from_msfs_in_categories round 2 STARRING v2	LMvh	4714_LMveh_CK_Velos_Sep14	4714_CK_LMveh_Velos_PD_Sep14	Galectin-3 OS=Mus musculus GN=Lgals3 PE=1 SV=3	P16110	JAH_swissprot_2013_11.fasta	27515.2	1	2	2	2	8.96e-05	0.0909	QSAFPFESGKPFK	R	I	0.986	26.2	28.8	13.7	0	0	1	0	2	1469.74	2293.73	183402	9428.35	201	213	Empty	TRUE
Velos_samples_Sep14_from_msfs_in_categories round 2 STARRING v2	LMvh	4714_LMveh_CK_Velos_Sep14	4714_CK_LMveh_Velos_PD_Sep14	Succinate dehydrogenase [ubiquinone] flavoprotein subunit, mitochondrial OS=Mus musculus GN=Sdha PE=1 SV=1	Q8K2B3	JAH_swissprot_2013_11.fasta	72585.6	1	12	14	27	0.00121	0.27	AAFGLSEAGFNTACLTK	R	L	0.997	66.9	29.3	57.6	0	2	0	0	2	1757.85	2606.11	98129.8	8851.16	76	92	Orange and Blue	TRUE
Velos_samples_Sep14_from_msfs_in_categories round 2 STARRING v2	LMvh	4714_LMveh_CK_Velos_Sep14	4714_CK_LMveh_Velos_PD_Sep14	Succinate dehydrogenase [ubiquinone] flavoprotein subunit, mitochondrial OS=Mus musculus GN=Sdha PE=1 SV=1	Q8K2B3	JAH_swissprot_2013_11.fasta	72585.6	1	12	14	27	0.00121	0.27	AFGGQSLK	R	F	0.99	40	27.1	20.4	0	2	0	0	2	807.436	1522.94	465109	58487.7	172	179	Orange and Blue	TRUE
Velos_samples_Sep14_from_msfs_in_categories round 2 STARRING v2	LMvh	4714_LMveh_CK_Velos_Sep14	4714_CK_LMveh_Velos_PD_Sep14	Succinate dehydrogenase [ubiquinone] flavoprotein subunit, mitochondrial OS=Mus musculus GN=Sdha PE=1 SV=1	Q8K2B3	JAH_swissprot_2013_11.fasta	72585.6	1	12	14	27	0.00121	0.27	ANAGEESVMNLDK	K	L	0.997	68.7	26.2	60.8	0	4	0	0	2	1393.63	1568.26	442695	16658.1	486	498	Orange and Blue	TRUE
Velos_samples_Sep14_from_msfs_in_categories round 2 STARRING v2	LMvh	4714_LMveh_CK_Velos_Sep14	4714_CK_LMveh_Velos_PD_Sep14	Succinate dehydrogenase [ubiquinone] flavoprotein subunit, mitochondrial OS=Mus musculus GN=Sdha PE=1 SV=1	Q8K2B3	JAH_swissprot_2013_11.fasta	72585.6	1	12	14	27	0.00121	0.27	GEGGILINSQGER	R	F	0.997	66.3	28.6	58.4	0	2	0	0	2	1329.68	1846.51	300164	33539.1	313	325	Orange and Blue	TRUE
Velos_samples_Sep14_from_msfs_in_categories round 2 STARRING v2	LMvh	4714_LMveh_CK_Velos_Sep14	4714_CK_LMveh_Velos_PD_Sep14	Succinate dehydrogenase [ubiquinone] flavoprotein subunit, mitochondrial OS=Mus musculus GN=Sdha PE=1 SV=1	Q8K2B3	JAH_swissprot_2013_11.fasta	72585.6	1	12	14	27	0.00121	0.27	GSDWLGDQDAIHYMTEQAPASVVELENYGMPFSR	K	T	0.994	26.4	26.7	19.8	0	0	1	0	2	3845.71	2830.54	85055.1	1968.42	129	162	Orange and Blue	TRUE
Velos_samples_Sep14_from_msfs_in_categories round 2 STARRING v2	LMvh	4714_LMveh_CK_Velos_Sep14	4714_CK_LMveh_Velos_PD_Sep14	Succinate dehydrogenase [ubiquinone] flavoprotein subunit, mitochondrial OS=Mus musculus GN=Sdha PE=1 SV=1	Q8K2B3	JAH_swissprot_2013_11.fasta	72585.6	1	12	14	27	0.00121	0.27	HTLSYVDIK	K	T	0.988	28.3	29.6	13.5	0	1	0	0	2	1075.58	1871.42	127741	9971.48	625	633	Orange and Blue	TRUE
Velos_samples_Sep14_from_msfs_in_categories round 2 STARRING v2	LMvh	4714_LMveh_CK_Velos_Sep14	4714_CK_LMveh_Velos_PD_Sep14	Succinate dehydrogenase [ubiquinone] flavoprotein subunit, mitochondrial OS=Mus musculus GN=Sdha PE=1 SV=1	Q8K2B3	JAH_swissprot_2013_11.fasta	72585.6	1	12	14	27	0.00121	0.27	ISQLYGDLK	K	H	0.997	37.5	27.7	23.1	0	1	0	0	2	1036.57	2005.21	196672	17441.9	539	547	Orange and Blue	TRUE
Velos_samples_Sep14_from_msfs_in_categories round 2 STARRING v2	LMvh	4714_LMveh_CK_Velos_Sep14	4714_CK_LMveh_Velos_PD_Sep14	Succinate dehydrogenase [ubiquinone] flavoprotein subunit, mitochondrial OS=Mus musculus GN=Sdha PE=1 SV=1	Q8K2B3	JAH_swissprot_2013_11.fasta	72585.6	1	12	14	27	0.00121	0.27	NTVIATGGYGR	K	T	0.997	57	28.2	46.9	0	2	0	0	2	1108.57	1644.76	237939	29137.9	251	261	Orange and Blue	TRUE
Velos_samples_Sep14_from_msfs_in_categories round 2 STARRING v2	LMvh	4714_LMveh_CK_Velos_Sep14	4714_CK_LMveh_Velos_PD_Sep14	Succinate dehydrogenase [ubiquinone] flavoprotein subunit, mitochondrial OS=Mus musculus GN=Sdha PE=1 SV=1	Q8K2B3	JAH_swissprot_2013_11.fasta	72585.6	1	12	14	27	0.00121	0.27	SMQNHAAVFR	K	V	0.968	20.9	28.2	12.9	0	1	0	0	2	1176.56	1392.19	28241	2148.63	518	527	Orange and Blue	TRUE
Velos_samples_Sep14_from_msfs_in_categories round 2 STARRING v2	LMvh	4714_LMveh_CK_Velos_Sep14	4714_CK_LMveh_Velos_PD_Sep14	Succinate dehydrogenase [ubiquinone] flavoprotein subunit, mitochondrial OS=Mus musculus GN=Sdha PE=1 SV=1	Q8K2B3	JAH_swissprot_2013_11.fasta	72585.6	1	12	14	27	0.00121	0.27	VDEYDYSKPIQGQQK	R	K	0.997	53.8	29.5	43.4	0	1	4	0	2	1797.87	1609.24	401837	40542.4	601	615	Orange and Blue	TRUE
Velos_samples_Sep14_from_msfs_in_categories round 2 STARRING v2	LMvh	4714_LMveh_CK_Velos_Sep14	4714_CK_LMveh_Velos_PD_Sep14	Succinate dehydrogenase [ubiquinone] flavoprotein subunit, mitochondrial OS=Mus musculus GN=Sdha PE=1 SV=1	Q8K2B3	JAH_swissprot_2013_11.fasta	72585.6	1	12	14	27	0.00121	0.27	VGSVLQEGCEK	R	I	0.997	70.5	28.6	61	0	4	0	0	2	1205.58	1561.96	250195	27550.5	528	538	Orange and Blue	TRUE
Velos_samples_Sep14_from_msfs_in_categories round 2 STARRING v2	LMvh	4714_LMveh_CK_Velos_Sep14	4714_CK_LMveh_Velos_PD_Sep14	Succinate dehydrogenase [ubiquinone] flavoprotein subunit, mitochondrial OS=Mus musculus GN=Sdha PE=1 SV=1	Q8K2B3	JAH_swissprot_2013_11.fasta	72585.6	1	12	14	27	0.00121	0.27	VSDAISTQYPVVDHEFDAVVVGAGGAGLR	K	A	0.997	66.9	29.9	57.7	0	0	2	0	2	2929.47	2795.56	311278	9510.24	47	75	Orange and Blue	TRUE
Velos_samples_Sep14_from_msfs_in_categories round 2 STARRING v2	LMvh	4714_LMveh_CK_Velos_Sep14	4714_CK_LMveh_Velos_PD_Sep14	ADP-ribosylation factor 6 OS=Mus musculus GN=Arf6 PE=1 SV=2	P62331	JAH_swissprot_2013_11.fasta	20083	0.931	1	1	1	4.48e-05	0.0571	DAIILIFANK	R	Q	0.963	32.2	25	0	0	1	0	0	2	1117.66	2948.04	25282.8	3135.38	114	123	Empty	TRUE
Velos_samples_Sep14_from_msfs_in_categories round 2 STARRING v2	LMvh	4714_LMveh_CK_Velos_Sep14	4714_CK_LMveh_Velos_PD_Sep14	Transmembrane emp24 domain-containing protein 9 OS=Mus musculus GN=Tmed9 PE=2 SV=2	Q99KF1	JAH_swissprot_2013_11.fasta	27127.4	1	5	5	8	0.000358	0.247	DKLSELQLR	K	V	0.997	51.7	29	28	0	2	0	0	2	1101.63	1955.85	454166	52326.8	159	167	Orange and Blue	TRUE
Velos_samples_Sep14_from_msfs_in_categories round 2 STARRING v2	LMvh	4714_LMveh_CK_Velos_Sep14	4714_CK_LMveh_Velos_PD_Sep14	Transmembrane emp24 domain-containing protein 9 OS=Mus musculus GN=Tmed9 PE=2 SV=2	Q99KF1	JAH_swissprot_2013_11.fasta	27127.4	1	5	5	8	0.000358	0.247	EEYQPATPGLGMFVEVKDPEDK	R	V	0.975	24.4	29.2	12.4	0	0	1	0	2	2495.17	2403.62	267522	15068.8	74	95	Orange and Blue	TRUE
Velos_samples_Sep14_from_msfs_in_categories round 2 STARRING v2	LMvh	4714_LMveh_CK_Velos_Sep14	4714_CK_LMveh_Velos_PD_Sep14	Transmembrane emp24 domain-containing protein 9 OS=Mus musculus GN=Tmed9 PE=2 SV=2	Q99KF1	JAH_swissprot_2013_11.fasta	27127.4	1	5	5	8	0.000358	0.247	FSLFAGGMLR	K	V	0.997	39.4	27.2	29	0	2	0	0	2	1114.57	2662.23	207462	26508	129	138	Orange and Blue	TRUE
Velos_samples_Sep14_from_msfs_in_categories round 2 STARRING v2	LMvh	4714_LMveh_CK_Velos_Sep14	4714_CK_LMveh_Velos_PD_Sep14	Transmembrane emp24 domain-containing protein 9 OS=Mus musculus GN=Tmed9 PE=2 SV=2	Q99KF1	JAH_swissprot_2013_11.fasta	27127.4	1	5	5	8	0.000358	0.247	QLVEQVEQIQK	R	E	0.997	76.5	27.2	18.3	0	2	0	0	2	1341.74	1941.36	1192490	73581.3	170	180	Orange and Blue	TRUE
Velos_samples_Sep14_from_msfs_in_categories round 2 STARRING v2	LMvh	4714_LMveh_CK_Velos_Sep14	4714_CK_LMveh_Velos_PD_Sep14	Transmembrane emp24 domain-containing protein 9 OS=Mus musculus GN=Tmed9 PE=2 SV=2	Q99KF1	JAH_swissprot_2013_11.fasta	27127.4	1	5	5	8	0.000358	0.247	QLVEQVEQIQKEQNYQR	R	W	0.995	29	30.1	19.2	0	0	1	0	2	2160.1	2040.75	98275.9	5465.42	170	186	Orange and Blue	TRUE
Velos_samples_Sep14_from_msfs_in_categories round 2 STARRING v2	LMvh	4714_LMveh_CK_Velos_Sep14	4714_CK_LMveh_Velos_PD_Sep14	40S ribosomal protein S13 OS=Mus musculus GN=Rps13 PE=2 SV=2	P62301	JAH_swissprot_2013_11.fasta	17223.3	1	5	5	7	0.000314	0.291	DSHGVAQVR	R	F	0.983	25.4	25.9	14.1	0	2	0	0	2	968.491	1105.02	109828	19990	56	64	Empty	TRUE
Velos_samples_Sep14_from_msfs_in_categories round 2 STARRING v2	LMvh	4714_LMveh_CK_Velos_Sep14	4714_CK_LMveh_Velos_PD_Sep14	40S ribosomal protein S13 OS=Mus musculus GN=Rps13 PE=2 SV=2	P62301	JAH_swissprot_2013_11.fasta	17223.3	1	5	5	7	0.000314	0.291	GLSQSALPYR	K	R	0.993	33.1	29	24.5	0	1	0	0	2	1091.58	1917.16	294641	33390.4	10	19	Empty	TRUE
Velos_samples_Sep14_from_msfs_in_categories round 2 STARRING v2	LMvh	4714_LMveh_CK_Velos_Sep14	4714_CK_LMveh_Velos_PD_Sep14	40S ribosomal protein S13 OS=Mus musculus GN=Rps13 PE=2 SV=2	P62301	JAH_swissprot_2013_11.fasta	17223.3	1	5	5	7	0.000314	0.291	GLTPSQIGVILR	K	D	0.997	36.2	25	23.4	0	1	0	0	2	1253.76	2639.97	155312	20516.2	44	55	Empty	TRUE
Velos_samples_Sep14_from_msfs_in_categories round 2 STARRING v2	LMvh	4714_LMveh_CK_Velos_Sep14	4714_CK_LMveh_Velos_PD_Sep14	40S ribosomal protein S13 OS=Mus musculus GN=Rps13 PE=2 SV=2	P62301	JAH_swissprot_2013_11.fasta	17223.3	1	5	5	7	0.000314	0.291	KGLTPSQIGVILR	K	D	0.997	56.8	25	31.9	0	0	2	0	2	1381.85	2406.54	199187	27289.8	43	55	Empty	TRUE
Velos_samples_Sep14_from_msfs_in_categories round 2 STARRING v2	LMvh	4714_LMveh_CK_Velos_Sep14	4714_CK_LMveh_Velos_PD_Sep14	40S ribosomal protein S13 OS=Mus musculus GN=Rps13 PE=2 SV=2	P62301	JAH_swissprot_2013_11.fasta	17223.3	1	5	5	7	0.000314	0.291	LTSDDVKEQIYK	K	L	0.997	35	28.4	27.9	0	1	0	0	2	1438.74	1744.19	73483.5	2927.94	28	39	Empty	TRUE
Velos_samples_Sep14_from_msfs_in_categories round 2 STARRING v2	LMvh	4714_LMveh_CK_Velos_Sep14	4714_CK_LMveh_Velos_PD_Sep14	Sterol-4-alpha-carboxylate 3-dehydrogenase, decarboxylating OS=Mus musculus GN=Nsdhl PE=2 SV=1	Q9R1J0	JAH_swissprot_2013_11.fasta	40686.6	1	5	5	12	0.000538	0.182	AVLDANDPK	R	K	0.997	33.4	25.9	21.7	0	4	0	0	2	942.489	1392.49	479247	32572.7	171	179	Orange and Blue	TRUE
Velos_samples_Sep14_from_msfs_in_categories round 2 STARRING v2	LMvh	4714_LMveh_CK_Velos_Sep14	4714_CK_LMveh_Velos_PD_Sep14	Sterol-4-alpha-carboxylate 3-dehydrogenase, decarboxylating OS=Mus musculus GN=Nsdhl PE=2 SV=1	Q9R1J0	JAH_swissprot_2013_11.fasta	40686.6	1	5	5	12	0.000538	0.182	DPQLVPILIDAAR	R	K	0.997	39.8	25.6	32.9	0	1	0	0	2	1420.82	2969.54	739474	83030.3	197	209	Orange and Blue	TRUE
Velos_samples_Sep14_from_msfs_in_categories round 2 STARRING v2	LMvh	4714_LMveh_CK_Velos_Sep14	4714_CK_LMveh_Velos_PD_Sep14	Sterol-4-alpha-carboxylate 3-dehydrogenase, decarboxylating OS=Mus musculus GN=Nsdhl PE=2 SV=1	Q9R1J0	JAH_swissprot_2013_11.fasta	40686.6	1	5	5	12	0.000538	0.182	GYTVNVFDIHQGFDNPR	R	V	0.997	47.6	29.6	33.9	0	0	3	0	2	1978.94	2561.84	656368	48008.9	50	66	Orange and Blue	TRUE
Velos_samples_Sep14_from_msfs_in_categories round 2 STARRING v2	LMvh	4714_LMveh_CK_Velos_Sep14	4714_CK_LMveh_Velos_PD_Sep14	Sterol-4-alpha-carboxylate 3-dehydrogenase, decarboxylating OS=Mus musculus GN=Nsdhl PE=2 SV=1	Q9R1J0	JAH_swissprot_2013_11.fasta	40686.6	1	5	5	12	0.000538	0.182	ILTGLNYEAPK	R	Y	0.997	53.4	28.7	36.5	0	2	0	0	2	1218.67	2151.19	160279	17536.6	271	281	Orange and Blue	TRUE
Velos_samples_Sep14_from_msfs_in_categories round 2 STARRING v2	LMvh	4714_LMveh_CK_Velos_Sep14	4714_CK_LMveh_Velos_PD_Sep14	Sterol-4-alpha-carboxylate 3-dehydrogenase, decarboxylating OS=Mus musculus GN=Nsdhl PE=2 SV=1	Q9R1J0	JAH_swissprot_2013_11.fasta	40686.6	1	5	5	12	0.000538	0.182	LFGYRPLVTMDEAVER	K	T	0.997	44.1	29.7	35.1	0	0	2	0	2	1911.96	2372.21	250317	32832.5	335	350	Orange and Blue	TRUE
Velos_samples_Sep14_from_msfs_in_categories round 2 STARRING v2	LMvh	4714_LMveh_CK_Velos_Sep14	4714_CK_LMveh_Velos_PD_Sep14	Transferrin receptor protein 1 OS=Mus musculus GN=Tfrc PE=1 SV=1	Q62351	JAH_swissprot_2013_11.fasta	85734.1	1	16	16	41	0.00184	0.262	AGEITFAEK	R	V	0.997	56.1	28.4	36.3	0	5	0	0	2	965.494	1815.41	450561	42182.4	261	269	Orange and Blue	TRUE
Velos_samples_Sep14_from_msfs_in_categories round 2 STARRING v2	LMvh	4714_LMveh_CK_Velos_Sep14	4714_CK_LMveh_Velos_PD_Sep14	Transferrin receptor protein 1 OS=Mus musculus GN=Tfrc PE=1 SV=1	Q62351	JAH_swissprot_2013_11.fasta	85734.1	1	16	16	41	0.00184	0.262	DALGAGVAAK	R	S	0.997	42.9	27.9	20.2	0	4	0	0	2	872.484	1502.04	325109	44405.6	412	421	Orange and Blue	TRUE
Velos_samples_Sep14_from_msfs_in_categories round 2 STARRING v2	LMvh	4714_LMveh_CK_Velos_Sep14	4714_CK_LMveh_Velos_PD_Sep14	Transferrin receptor protein 1 OS=Mus musculus GN=Tfrc PE=1 SV=1	Q62351	JAH_swissprot_2013_11.fasta	85734.1	1	16	16	41	0.00184	0.262	EAGSQKDESLAYYIENQFHEFK	R	F	0.959	27.8	28.5	20.1	0	0	1	0	2	2633.22	2862.11	53635	4372.52	158	179	Orange and Blue	TRUE
Velos_samples_Sep14_from_msfs_in_categories round 2 STARRING v2	LMvh	4714_LMveh_CK_Velos_Sep14	4714_CK_LMveh_Velos_PD_Sep14	Transferrin receptor protein 1 OS=Mus musculus GN=Tfrc PE=1 SV=1	Q62351	JAH_swissprot_2013_11.fasta	85734.1	1	16	16	41	0.00184	0.262	GYEEPDRYVVVGAQR	K	D	0.984	28.5	29.8	16.4	0	0	1	0	2	1737.86	1912.14	192870	13269.7	397	411	Orange and Blue	TRUE
Velos_samples_Sep14_from_msfs_in_categories round 2 STARRING v2	LMvh	4714_LMveh_CK_Velos_Sep14	4714_CK_LMveh_Velos_PD_Sep14	Transferrin receptor protein 1 OS=Mus musculus GN=Tfrc PE=1 SV=1	Q62351	JAH_swissprot_2013_11.fasta	85734.1	1	16	16	41	0.00184	0.262	LAETEETDKSETMETEDVPTSSR	K	L	0.997	73	26	61.1	0	0	4	0	2	2601.14	1507.47	342312	16610.5	101	123	Orange and Blue	TRUE
Velos_samples_Sep14_from_msfs_in_categories round 2 STARRING v2	LMvh	4714_LMveh_CK_Velos_Sep14	4714_CK_LMveh_Velos_PD_Sep14	Transferrin receptor protein 1 OS=Mus musculus GN=Tfrc PE=1 SV=1	Q62351	JAH_swissprot_2013_11.fasta	85734.1	1	16	16	41	0.00184	0.262	LAQVFSDMISK	K	D	0.997	64.9	27.9	49.5	0	1	0	0	2	1254.64	2090.93	315133	17641.2	432	442	Orange and Blue	TRUE
Velos_samples_Sep14_from_msfs_in_categories round 2 STARRING v2	LMvh	4714_LMveh_CK_Velos_Sep14	4714_CK_LMveh_Velos_PD_Sep14	Transferrin receptor protein 1 OS=Mus musculus GN=Tfrc PE=1 SV=1	Q62351	JAH_swissprot_2013_11.fasta	85734.1	1	16	16	41	0.00184	0.262	LDTYEALTQK	R	V	0.997	71.4	28.3	32.5	0	3	0	0	2	1181.61	1943.98	394030	39491.3	573	582	Orange and Blue	TRUE
Velos_samples_Sep14_from_msfs_in_categories round 2 STARRING v2	LMvh	4714_LMveh_CK_Velos_Sep14	4714_CK_LMveh_Velos_PD_Sep14	Transferrin receptor protein 1 OS=Mus musculus GN=Tfrc PE=1 SV=1	Q62351	JAH_swissprot_2013_11.fasta	85734.1	1	16	16	41	0.00184	0.262	LELSQNQNVK	K	L	0.997	48.5	29.1	27.1	0	2	0	0	2	1172.63	1539.35	95404.1	9715	367	376	Orange and Blue	TRUE
Velos_samples_Sep14_from_msfs_in_categories round 2 STARRING v2	LMvh	4714_LMveh_CK_Velos_Sep14	4714_CK_LMveh_Velos_PD_Sep14	Transferrin receptor protein 1 OS=Mus musculus GN=Tfrc PE=1 SV=1	Q62351	JAH_swissprot_2013_11.fasta	85734.1	1	16	16	41	0.00184	0.262	LNSIEFADTIK	K	Q	0.997	71.6	28.5	57.8	0	4	0	0	2	1250.66	2360.58	341402	30849.3	137	147	Orange and Blue	TRUE
Velos_samples_Sep14_from_msfs_in_categories round 2 STARRING v2	LMvh	4714_LMveh_CK_Velos_Sep14	4714_CK_LMveh_Velos_PD_Sep14	Transferrin receptor protein 1 OS=Mus musculus GN=Tfrc PE=1 SV=1	Q62351	JAH_swissprot_2013_11.fasta	85734.1	1	16	16	41	0.00184	0.262	QLSQNTYTPR	K	E	0.997	56	29.2	41.4	0	3	0	0	2	1207.61	1468.44	309634	21793	148	157	Orange and Blue	TRUE
Velos_samples_Sep14_from_msfs_in_categories round 2 STARRING v2	LMvh	4714_LMveh_CK_Velos_Sep14	4714_CK_LMveh_Velos_PD_Sep14	Transferrin receptor protein 1 OS=Mus musculus GN=Tfrc PE=1 SV=1	Q62351	JAH_swissprot_2013_11.fasta	85734.1	1	16	16	41	0.00184	0.262	SAFSNLFGGEPLSYTR	R	F	0.997	64.2	29.6	60.7	0	4	0	0	2	1745.85	2908.56	447817	41879.6	7	22	Orange and Blue	TRUE
Velos_samples_Sep14_from_msfs_in_categories round 2 STARRING v2	LMvh	4714_LMveh_CK_Velos_Sep14	4714_CK_LMveh_Velos_PD_Sep14	Transferrin receptor protein 1 OS=Mus musculus GN=Tfrc PE=1 SV=1	Q62351	JAH_swissprot_2013_11.fasta	85734.1	1	16	16	41	0.00184	0.262	SSVGTGLLLK	K	L	0.997	46.9	25	31.2	0	1	0	0	2	974.588	2214.9	371060	19386.9	422	431	Orange and Blue	TRUE
Velos_samples_Sep14_from_msfs_in_categories round 2 STARRING v2	LMvh	4714_LMveh_CK_Velos_Sep14	4714_CK_LMveh_Velos_PD_Sep14	Transferrin receptor protein 1 OS=Mus musculus GN=Tfrc PE=1 SV=1	Q62351	JAH_swissprot_2013_11.fasta	85734.1	1	16	16	41	0.00184	0.262	VEYHFLSPYVSPR	K	E	0.997	34.5	29.6	22.3	0	0	1	0	2	1593.81	2407.88	85192.5	9508.24	684	696	Orange and Blue	TRUE
Velos_samples_Sep14_from_msfs_in_categories round 2 STARRING v2	LMvh	4714_LMveh_CK_Velos_Sep14	4714_CK_LMveh_Velos_PD_Sep14	Transferrin receptor protein 1 OS=Mus musculus GN=Tfrc PE=1 SV=1	Q62351	JAH_swissprot_2013_11.fasta	85734.1	1	16	16	41	0.00184	0.262	VPQLNQMVR	K	T	0.997	43.8	28.1	26.8	0	4	0	0	2	1100.59	1628.06	416281	55588.6	583	591	Orange and Blue	TRUE
Velos_samples_Sep14_from_msfs_in_categories round 2 STARRING v2	LMvh	4714_LMveh_CK_Velos_Sep14	4714_CK_LMveh_Velos_PD_Sep14	Transferrin receptor protein 1 OS=Mus musculus GN=Tfrc PE=1 SV=1	Q62351	JAH_swissprot_2013_11.fasta	85734.1	1	16	16	41	0.00184	0.262	VSASPLLYTLMGK	K	I	0.997	65.3	27.8	56	0	2	0	0	2	1395.76	2617.8	208468	18791.7	499	511	Orange and Blue	TRUE
Velos_samples_Sep14_from_msfs_in_categories round 2 STARRING v2	LMvh	4714_LMveh_CK_Velos_Sep14	4714_CK_LMveh_Velos_PD_Sep14	Transferrin receptor protein 1 OS=Mus musculus GN=Tfrc PE=1 SV=1	Q62351	JAH_swissprot_2013_11.fasta	85734.1	1	16	16	41	0.00184	0.262	WNIDSSCK	R	L	0.99	25.4	25	16	0	1	0	0	2	1009.44	1735.7	44659.5	4765.73	359	366	Orange and Blue	TRUE
Velos_samples_Sep14_from_msfs_in_categories round 2 STARRING v2	LMvh	4714_LMveh_CK_Velos_Sep14	4714_CK_LMveh_Velos_PD_Sep14	Scavenger receptor class A member 5 OS=Mus musculus GN=Scara5 PE=1 SV=1	Q8K299	JAH_swissprot_2013_11.fasta	53667.4	1	1	1	2	8.96e-05	0.0326	VGVLGEELADVGGALR	R	G	0.997	56.8	27.7	44.1	0	2	0	0	2	1554.85	2855.72	29701.3	4385.38	213	228	Empty	TRUE
Velos_samples_Sep14_from_msfs_in_categories round 2 STARRING v2	LMvh	4714_LMveh_CK_Velos_Sep14	4714_CK_LMveh_Velos_PD_Sep14	Actin-related protein 3 OS=Mus musculus GN=Actr3 PE=1 SV=3	Q99JY9	JAH_swissprot_2013_11.fasta	47357.7	1	4	4	8	0.000358	0.127	GVDDLDFFIGDEAIEKPTYATK	K	W	0.997	54.8	30.3	36.3	0	0	2	0	2	2444.19	2877.36	172028	15524	54	75	Empty	TRUE
Velos_samples_Sep14_from_msfs_in_categories round 2 STARRING v2	LMvh	4714_LMveh_CK_Velos_Sep14	4714_CK_LMveh_Velos_PD_Sep14	Actin-related protein 3 OS=Mus musculus GN=Actr3 PE=1 SV=3	Q99JY9	JAH_swissprot_2013_11.fasta	47357.7	1	4	4	8	0.000358	0.127	LSEELSGGR	K	L	0.986	37.5	29.4	0	0	2	0	0	2	947.479	1444.74	105469	18911.9	349	357	Empty	TRUE
Velos_samples_Sep14_from_msfs_in_categories round 2 STARRING v2	LMvh	4714_LMveh_CK_Velos_Sep14	4714_CK_LMveh_Velos_PD_Sep14	Actin-related protein 3 OS=Mus musculus GN=Actr3 PE=1 SV=3	Q99JY9	JAH_swissprot_2013_11.fasta	47357.7	1	4	4	8	0.000358	0.127	NIVLSGGSTMFR	K	D	0.997	45.8	28.1	36.8	0	3	0	0	2	1297.66	2107.08	176187	17469	318	329	Empty	TRUE
Velos_samples_Sep14_from_msfs_in_categories round 2 STARRING v2	LMvh	4714_LMveh_CK_Velos_Sep14	4714_CK_LMveh_Velos_PD_Sep14	Actin-related protein 3 OS=Mus musculus GN=Actr3 PE=1 SV=3	Q99JY9	JAH_swissprot_2013_11.fasta	47357.7	1	4	4	8	0.000358	0.127	QYTGVNAISK	K	K	0.997	42	27.7	21.9	0	1	0	0	2	1080.57	1586.44	76137.1	9255.26	255	264	Empty	TRUE
Velos_samples_Sep14_from_msfs_in_categories round 2 STARRING v2	LMvh	4714_LMveh_CK_Velos_Sep14	4714_CK_LMveh_Velos_PD_Sep14	Trifunctional enzyme subunit beta, mitochondrial OS=Mus musculus GN=Hadhb PE=1 SV=1	Q99JY0	JAH_swissprot_2013_11.fasta	51388	1	5	5	8	0.000358	0.0968	IPFLLSGTSYK	R	D	0.997	39.5	26.1	24.4	0	1	0	0	2	1225.68	2722.15	128686	9773.35	63	73	Orange and Blue	TRUE
Velos_samples_Sep14_from_msfs_in_categories round 2 STARRING v2	LMvh	4714_LMveh_CK_Velos_Sep14	4714_CK_LMveh_Velos_PD_Sep14	Trifunctional enzyme subunit beta, mitochondrial OS=Mus musculus GN=Hadhb PE=1 SV=1	Q99JY0	JAH_swissprot_2013_11.fasta	51388	1	5	5	8	0.000358	0.0968	LAAAFAVSR	R	M	0.997	69.5	26.5	44.8	0	3	0	0	2	905.52	1988.55	173125	24202.4	231	239	Orange and Blue	TRUE
Velos_samples_Sep14_from_msfs_in_categories round 2 STARRING v2	LMvh	4714_LMveh_CK_Velos_Sep14	4714_CK_LMveh_Velos_PD_Sep14	Trifunctional enzyme subunit beta, mitochondrial OS=Mus musculus GN=Hadhb PE=1 SV=1	Q99JY0	JAH_swissprot_2013_11.fasta	51388	1	5	5	8	0.000358	0.0968	LVMAAANR	R	L	0.964	27.7	29.7	8.25	0	1	0	0	2	861.461	1125.81	112891	14858.7	438	445	Orange and Blue	TRUE
Velos_samples_Sep14_from_msfs_in_categories round 2 STARRING v2	LMvh	4714_LMveh_CK_Velos_Sep14	4714_CK_LMveh_Velos_PD_Sep14	Trifunctional enzyme subunit beta, mitochondrial OS=Mus musculus GN=Hadhb PE=1 SV=1	Q99JY0	JAH_swissprot_2013_11.fasta	51388	1	5	5	8	0.000358	0.0968	MEQDEYALR	R	S	0.997	51	25	35.5	0	2	0	0	2	1170.51	1611.19	113133	9826.38	240	248	Orange and Blue	TRUE
Velos_samples_Sep14_from_msfs_in_categories round 2 STARRING v2	LMvh	4714_LMveh_CK_Velos_Sep14	4714_CK_LMveh_Velos_PD_Sep14	Trifunctional enzyme subunit beta, mitochondrial OS=Mus musculus GN=Hadhb PE=1 SV=1	Q99JY0	JAH_swissprot_2013_11.fasta	51388	1	5	5	8	0.000358	0.0968	NIVVVEGVR	K	I	0.997	37.1	25	20.7	0	1	0	0	2	984.584	2007.2		21872.8	54	62	Orange and Blue	TRUE
Velos_samples_Sep14_from_msfs_in_categories round 2 STARRING v2	LMvh	4714_LMveh_CK_Velos_Sep14	4714_CK_LMveh_Velos_PD_Sep14	Arginine and glutamate-rich protein 1 OS=Mus musculus GN=Arglu1 PE=1 SV=2	Q3UL36	JAH_swissprot_2013_11.fasta	32887.9	1	3	3	3	0.000134	0.0886	LIEEETAR	K	R	0.98	28.4	29.1	10.7	0	1	0	0	2	960.5	1381.5	17398.9	1393.8	123	130	Empty	TRUE
Velos_samples_Sep14_from_msfs_in_categories round 2 STARRING v2	LMvh	4714_LMveh_CK_Velos_Sep14	4714_CK_LMveh_Velos_PD_Sep14	Arginine and glutamate-rich protein 1 OS=Mus musculus GN=Arglu1 PE=1 SV=2	Q3UL36	JAH_swissprot_2013_11.fasta	32887.9	1	3	3	3	0.000134	0.0886	QLLEELER	K	Q	0.967	25	28.9	11.4	0	1	0	0	2	1029.56	2214.32	14987.7	3585.85	169	176	Empty	TRUE
Velos_samples_Sep14_from_msfs_in_categories round 2 STARRING v2	LMvh	4714_LMveh_CK_Velos_Sep14	4714_CK_LMveh_Velos_PD_Sep14	Arginine and glutamate-rich protein 1 OS=Mus musculus GN=Arglu1 PE=1 SV=2	Q3UL36	JAH_swissprot_2013_11.fasta	32887.9	1	3	3	3	0.000134	0.0886	RVEELVAK	R	R	0.958	25.4	27.6	9.81	0	1	0	0	2	943.557	1425.84	18085.9	938.647	131	138	Empty	TRUE
Velos_samples_Sep14_from_msfs_in_categories round 2 STARRING v2	LMvh	4714_LMveh_CK_Velos_Sep14	4714_CK_LMveh_Velos_PD_Sep14	Epithelial cell adhesion molecule OS=Mus musculus GN=Epcam PE=2 SV=1	Q99JW5	JAH_swissprot_2013_11.fasta	35019.3	1	5	5	8	0.000358	0.26	ESPYDHQSLQTALQEAFTSR	R	Y	0.997	63.7	29.6	52.6	0	0	3	0	2	2308.08	2751.33	917245	79949.2	154	173	Orange and Blue	TRUE
Velos_samples_Sep14_from_msfs_in_categories round 2 STARRING v2	LMvh	4714_LMveh_CK_Velos_Sep14	4714_CK_LMveh_Velos_PD_Sep14	Epithelial cell adhesion molecule OS=Mus musculus GN=Epcam PE=2 SV=1	Q99JW5	JAH_swissprot_2013_11.fasta	35019.3	1	5	5	8	0.000358	0.26	GESLFHSSK	K	S	0.973	30.6	28.4	8.62	0	1	0	0	2	991.484	1521.42	50285.5	10618.1	222	230	Orange and Blue	TRUE
Velos_samples_Sep14_from_msfs_in_categories round 2 STARRING v2	LMvh	4714_LMveh_CK_Velos_Sep14	4714_CK_LMveh_Velos_PD_Sep14	Epithelial cell adhesion molecule OS=Mus musculus GN=Epcam PE=2 SV=1	Q99JW5	JAH_swissprot_2013_11.fasta	35019.3	1	5	5	8	0.000358	0.26	IKPEGAIQNNDGLYDPDCDEQGLFK	R	A	0.997	43.8	29.3	34.8	0	0	2	0	2	2836.31	2372.21	326979	16996	82	106	Orange and Blue	TRUE
Velos_samples_Sep14_from_msfs_in_categories round 2 STARRING v2	LMvh	4714_LMveh_CK_Velos_Sep14	4714_CK_LMveh_Velos_PD_Sep14	Epithelial cell adhesion molecule OS=Mus musculus GN=Epcam PE=2 SV=1	Q99JW5	JAH_swissprot_2013_11.fasta	35019.3	1	5	5	8	0.000358	0.26	TDKDTEITCSER	R	V	0.995	27.9	25.9	27.1	0	1	0	0	2	1454.64	1195.79	17536.7	903.184	127	138	Orange and Blue	TRUE
Velos_samples_Sep14_from_msfs_in_categories round 2 STARRING v2	LMvh	4714_LMveh_CK_Velos_Sep14	4714_CK_LMveh_Velos_PD_Sep14	Epithelial cell adhesion molecule OS=Mus musculus GN=Epcam PE=2 SV=1	Q99JW5	JAH_swissprot_2013_11.fasta	35019.3	1	5	5	8	0.000358	0.26	TQDDVDIADVAYYFEK	K	D	0.997	66.3	27.2	57.7	0	1	0	0	2	1891.86	2969.17	1275950	81908.5	203	218	Orange and Blue	TRUE
Velos_samples_Sep14_from_msfs_in_categories round 2 STARRING v2	LMvh	4714_LMveh_CK_Velos_Sep14	4714_CK_LMveh_Velos_PD_Sep14	Niemann-Pick C1 protein OS=Mus musculus GN=Npc1 PE=1 SV=2	O35604	JAH_swissprot_2013_11.fasta	142888	0.996	1	1	2	8.96e-05	0.00783	TSADYTDAMK	K	K	0.992	23.6	25	19.3	0	2	0	0	2	1118.47	1152.54	7653.81	1933.17	1046	1055	Orange and Blue	TRUE
Velos_samples_Sep14_from_msfs_in_categories round 2 STARRING v2	LMvh	4714_LMveh_CK_Velos_Sep14	4714_CK_LMveh_Velos_PD_Sep14	Far upstream element-binding protein 2 OS=Mus musculus GN=Khsrp PE=1 SV=2	Q3U0V1	JAH_swissprot_2013_11.fasta	76775.2	0.992	1	1	1	4.48e-05	0.0107	IQNDAGVR	K	I	0.96	26.4	25.8	10.2	0	1	0	0	2	872.458	1073.23	48222.5	5219.57	349	356	Empty	TRUE
Velos_samples_Sep14_from_msfs_in_categories round 2 STARRING v2	LMvh	4714_LMveh_CK_Velos_Sep14	4714_CK_LMveh_Velos_PD_Sep14	Plastin-3 OS=Mus musculus GN=Pls3 PE=1 SV=3	Q99K51	JAH_swissprot_2013_11.fasta	70744.7	1	4	4	5	0.000224	0.073	AESMLQQADK	R	L	0.997	37	26.8	27.9	0	1	0	0	2	1136.53	1113.9	15973.6	1468.71	337	346	Orange and Blue	TRUE
Velos_samples_Sep14_from_msfs_in_categories round 2 STARRING v2	LMvh	4714_LMveh_CK_Velos_Sep14	4714_CK_LMveh_Velos_PD_Sep14	Plastin-3 OS=Mus musculus GN=Pls3 PE=1 SV=3	Q99K51	JAH_swissprot_2013_11.fasta	70744.7	1	4	4	5	0.000224	0.073	ALENDPDCR	K	H	0.994	28.1	25	21.1	0	2	0	0	2	1089.46	1175.54	9382.95	2689.92	136	144	Orange and Blue	TRUE
Velos_samples_Sep14_from_msfs_in_categories round 2 STARRING v2	LMvh	4714_LMveh_CK_Velos_Sep14	4714_CK_LMveh_Velos_PD_Sep14	Plastin-3 OS=Mus musculus GN=Pls3 PE=1 SV=3	Q99K51	JAH_swissprot_2013_11.fasta	70744.7	1	4	4	5	0.000224	0.073	MINLSVPDTIDER	K	A	0.997	38.1	29.6	24	0	1	0	0	2	1518.75	2355.64	42835.5	2693.31	169	181	Orange and Blue	TRUE
Velos_samples_Sep14_from_msfs_in_categories round 2 STARRING v2	LMvh	4714_LMveh_CK_Velos_Sep14	4714_CK_LMveh_Velos_PD_Sep14	Plastin-3 OS=Mus musculus GN=Pls3 PE=1 SV=3	Q99K51	JAH_swissprot_2013_11.fasta	70744.7	1	4	4	5	0.000224	0.073	VYALPEDLVEVKPK	R	M	0.98	25	27.2	13.7	0	0	1	0	2	1599.9	2452.48	95845	7904.19	600	613	Orange and Blue	TRUE
Velos_samples_Sep14_from_msfs_in_categories round 2 STARRING v2	LMvh	4714_LMveh_CK_Velos_Sep14	4714_CK_LMveh_Velos_PD_Sep14	Coproporphyrinogen-III oxidase, mitochondrial OS=Mus musculus GN=Cpox PE=1 SV=2	P36552	JAH_swissprot_2013_11.fasta	49714.9	1	3	3	3	0.000134	0.07	EAEILEVLR	K	H	0.997	50.9	28.4	17.8	0	1	0	0	2	1071.6	2669.86	117370	9118.95	428	436	Empty	TRUE
Velos_samples_Sep14_from_msfs_in_categories round 2 STARRING v2	LMvh	4714_LMveh_CK_Velos_Sep14	4714_CK_LMveh_Velos_PD_Sep14	Coproporphyrinogen-III oxidase, mitochondrial OS=Mus musculus GN=Cpox PE=1 SV=2	P36552	JAH_swissprot_2013_11.fasta	49714.9	1	3	3	3	0.000134	0.07	FGLFTPGSR	K	I	0.996	33	27.3	19.6	0	1	0	0	2	981.515	2467.66	69857.6	6535.18	394	402	Empty	TRUE
Velos_samples_Sep14_from_msfs_in_categories round 2 STARRING v2	LMvh	4714_LMveh_CK_Velos_Sep14	4714_CK_LMveh_Velos_PD_Sep14	Coproporphyrinogen-III oxidase, mitochondrial OS=Mus musculus GN=Cpox PE=1 SV=2	P36552	JAH_swissprot_2013_11.fasta	49714.9	1	3	3	3	0.000134	0.07	IESILMSLPLTAR	R	W	0.997	55.8	27.1	46.5	0	1	0	0	2	1459.82	2898.86	65276.6	6451.88	403	415	Empty	TRUE
Velos_samples_Sep14_from_msfs_in_categories round 2 STARRING v2	LMvh	4714_LMveh_CK_Velos_Sep14	4714_CK_LMveh_Velos_PD_Sep14	Sideroflexin-1 OS=Mus musculus GN=Sfxn1 PE=1 SV=3	Q99JR1	JAH_swissprot_2013_11.fasta	35649.8	1	8	10	26	0.00116	0.301	ASHFFTVTDPR	R	N	0.956	28.7	29.3	5.59	0	0	2	0	2	1277.63	2026.53	354623	53609.8	25	35	Orange and Blue	TRUE
Velos_samples_Sep14_from_msfs_in_categories round 2 STARRING v2	LMvh	4714_LMveh_CK_Velos_Sep14	4714_CK_LMveh_Velos_PD_Sep14	Sideroflexin-1 OS=Mus musculus GN=Sfxn1 PE=1 SV=3	Q99JR1	JAH_swissprot_2013_11.fasta	35649.8	1	8	10	26	0.00116	0.301	LGESTNAAK	R	Q	0.997	49	29.5	15.9	0	2	0	0	2	890.458	982.374	555900	50258.4	215	223	Orange and Blue	TRUE
Velos_samples_Sep14_from_msfs_in_categories round 2 STARRING v2	LMvh	4714_LMveh_CK_Velos_Sep14	4714_CK_LMveh_Velos_PD_Sep14	Sideroflexin-1 OS=Mus musculus GN=Sfxn1 PE=1 SV=3	Q99JR1	JAH_swissprot_2013_11.fasta	35649.8	1	8	10	26	0.00116	0.301	NILLTNEQLENAR	R	K	0.997	82.4	28.7	60.7	0	4	0	0	2	1527.81	2227.11	960542	60504.4	36	48	Orange and Blue	TRUE
Velos_samples_Sep14_from_msfs_in_categories round 2 STARRING v2	LMvh	4714_LMveh_CK_Velos_Sep14	4714_CK_LMveh_Velos_PD_Sep14	Sideroflexin-1 OS=Mus musculus GN=Sfxn1 PE=1 SV=3	Q99JR1	JAH_swissprot_2013_11.fasta	35649.8	1	8	10	26	0.00116	0.301	QAITQVVISR	K	I	0.997	70.4	27.1	48.3	0	2	0	0	2	1114.66	1983.94	630680	70434.7	224	233	Orange and Blue	TRUE
Velos_samples_Sep14_from_msfs_in_categories round 2 STARRING v2	LMvh	4714_LMveh_CK_Velos_Sep14	4714_CK_LMveh_Velos_PD_Sep14	Sideroflexin-1 OS=Mus musculus GN=Sfxn1 PE=1 SV=3	Q99JR1	JAH_swissprot_2013_11.fasta	35649.8	1	8	10	26	0.00116	0.301	QGIVPAGLTENELWR	R	A	0.997	52.8	28.9	19.7	0	2	0	0	2	1682.89	2780.39	431963	49186.5	56	70	Orange and Blue	TRUE
Velos_samples_Sep14_from_msfs_in_categories round 2 STARRING v2	LMvh	4714_LMveh_CK_Velos_Sep14	4714_CK_LMveh_Velos_PD_Sep14	Sideroflexin-1 OS=Mus musculus GN=Sfxn1 PE=1 SV=3	Q99JR1	JAH_swissprot_2013_11.fasta	35649.8	1	8	10	26	0.00116	0.301	SSMSVTSLEDELQASIQR	K	T	0.997	57.7	29.5	49.8	0	2	2	0	2	1996.95	2686.17	894996	58286.6	291	308	Orange and Blue	TRUE
Velos_samples_Sep14_from_msfs_in_categories round 2 STARRING v2	LMvh	4714_LMveh_CK_Velos_Sep14	4714_CK_LMveh_Velos_PD_Sep14	Sideroflexin-1 OS=Mus musculus GN=Sfxn1 PE=1 SV=3	Q99JR1	JAH_swissprot_2013_11.fasta	35649.8	1	8	10	26	0.00116	0.301	VGIPVTDENGTR	K	L	0.997	39.4	28.5	27.6	0	6	0	0	2	1258.63	1804.15	1281940	100449	203	214	Orange and Blue	TRUE
Velos_samples_Sep14_from_msfs_in_categories round 2 STARRING v2	LMvh	4714_LMveh_CK_Velos_Sep14	4714_CK_LMveh_Velos_PD_Sep14	Sideroflexin-1 OS=Mus musculus GN=Sfxn1 PE=1 SV=3	Q99JR1	JAH_swissprot_2013_11.fasta	35649.8	1	8	10	26	0.00116	0.301	WDQSTFIGR	R	A	0.992	52.8	27.4	0	0	4	0	0	2	1109.54	2174.22	427846	61089.5	16	24	Orange and Blue	TRUE	Q91V61
Velos_samples_Sep14_from_msfs_in_categories round 2 STARRING v2	LMvh	4714_LMveh_CK_Velos_Sep14	4714_CK_LMveh_Velos_PD_Sep14	Large neutral amino acids transporter small subunit 1 OS=Mus musculus GN=Slc7a5 PE=1 SV=2	Q9Z127	JAH_swissprot_2013_11.fasta	55874	1	2	2	4	0.000179	0.0566	DMGQGDASNLQQK	K	L	0.997	56.6	25	48.6	0	2	0	0	2	1407.62	1123.66	49127.6	3909.67	223	235	Orange and Blue	TRUE
Velos_samples_Sep14_from_msfs_in_categories round 2 STARRING v2	LMvh	4714_LMveh_CK_Velos_Sep14	4714_CK_LMveh_Velos_PD_Sep14	Large neutral amino acids transporter small subunit 1 OS=Mus musculus GN=Slc7a5 PE=1 SV=2	Q9Z127	JAH_swissprot_2013_11.fasta	55874	1	2	2	4	0.000179	0.0566	RGDGADPEGEGVTLQR	R	N	0.997	54.4	28.7	36.6	0	0	2	0	2	1656.79	1584.41	250477	23105	34	49	Orange and Blue	TRUE
Velos_samples_Sep14_from_msfs_in_categories round 2 STARRING v2	LMvh	4714_LMveh_CK_Velos_Sep14	4714_CK_LMveh_Velos_PD_Sep14	Squalene monooxygenase OS=Mus musculus GN=Sqle PE=2 SV=1	P52019	JAH_swissprot_2013_11.fasta	63771.8	1	4	4	5	0.000224	0.0909	AAMAEPNVK	K	F	0.983	27.9	28.5	12.2	0	1	0	0	2	946.466	1099.33	41650.5	7168.38	234	242	Empty	TRUE
Velos_samples_Sep14_from_msfs_in_categories round 2 STARRING v2	LMvh	4714_LMveh_CK_Velos_Sep14	4714_CK_LMveh_Velos_PD_Sep14	Squalene monooxygenase OS=Mus musculus GN=Sqle PE=2 SV=1	P52019	JAH_swissprot_2013_11.fasta	63771.8	1	4	4	5	0.000224	0.0909	DIPDLYDDAAIFQAK	K	K	0.977	30	29.7	17.3	0	1	0	0	2	1694.83	2891.44	39923.1	6637.18	435	449	Empty	TRUE
Velos_samples_Sep14_from_msfs_in_categories round 2 STARRING v2	LMvh	4714_LMveh_CK_Velos_Sep14	4714_CK_LMveh_Velos_PD_Sep14	Squalene monooxygenase OS=Mus musculus GN=Sqle PE=2 SV=1	P52019	JAH_swissprot_2013_11.fasta	63771.8	1	4	4	5	0.000224	0.0909	ELHAPLTVVADGLFSK	K	F	0.997	37.2	27.2	24.3	0	0	1	0	2	1696.93	2867	81768.8	5073.93	273	288	Empty	TRUE
Velos_samples_Sep14_from_msfs_in_categories round 2 STARRING v2	LMvh	4714_LMveh_CK_Velos_Sep14	4714_CK_LMveh_Velos_PD_Sep14	Squalene monooxygenase OS=Mus musculus GN=Sqle PE=2 SV=1	P52019	JAH_swissprot_2013_11.fasta	63771.8	1	4	4	5	0.000224	0.0909	GVLILGDAYNLR	R	H	0.997	58.4	27.2	55.4	0	2	0	0	2	1303.74	2716.16	107056	14540.1	400	411	Empty	TRUE
Velos_samples_Sep14_from_msfs_in_categories round 2 STARRING v2	LMvh	4714_LMveh_CK_Velos_Sep14	4714_CK_LMveh_Velos_PD_Sep14	Keratin, type II cytoskeletal 5 OS=Mus musculus GN=Krt5 PE=1 SV=1	Q922U2	JAH_swissprot_2013_11.fasta	61768	1	7	7	26	0.00116	0.153	AQYEDIANR	K	S	0.995	27	27.9	20.7	0	1	0	0	2	1079.51	1512.27	103539	10901.9	338	346	Empty	FALSE	P11679
Velos_samples_Sep14_from_msfs_in_categories round 2 STARRING v2	LMvh	4714_LMveh_CK_Velos_Sep14	4714_CK_LMveh_Velos_PD_Sep14	Keratin, type II cytoskeletal 5 OS=Mus musculus GN=Krt5 PE=1 SV=1	Q922U2	JAH_swissprot_2013_11.fasta	61768	1	7	7	26	0.00116	0.153	DVDAAYMNK	K	V	0.978	19.5	25	15.5	0	2	0	0	2	1026.46	1559.81	107693	11044.8	272	280	Empty	TRUE
Velos_samples_Sep14_from_msfs_in_categories round 2 STARRING v2	LMvh	4714_LMveh_CK_Velos_Sep14	4714_CK_LMveh_Velos_PD_Sep14	Keratin, type II cytoskeletal 5 OS=Mus musculus GN=Krt5 PE=1 SV=1	Q922U2	JAH_swissprot_2013_11.fasta	61768	1	7	7	26	0.00116	0.153	FASFIDKVR	K	F	0.979	37	25.9	0	0	1	0	0	2	1082.6	2130.71	14317.6	3108	173	181	Empty	FALSE	Q9DCV7,P11679
Velos_samples_Sep14_from_msfs_in_categories round 2 STARRING v2	LMvh	4714_LMveh_CK_Velos_Sep14	4714_CK_LMveh_Velos_PD_Sep14	Keratin, type II cytoskeletal 5 OS=Mus musculus GN=Krt5 PE=1 SV=1	Q922U2	JAH_swissprot_2013_11.fasta	61768	1	7	7	26	0.00116	0.153	KLLEGEECR	R	L	0.997	44.2	29	35.5	0	1	0	0	2	1133.56	1392.84	12124.7	807.222	466	474	Empty	TRUE
Velos_samples_Sep14_from_msfs_in_categories round 2 STARRING v2	LMvh	4714_LMveh_CK_Velos_Sep14	4714_CK_LMveh_Velos_PD_Sep14	Keratin, type II cytoskeletal 5 OS=Mus musculus GN=Krt5 PE=1 SV=1	Q922U2	JAH_swissprot_2013_11.fasta	61768	1	7	7	26	0.00116	0.153	LLEGEECR	K	L	0.99	38.2	27.1	18.7	0	2	0	0	2	1005.47	1415.13	191623	26056.7	467	474	Empty	TRUE
Velos_samples_Sep14_from_msfs_in_categories round 2 STARRING v2	LMvh	4714_LMveh_CK_Velos_Sep14	4714_CK_LMveh_Velos_PD_Sep14	Keratin, type II cytoskeletal 5 OS=Mus musculus GN=Krt5 PE=1 SV=1	Q922U2	JAH_swissprot_2013_11.fasta	61768	1	7	7	26	0.00116	0.153	NKYEDEINKR	K	T	0.994	29	28.9	17.9	0	0	4	0	2	1308.65	1357.87	786419	49471.4	250	259	Empty	FALSE	P11679
Velos_samples_Sep14_from_msfs_in_categories round 2 STARRING v2	LMvh	4714_LMveh_CK_Velos_Sep14	4714_CK_LMveh_Velos_PD_Sep14	Keratin, type II cytoskeletal 5 OS=Mus musculus GN=Krt5 PE=1 SV=1	Q922U2	JAH_swissprot_2013_11.fasta	61768	1	7	7	26	0.00116	0.153	SLDLDSIIAEVK	R	A	0.997	77.4	29.2	53.2	0	10	0	0	2	1302.72	2966.34	5336080	932582	326	337	Empty	TRUE
Velos_samples_Sep14_from_msfs_in_categories round 2 STARRING v2	LMvh	4714_LMveh_CK_Velos_Sep14	4714_CK_LMveh_Velos_PD_Sep14	Keratin, type II cytoskeletal 5 OS=Mus musculus GN=Krt5 PE=1 SV=1	Q922U2	JAH_swissprot_2013_11.fasta	61768	1	7	7	26	0.00116	0.153	TEAESWYQTK	R	Y	0.997	41.5	25.4	34.7	0	2	0	0	2	1242.56	1794.14	89213.5	6468.4	349	358	Empty	TRUE
Velos_samples_Sep14_from_msfs_in_categories round 2 STARRING v2	LMvh	4714_LMveh_CK_Velos_Sep14	4714_CK_LMveh_Velos_PD_Sep14	Keratin, type II cytoskeletal 5 OS=Mus musculus GN=Krt5 PE=1 SV=1	Q922U2	JAH_swissprot_2013_11.fasta	61768	1	7	7	26	0.00116	0.153	TTAENEFVMLK	R	K	0.997	59.5	27.6	50.6	0	2	0	0	2	1298.63	2108.31	40060.4	4936.67	260	270	Empty	TRUE
Velos_samples_Sep14_from_msfs_in_categories round 2 STARRING v2	LMvh	4714_LMveh_CK_Velos_Sep14	4714_CK_LMveh_Velos_PD_Sep14	Keratin, type II cytoskeletal 5 OS=Mus musculus GN=Krt5 PE=1 SV=1	Q922U2	JAH_swissprot_2013_11.fasta	61768	1	7	7	26	0.00116	0.153	YEELQQTAGR	K	H	0.997	61.2	28.5	43.4	0	7	0	0	2	1194.58	1440.76	289735	26470.5	359	368	Empty	TRUE
Velos_samples_Sep14_from_msfs_in_categories round 2 STARRING v2	LMvh	4714_LMveh_CK_Velos_Sep14	4714_CK_LMveh_Velos_PD_Sep14	60S ribosomal protein L18 OS=Mus musculus GN=Rpl18 PE=2 SV=3	P35980	JAH_swissprot_2013_11.fasta	21645.4	1	4	4	9	0.000403	0.245	GTVLLSGPR	R	K	0.997	53	25.4	28.9	0	4	0	0	2	899.531	1874.46	4992680	145959	135	143	Empty	TRUE
Velos_samples_Sep14_from_msfs_in_categories round 2 STARRING v2	LMvh	4714_LMveh_CK_Velos_Sep14	4714_CK_LMveh_Velos_PD_Sep14	60S ribosomal protein L18 OS=Mus musculus GN=Rpl18 PE=2 SV=3	P35980	JAH_swissprot_2013_11.fasta	21645.4	1	4	4	9	0.000403	0.245	ILTFDQLALESPK	K	G	0.997	95.7	28	75.6	0	2	0	0	2	1474.82	2783.93	1132090	60462.9	120	132	Empty	TRUE
Velos_samples_Sep14_from_msfs_in_categories round 2 STARRING v2	LMvh	4714_LMveh_CK_Velos_Sep14	4714_CK_LMveh_Velos_PD_Sep14	60S ribosomal protein L18 OS=Mus musculus GN=Rpl18 PE=2 SV=3	P35980	JAH_swissprot_2013_11.fasta	21645.4	1	4	4	9	0.000403	0.245	TAVVVGTVTDDVR	K	I	0.997	49.7	28.5	36.2	0	2	0	0	2	1331.72	2014.05		23145.4	79	91	Empty	TRUE
Velos_samples_Sep14_from_msfs_in_categories round 2 STARRING v2	LMvh	4714_LMveh_CK_Velos_Sep14	4714_CK_LMveh_Velos_PD_Sep14	60S ribosomal protein L18 OS=Mus musculus GN=Rpl18 PE=2 SV=3	P35980	JAH_swissprot_2013_11.fasta	21645.4	1	4	4	9	0.000403	0.245	TNSTFNQVVLK	R	R	0.997	70.7	28	45.7	0	1	0	0	2	1250.67	2064.96	98572.3	8168.42	39	49	Empty	TRUE
Velos_samples_Sep14_from_msfs_in_categories round 2 STARRING v2	LMvh	4714_LMveh_CK_Velos_Sep14	4714_CK_LMveh_Velos_PD_Sep14	Isocitrate dehydrogenase [NAD] subunit alpha, mitochondrial OS=Mus musculus GN=Idh3a PE=1 SV=1	Q9D6R2	JAH_swissprot_2013_11.fasta	39639.4	1	4	4	7	0.000314	0.112	IAEFAFEYAR	R	N	0.997	71.2	28.5	55.1	0	3	0	0	2	1216.6	2520.33	469878	28263.9	179	188	Orange and Blue	TRUE
Velos_samples_Sep14_from_msfs_in_categories round 2 STARRING v2	LMvh	4714_LMveh_CK_Velos_Sep14	4714_CK_LMveh_Velos_PD_Sep14	Isocitrate dehydrogenase [NAD] subunit alpha, mitochondrial OS=Mus musculus GN=Idh3a PE=1 SV=1	Q9D6R2	JAH_swissprot_2013_11.fasta	39639.4	1	4	4	7	0.000314	0.112	NVTAIQGPGGK	R	W	0.99	24.3	26.1	16.6	0	1	0	0	2	1041.57	1472.09	73117.5	10430.3	67	77	Orange and Blue	TRUE
Velos_samples_Sep14_from_msfs_in_categories round 2 STARRING v2	LMvh	4714_LMveh_CK_Velos_Sep14	4714_CK_LMveh_Velos_PD_Sep14	Isocitrate dehydrogenase [NAD] subunit alpha, mitochondrial OS=Mus musculus GN=Idh3a PE=1 SV=1	Q9D6R2	JAH_swissprot_2013_11.fasta	39639.4	1	4	4	7	0.000314	0.112	SNVTAVHK	R	A	0.986	32.4	25	11.7	0	1	0	0	2	855.468	934.938	182080	10143.9	193	200	Orange and Blue	TRUE
Velos_samples_Sep14_from_msfs_in_categories round 2 STARRING v2	LMvh	4714_LMveh_CK_Velos_Sep14	4714_CK_LMveh_Velos_PD_Sep14	Isocitrate dehydrogenase [NAD] subunit alpha, mitochondrial OS=Mus musculus GN=Idh3a PE=1 SV=1	Q9D6R2	JAH_swissprot_2013_11.fasta	39639.4	1	4	4	7	0.000314	0.112	TPYTDVNIVTIR	K	E	0.997	72.6	28.7	59.1	0	2	0	0	2	1391.75	2385.55	292852	32205.3	135	146	Orange and Blue	TRUE
Velos_samples_Sep14_from_msfs_in_categories round 2 STARRING v2	LMvh	4714_LMveh_CK_Velos_Sep14	4714_CK_LMveh_Velos_PD_Sep14	60S ribosomal protein L12 OS=Mus musculus GN=Rpl12 PE=1 SV=2	P35979	JAH_swissprot_2013_11.fasta	17805	1	7	7	14	0.000627	0.594	CTGGEVGATSALAPK	R	I	0.997	51.3	29.1	33.5	0	2	0	0	2	1418.69	1727.53	116082	8221.03	17	31	Empty	TRUE
Velos_samples_Sep14_from_msfs_in_categories round 2 STARRING v2	LMvh	4714_LMveh_CK_Velos_Sep14	4714_CK_LMveh_Velos_PD_Sep14	60S ribosomal protein L12 OS=Mus musculus GN=Rpl12 PE=1 SV=2	P35979	JAH_swissprot_2013_11.fasta	17805	1	7	7	14	0.000627	0.594	EILGTAQSVGCNVDGR	K	H	0.997	64.5	29.3	61.3	0	2	0	0	2	1675.81	1943.33	201189	15469.9	131	146	Empty	TRUE
Velos_samples_Sep14_from_msfs_in_categories round 2 STARRING v2	LMvh	4714_LMveh_CK_Velos_Sep14	4714_CK_LMveh_Velos_PD_Sep14	60S ribosomal protein L12 OS=Mus musculus GN=Rpl12 PE=1 SV=2	P35979	JAH_swissprot_2013_11.fasta	17805	1	7	7	14	0.000627	0.594	HPHDIIDDINSGAVECPAS	R	-	0.991	24.9	26.9	19.4	0	0	1	0	2	2046.92	2230.75	186048	7117	147	165	Empty	TRUE
Velos_samples_Sep14_from_msfs_in_categories round 2 STARRING v2	LMvh	4714_LMveh_CK_Velos_Sep14	4714_CK_LMveh_Velos_PD_Sep14	60S ribosomal protein L12 OS=Mus musculus GN=Rpl12 PE=1 SV=2	P35979	JAH_swissprot_2013_11.fasta	17805	1	7	7	14	0.000627	0.594	HSGNITFDEIVNIAR	K	Q	0.997	62.1	29.4	43.5	0	0	2	0	2	1685.86	2680.98	497982	30294.3	100	114	Empty	TRUE
Velos_samples_Sep14_from_msfs_in_categories round 2 STARRING v2	LMvh	4714_LMveh_CK_Velos_Sep14	4714_CK_LMveh_Velos_PD_Sep14	60S ribosomal protein L12 OS=Mus musculus GN=Rpl12 PE=1 SV=2	P35979	JAH_swissprot_2013_11.fasta	17805	1	7	7	14	0.000627	0.594	IGPLGLSPK	K	K	0.997	44.4	25	28.2	0	2	0	0	2	881.546	2158.67	1211220	111289	32	40	Empty	TRUE
Velos_samples_Sep14_from_msfs_in_categories round 2 STARRING v2	LMvh	4714_LMveh_CK_Velos_Sep14	4714_CK_LMveh_Velos_PD_Sep14	60S ribosomal protein L12 OS=Mus musculus GN=Rpl12 PE=1 SV=2	P35979	JAH_swissprot_2013_11.fasta	17805	1	7	7	14	0.000627	0.594	KVGDDIAK	K	A	0.99	45.2	29.9	24.5	0	2	0	0	2	845.473	1118.44	329416	28460.2	41	48	Empty	TRUE
Velos_samples_Sep14_from_msfs_in_categories round 2 STARRING v2	LMvh	4714_LMveh_CK_Velos_Sep14	4714_CK_LMveh_Velos_PD_Sep14	60S ribosomal protein L12 OS=Mus musculus GN=Rpl12 PE=1 SV=2	P35979	JAH_swissprot_2013_11.fasta	17805	1	7	7	14	0.000627	0.594	QAQIEVVPSASALIIK	R	A	0.997	59	25	46.4	0	3	0	0	2	1666.97	2705.04	492994	49300	68	83	Empty	TRUE
Velos_samples_Sep14_from_msfs_in_categories round 2 STARRING v2	LMvh	4714_LMveh_CK_Velos_Sep14	4714_CK_LMveh_Velos_PD_Sep14	Protein disulfide-isomerase A6 OS=Mus musculus GN=Pdia6 PE=1 SV=3	Q922R8	JAH_swissprot_2013_11.fasta	48101.4	1	11	11	25	0.00112	0.334	ALDLFSDNAPPPELLEIINEDIAK	R	K	0.978	25.6	29.4	20.7	0	0	1	0	2	2637.37	2972.54	2433690	73699.1	265	288	Orange and Blue	TRUE
Velos_samples_Sep14_from_msfs_in_categories round 2 STARRING v2	LMvh	4714_LMveh_CK_Velos_Sep14	4714_CK_LMveh_Velos_PD_Sep14	Protein disulfide-isomerase A6 OS=Mus musculus GN=Pdia6 PE=1 SV=3	Q922R8	JAH_swissprot_2013_11.fasta	48101.4	1	11	11	25	0.00112	0.334	DVVELTDDTFDK	K	N	0.997	38.5	27.4	29	0	1	0	0	2	1396.65	2318.46	89561.7	6024.78	161	172	Orange and Blue	TRUE
Velos_samples_Sep14_from_msfs_in_categories round 2 STARRING v2	LMvh	4714_LMveh_CK_Velos_Sep14	4714_CK_LMveh_Velos_PD_Sep14	Protein disulfide-isomerase A6 OS=Mus musculus GN=Pdia6 PE=1 SV=3	Q922R8	JAH_swissprot_2013_11.fasta	48101.4	1	11	11	25	0.00112	0.334	GESPVDYDGGR	K	T	0.997	61	25	47.1	0	4	0	0	2	1151.5	1498.84	555687	43320.7	246	256	Orange and Blue	TRUE
Velos_samples_Sep14_from_msfs_in_categories round 2 STARRING v2	LMvh	4714_LMveh_CK_Velos_Sep14	4714_CK_LMveh_Velos_PD_Sep14	Protein disulfide-isomerase A6 OS=Mus musculus GN=Pdia6 PE=1 SV=3	Q922R8	JAH_swissprot_2013_11.fasta	48101.4	1	11	11	25	0.00112	0.334	GSFSEQGINEFLR	K	E	0.997	76.4	28.1	48.7	0	3	0	0	2	1483.72	2603	719487	55147.7	374	386	Orange and Blue	TRUE
Velos_samples_Sep14_from_msfs_in_categories round 2 STARRING v2	LMvh	4714_LMveh_CK_Velos_Sep14	4714_CK_LMveh_Velos_PD_Sep14	Protein disulfide-isomerase A6 OS=Mus musculus GN=Pdia6 PE=1 SV=3	Q922R8	JAH_swissprot_2013_11.fasta	48101.4	1	11	11	25	0.00112	0.334	GSTAPVGGGSFPTITPR	R	E	0.997	75	30	68.2	0	5	0	0	2	1601.83	2238.87	1070450	69848.2	393	409	Orange and Blue	TRUE
Velos_samples_Sep14_from_msfs_in_categories round 2 STARRING v2	LMvh	4714_LMveh_CK_Velos_Sep14	4714_CK_LMveh_Velos_PD_Sep14	Protein disulfide-isomerase A6 OS=Mus musculus GN=Pdia6 PE=1 SV=3	Q922R8	JAH_swissprot_2013_11.fasta	48101.4	1	11	11	25	0.00112	0.334	LAAVDATVNQVLASR	K	Y	0.997	79.2	27.7	69.6	0	4	0	0	2	1527.85	2519.27	1533020	96414.2	217	231	Orange and Blue	TRUE
Velos_samples_Sep14_from_msfs_in_categories round 2 STARRING v2	LMvh	4714_LMveh_CK_Velos_Sep14	4714_CK_LMveh_Velos_PD_Sep14	Protein disulfide-isomerase A6 OS=Mus musculus GN=Pdia6 PE=1 SV=3	Q922R8	JAH_swissprot_2013_11.fasta	48101.4	1	11	11	25	0.00112	0.334	NKPEDYQGGR	K	T	0.947	21.4	27.8	9.47	0	0	1	0	2	1163.54	988.619	147085	5731.69	109	118	Orange and Blue	TRUE
Velos_samples_Sep14_from_msfs_in_categories round 2 STARRING v2	LMvh	4714_LMveh_CK_Velos_Sep14	4714_CK_LMveh_Velos_PD_Sep14	Protein disulfide-isomerase A6 OS=Mus musculus GN=Pdia6 PE=1 SV=3	Q922R8	JAH_swissprot_2013_11.fasta	48101.4	1	11	11	25	0.00112	0.334	NLEPEWAAAATEVK	K	E	0.997	38.7	28.8	18.3	0	1	0	0	2	1528.76	2441.82	177110	7497.38	195	208	Orange and Blue	TRUE
Velos_samples_Sep14_from_msfs_in_categories round 2 STARRING v2	LMvh	4714_LMveh_CK_Velos_Sep14	4714_CK_LMveh_Velos_PD_Sep14	Protein disulfide-isomerase A6 OS=Mus musculus GN=Pdia6 PE=1 SV=3	Q922R8	JAH_swissprot_2013_11.fasta	48101.4	1	11	11	25	0.00112	0.334	NSYLEVLLK	R	L	0.997	49.6	26.4	34.8	0	2	0	0	2	1078.61	2771.47	267363	29633.2	314	322	Orange and Blue	TRUE
Velos_samples_Sep14_from_msfs_in_categories round 2 STARRING v2	LMvh	4714_LMveh_CK_Velos_Sep14	4714_CK_LMveh_Velos_PD_Sep14	Protein disulfide-isomerase A6 OS=Mus musculus GN=Pdia6 PE=1 SV=3	Q922R8	JAH_swissprot_2013_11.fasta	48101.4	1	11	11	25	0.00112	0.334	TGEAIVDAALSALR	R	Q	0.997	58.3	28.4	44.5	0	2	0	0	2	1386.76	2972.25	1090580	190159	119	132	Orange and Blue	TRUE
Velos_samples_Sep14_from_msfs_in_categories round 2 STARRING v2	LMvh	4714_LMveh_CK_Velos_Sep14	4714_CK_LMveh_Velos_PD_Sep14	Protein disulfide-isomerase A6 OS=Mus musculus GN=Pdia6 PE=1 SV=3	Q922R8	JAH_swissprot_2013_11.fasta	48101.4	1	11	11	25	0.00112	0.334	VGAVNADK	K	H	0.99	33.9	28.8	15.3	0	1	0	0	2	773.415	978.104	12732.6	2554.14	78	85	Orange and Blue	TRUE
Velos_samples_Sep14_from_msfs_in_categories round 2 STARRING v2	LMvh	4714_LMveh_CK_Velos_Sep14	4714_CK_LMveh_Velos_PD_Sep14	Leucine-rich repeat-containing protein 59 OS=Mus musculus GN=Lrrc59 PE=2 SV=1	Q922Q8	JAH_swissprot_2013_11.fasta	34878	1	5	5	9	0.000403	0.231	DKLDGNELDLSLSDLNEVPVK	R	E	0.997	62.6	30	46	0	0	1	0	2	2313.18	2749.21	564753	24359.6	13	33	Orange and Blue	TRUE
Velos_samples_Sep14_from_msfs_in_categories round 2 STARRING v2	LMvh	4714_LMveh_CK_Velos_Sep14	4714_CK_LMveh_Velos_PD_Sep14	Leucine-rich repeat-containing protein 59 OS=Mus musculus GN=Lrrc59 PE=2 SV=1	Q922Q8	JAH_swissprot_2013_11.fasta	34878	1	5	5	9	0.000403	0.231	LQQLPADFGR	K	L	0.997	36.8	29.8	27.2	0	2	0	0	2	1144.61	2107.25	380723	30302.9	74	83	Orange and Blue	TRUE
Velos_samples_Sep14_from_msfs_in_categories round 2 STARRING v2	LMvh	4714_LMveh_CK_Velos_Sep14	4714_CK_LMveh_Velos_PD_Sep14	Leucine-rich repeat-containing protein 59 OS=Mus musculus GN=Lrrc59 PE=2 SV=1	Q922Q8	JAH_swissprot_2013_11.fasta	34878	1	5	5	9	0.000403	0.231	LVNLQHLDLLNNR	R	L	0.995	27.6	26.3	20.6	0	0	2	0	2	1561.88	2548.4	478243	75220.7	84	96	Orange and Blue	TRUE
Velos_samples_Sep14_from_msfs_in_categories round 2 STARRING v2	LMvh	4714_LMveh_CK_Velos_Sep14	4714_CK_LMveh_Velos_PD_Sep14	Leucine-rich repeat-containing protein 59 OS=Mus musculus GN=Lrrc59 PE=2 SV=1	Q922Q8	JAH_swissprot_2013_11.fasta	34878	1	5	5	9	0.000403	0.231	LVTLPVSFAQLK	R	N	0.997	61.9	25	42.3	0	2	0	0	2	1315.8	2918.98	432744	28667.5	97	108	Orange and Blue	TRUE
Velos_samples_Sep14_from_msfs_in_categories round 2 STARRING v2	LMvh	4714_LMveh_CK_Velos_Sep14	4714_CK_LMveh_Velos_PD_Sep14	Leucine-rich repeat-containing protein 59 OS=Mus musculus GN=Lrrc59 PE=2 SV=1	Q922Q8	JAH_swissprot_2013_11.fasta	34878	1	5	5	9	0.000403	0.231	WLDLKDNPLDPVLAK	K	V	0.997	29.9	26.5	21.3	0	0	2	0	2	1736.96	2870.56	618945	36185.3	112	126	Orange and Blue	TRUE
Velos_samples_Sep14_from_msfs_in_categories round 2 STARRING v2	LMvh	4714_LMveh_CK_Velos_Sep14	4714_CK_LMveh_Velos_PD_Sep14	Tubulin alpha-1B chain OS=Mus musculus GN=Tuba1b PE=1 SV=2	P05213	JAH_swissprot_2013_11.fasta	50151.7	1	6	8	24	0.00108	0.177	AVCMLSNTTAIAEAWAR	R	L	0.997	53.6	30	43.3	0	4	3	0	2	1864.9	2867.22	445030	12389.5	374	390	Empty	TRUE
Velos_samples_Sep14_from_msfs_in_categories round 2 STARRING v2	LMvh	4714_LMveh_CK_Velos_Sep14	4714_CK_LMveh_Velos_PD_Sep14	Tubulin alpha-1B chain OS=Mus musculus GN=Tuba1b PE=1 SV=2	P05213	JAH_swissprot_2013_11.fasta	50151.7	1	6	8	24	0.00108	0.177	AVFVDLEPTVIDEVR	R	T	0.997	82.2	29.3	59.9	0	6	3	0	2	1701.91	2895.65	879992	48829.5	65	79	Empty	TRUE
Velos_samples_Sep14_from_msfs_in_categories round 2 STARRING v2	LMvh	4714_LMveh_CK_Velos_Sep14	4714_CK_LMveh_Velos_PD_Sep14	Tubulin alpha-1B chain OS=Mus musculus GN=Tuba1b PE=1 SV=2	P05213	JAH_swissprot_2013_11.fasta	50151.7	1	6	8	24	0.00108	0.177	AVFVDLEPTVIDEVRTGTYR	R	Q	0.997	50.6	29	32.3	0	0	3	0	2	2280.19	2840.32	1164350	13249	65	84	Empty	TRUE
Velos_samples_Sep14_from_msfs_in_categories round 2 STARRING v2	LMvh	4714_LMveh_CK_Velos_Sep14	4714_CK_LMveh_Velos_PD_Sep14	Tubulin alpha-1B chain OS=Mus musculus GN=Tuba1b PE=1 SV=2	P05213	JAH_swissprot_2013_11.fasta	50151.7	1	6	8	24	0.00108	0.177	AYHEQLSVAEITNACFEPANQMVK	K	C	0.997	37.7	29.7	26.2	0	0	2	0	2	2750.29	2556.34	208696	6023.66	281	304	Empty	TRUE
Velos_samples_Sep14_from_msfs_in_categories round 2 STARRING v2	LMvh	4714_LMveh_CK_Velos_Sep14	4714_CK_LMveh_Velos_PD_Sep14	Tubulin alpha-1B chain OS=Mus musculus GN=Tuba1b PE=1 SV=2	P05213	JAH_swissprot_2013_11.fasta	50151.7	1	6	8	24	0.00108	0.177	DVNAAIATIK	K	T	0.997	48.8	28.8	37	0	1	0	0	2	1015.58	2039.89	103910	11888.4	327	336	Empty	TRUE
Velos_samples_Sep14_from_msfs_in_categories round 2 STARRING v2	LMvh	4714_LMveh_CK_Velos_Sep14	4714_CK_LMveh_Velos_PD_Sep14	Tubulin alpha-1B chain OS=Mus musculus GN=Tuba1b PE=1 SV=2	P05213	JAH_swissprot_2013_11.fasta	50151.7	1	6	8	24	0.00108	0.177	EIIDLVLDR	K	I	0.997	37.5	27.6	21.4	0	2	0	0	2	1085.62	2770.16	109591	13228.5	113	121	Empty	TRUE
Velos_samples_Sep14_from_msfs_in_categories round 2 STARRING v2	LMvh	4714_LMveh_CK_Velos_Sep14	4714_CK_LMveh_Velos_PD_Sep14	MOSC domain-containing protein 2, mitochondrial OS=Mus musculus GN=Marc2 PE=1 SV=1	Q922Q1	JAH_swissprot_2013_11.fasta	38194.5	1	5	5	7	0.000314	0.175	CVLTTVDPDTGIIDR	R	K	0.997	37.9	30.1	24.2	0	1	0	0	2	1674.84	2366.14	41134.1	3702.07	274	288	Orange and Blue	TRUE
Velos_samples_Sep14_from_msfs_in_categories round 2 STARRING v2	LMvh	4714_LMveh_CK_Velos_Sep14	4714_CK_LMveh_Velos_PD_Sep14	MOSC domain-containing protein 2, mitochondrial OS=Mus musculus GN=Marc2 PE=1 SV=1	Q922Q1	JAH_swissprot_2013_11.fasta	38194.5	1	5	5	7	0.000314	0.175	LGLPGQPR	R	S	0.983	35.2	25	8.33	0	1	0	0	2	837.494	1825.41	197629	18296.7	12	19	Orange and Blue	TRUE
Velos_samples_Sep14_from_msfs_in_categories round 2 STARRING v2	LMvh	4714_LMveh_CK_Velos_Sep14	4714_CK_LMveh_Velos_PD_Sep14	MOSC domain-containing protein 2, mitochondrial OS=Mus musculus GN=Marc2 PE=1 SV=1	Q922Q1	JAH_swissprot_2013_11.fasta	38194.5	1	5	5	7	0.000314	0.175	LVQFDTSMK	R	G	0.997	36.7	27.1	19.6	0	2	0	0	2	1084.53	1787.01	204752	24021.1	179	187	Orange and Blue	TRUE
Velos_samples_Sep14_from_msfs_in_categories round 2 STARRING v2	LMvh	4714_LMveh_CK_Velos_Sep14	4714_CK_LMveh_Velos_PD_Sep14	MOSC domain-containing protein 2, mitochondrial OS=Mus musculus GN=Marc2 PE=1 SV=1	Q922Q1	JAH_swissprot_2013_11.fasta	38194.5	1	5	5	7	0.000314	0.175	QLQQVGTVSK	R	V	0.997	50	29.5	37.3	0	2	0	0	2	1087.61	1406.39	88769.9	17379.4	50	59	Orange and Blue	TRUE
Velos_samples_Sep14_from_msfs_in_categories round 2 STARRING v2	LMvh	4714_LMveh_CK_Velos_Sep14	4714_CK_LMveh_Velos_PD_Sep14	MOSC domain-containing protein 2, mitochondrial OS=Mus musculus GN=Marc2 PE=1 SV=1	Q922Q1	JAH_swissprot_2013_11.fasta	38194.5	1	5	5	7	0.000314	0.175	SIYQSSPLFGMYFSVEK	K	L	0.997	31.1	29.4	20.6	0	1	0	0	2	1998.95	2923.63	37017.7	2562.38	307	323	Orange and Blue	TRUE
Velos_samples_Sep14_from_msfs_in_categories round 2 STARRING v2	LMvh	4714_LMveh_CK_Velos_Sep14	4714_CK_LMveh_Velos_PD_Sep14	Aspartate aminotransferase, mitochondrial OS=Mus musculus GN=Got2 PE=1 SV=1	P05202	JAH_swissprot_2013_11.fasta	47412.3	1	17	20	63	0.00282	0.398	ASAELALGENNEVLK	K	S	0.997	56.4	29.6	34.6	0	3	0	0	2	1557.81	2212.38	953396	64574.1	108	122	Empty	TRUE
Velos_samples_Sep14_from_msfs_in_categories round 2 STARRING v2	LMvh	4714_LMveh_CK_Velos_Sep14	4714_CK_LMveh_Velos_PD_Sep14	Aspartate aminotransferase, mitochondrial OS=Mus musculus GN=Got2 PE=1 SV=1	P05202	JAH_swissprot_2013_11.fasta	47412.3	1	17	20	63	0.00282	0.398	DAGMQLQGYR	R	Y	0.997	61.3	26.4	41.8	0	10	0	0	2	1154.53	1537.95	2107980	125851	171	180	Empty	TRUE
Velos_samples_Sep14_from_msfs_in_categories round 2 STARRING v2	LMvh	4714_LMveh_CK_Velos_Sep14	4714_CK_LMveh_Velos_PD_Sep14	Aspartate aminotransferase, mitochondrial OS=Mus musculus GN=Got2 PE=1 SV=1	P05202	JAH_swissprot_2013_11.fasta	47412.3	1	17	20	63	0.00282	0.398	DDNGKPYVLPSVR	R	K	0.988	30.6	29.8	12.1	0	0	1	0	2	1459.75	2005.96	227730	11423	69	81	Empty	TRUE
Velos_samples_Sep14_from_msfs_in_categories round 2 STARRING v2	LMvh	4714_LMveh_CK_Velos_Sep14	4714_CK_LMveh_Velos_PD_Sep14	Aspartate aminotransferase, mitochondrial OS=Mus musculus GN=Got2 PE=1 SV=1	P05202	JAH_swissprot_2013_11.fasta	47412.3	1	17	20	63	0.00282	0.398	FVTVQTISGTGALR	R	V	0.997	87.5	26.6	68.3	0	3	1	0	2	1449.81	2337.53	1394480	74171.7	126	139	Empty	TRUE
Velos_samples_Sep14_from_msfs_in_categories round 2 STARRING v2	LMvh	4714_LMveh_CK_Velos_Sep14	4714_CK_LMveh_Velos_PD_Sep14	Aspartate aminotransferase, mitochondrial OS=Mus musculus GN=Got2 PE=1 SV=1	P05202	JAH_swissprot_2013_11.fasta	47412.3	1	17	20	63	0.00282	0.398	IAATILTSPDLR	R	K	0.997	68.3	26.5	54.6	0	8	0	0	2	1270.74	2406.57	4420040	327787	326	337	Empty	TRUE
Velos_samples_Sep14_from_msfs_in_categories round 2 STARRING v2	LMvh	4714_LMveh_CK_Velos_Sep14	4714_CK_LMveh_Velos_PD_Sep14	Aspartate aminotransferase, mitochondrial OS=Mus musculus GN=Got2 PE=1 SV=1	P05202	JAH_swissprot_2013_11.fasta	47412.3	1	17	20	63	0.00282	0.398	IAATILTSPDLRK	R	Q	0.997	48.9	25	33.5	0	0	2	0	2	1398.83	2149.18	1089330	109448	326	338	Empty	TRUE
Velos_samples_Sep14_from_msfs_in_categories round 2 STARRING v2	LMvh	4714_LMveh_CK_Velos_Sep14	4714_CK_LMveh_Velos_PD_Sep14	Aspartate aminotransferase, mitochondrial OS=Mus musculus GN=Got2 PE=1 SV=1	P05202	JAH_swissprot_2013_11.fasta	47412.3	1	17	20	63	0.00282	0.398	ILIRPLYSNPPLNGAR	K	I	0.992	32.3	25	14.4	0	0	3	0	2	1795.02	2406.68	3459950	123018	310	325	Empty	TRUE
Velos_samples_Sep14_from_msfs_in_categories round 2 STARRING v2	LMvh	4714_LMveh_CK_Velos_Sep14	4714_CK_LMveh_Velos_PD_Sep14	Aspartate aminotransferase, mitochondrial OS=Mus musculus GN=Got2 PE=1 SV=1	P05202	JAH_swissprot_2013_11.fasta	47412.3	1	17	20	63	0.00282	0.398	KAEAQIAAK	R	N	0.997	60.3	28.2	29.4	0	5	0	0	2	929.542	1000.82	2062580	31272	82	90	Empty	TRUE
Velos_samples_Sep14_from_msfs_in_categories round 2 STARRING v2	LMvh	4714_LMveh_CK_Velos_Sep14	4714_CK_LMveh_Velos_PD_Sep14	Aspartate aminotransferase, mitochondrial OS=Mus musculus GN=Got2 PE=1 SV=1	P05202	JAH_swissprot_2013_11.fasta	47412.3	1	17	20	63	0.00282	0.398	KMNLGVGAYR	K	D	0.997	41.4	27.1	18.8	0	2	0	0	2	1124.59	1543.44	144499	19338.2	59	68	Empty	TRUE
Velos_samples_Sep14_from_msfs_in_categories round 2 STARRING v2	LMvh	4714_LMveh_CK_Velos_Sep14	4714_CK_LMveh_Velos_PD_Sep14	Aspartate aminotransferase, mitochondrial OS=Mus musculus GN=Got2 PE=1 SV=1	P05202	JAH_swissprot_2013_11.fasta	47412.3	1	17	20	63	0.00282	0.398	MNLGVGAYR	K	D	0.997	49.5	26.1	23.2	0	2	0	0	2	996.493	1725.64	224476	33343.8	60	68	Empty	TRUE
Velos_samples_Sep14_from_msfs_in_categories round 2 STARRING v2	LMvh	4714_LMveh_CK_Velos_Sep14	4714_CK_LMveh_Velos_PD_Sep14	Aspartate aminotransferase, mitochondrial OS=Mus musculus GN=Got2 PE=1 SV=1	P05202	JAH_swissprot_2013_11.fasta	47412.3	1	17	20	63	0.00282	0.398	NLDKEYLPIGGLAEFCK	K	A	0.997	50	30	41	0	0	3	0	2	1966.99	2742.53	1403060	112241	91	107	Empty	TRUE
Velos_samples_Sep14_from_msfs_in_categories round 2 STARRING v2	LMvh	4714_LMveh_CK_Velos_Sep14	4714_CK_LMveh_Velos_PD_Sep14	Aspartate aminotransferase, mitochondrial OS=Mus musculus GN=Got2 PE=1 SV=1	P05202	JAH_swissprot_2013_11.fasta	47412.3	1	17	20	63	0.00282	0.398	NMGLYGER	K	V	0.99	42.5	25	26.2	0	5	0	0	2	955.43	1416.89	1455780	99039.6	280	287	Empty	TRUE
Velos_samples_Sep14_from_msfs_in_categories round 2 STARRING v2	LMvh	4714_LMveh_CK_Velos_Sep14	4714_CK_LMveh_Velos_PD_Sep14	Aspartate aminotransferase, mitochondrial OS=Mus musculus GN=Got2 PE=1 SV=1	P05202	JAH_swissprot_2013_11.fasta	47412.3	1	17	20	63	0.00282	0.398	TCGFDFSGALEDISK	K	I	0.997	79.6	26.2	66.8	0	2	0	0	2	1646.74	2832.33	368139	25789.6	186	200	Empty	TRUE
Velos_samples_Sep14_from_msfs_in_categories round 2 STARRING v2	LMvh	4714_LMveh_CK_Velos_Sep14	4714_CK_LMveh_Velos_PD_Sep14	Aspartate aminotransferase, mitochondrial OS=Mus musculus GN=Got2 PE=1 SV=1	P05202	JAH_swissprot_2013_11.fasta	47412.3	1	17	20	63	0.00282	0.398	TQLVSNLK	R	K	0.99	45.1	27.5	12.6	0	3	0	0	2	902.531	1708.01	1558250	70794.3	356	363	Empty	TRUE
Velos_samples_Sep14_from_msfs_in_categories round 2 STARRING v2	LMvh	4714_LMveh_CK_Velos_Sep14	4714_CK_LMveh_Velos_PD_Sep14	Aspartate aminotransferase, mitochondrial OS=Mus musculus GN=Got2 PE=1 SV=1	P05202	JAH_swissprot_2013_11.fasta	47412.3	1	17	20	63	0.00282	0.398	VGAFTVVCK	R	D	0.997	65.7	27	49.6	0	6	0	0	2	980.523	1982.72	1712730	147538	288	296	Empty	TRUE
Velos_samples_Sep14_from_msfs_in_categories round 2 STARRING v2	LMvh	4714_LMveh_CK_Velos_Sep14	4714_CK_LMveh_Velos_PD_Sep14	Aspartate aminotransferase, mitochondrial OS=Mus musculus GN=Got2 PE=1 SV=1	P05202	JAH_swissprot_2013_11.fasta	47412.3	1	17	20	63	0.00282	0.398	VGAFTVVCKDAEEAK	R	R	0.975	30.9	29.5	8.51	0	0	1	0	2	1623.8	1992.78	144448	15230.3	288	302	Empty	TRUE
Velos_samples_Sep14_from_msfs_in_categories round 2 STARRING v2	LMvh	4714_LMveh_CK_Velos_Sep14	4714_CK_LMveh_Velos_PD_Sep14	Aspartate aminotransferase, mitochondrial OS=Mus musculus GN=Got2 PE=1 SV=1	P05202	JAH_swissprot_2013_11.fasta	47412.3	1	17	20	63	0.00282	0.398	VGASFLQR	R	F	0.99	63.8	26.8	34.5	0	3	0	0	2	877.489	1956.43	1949290	169644	140	147	Empty	TRUE
Velos_samples_Sep14_from_msfs_in_categories round 2 STARRING v2	LMvh	4714_LMveh_CK_Velos_Sep14	4714_CK_LMveh_Velos_PD_Sep14	Galectin-1 OS=Mus musculus GN=Lgals1 PE=1 SV=3	P16045	JAH_swissprot_2013_11.fasta	14866.1	0.995	1	1	1	4.48e-05	0.0593	SFVLNLGK	K	D	0.99	28.5	25	15	0	1	0	0	2	877.514	2423.76	163547	18874.6	30	37	Orange and Blue	TRUE
Velos_samples_Sep14_from_msfs_in_categories round 2 STARRING v2	LMvh	4714_LMveh_CK_Velos_Sep14	4714_CK_LMveh_Velos_PD_Sep14	40S ribosomal protein S18 OS=Mus musculus GN=Rps18 PE=1 SV=3	P62270	JAH_swissprot_2013_11.fasta	17719.3	1	6	6	12	0.000538	0.382	AGELTEDEVER	R	V	0.997	40	26.6	27.8	0	2	0	0	2	1247.58	1564.19	115657	17570.5	56	66	Empty	TRUE
Velos_samples_Sep14_from_msfs_in_categories round 2 STARRING v2	LMvh	4714_LMveh_CK_Velos_Sep14	4714_CK_LMveh_Velos_PD_Sep14	40S ribosomal protein S18 OS=Mus musculus GN=Rps18 PE=1 SV=3	P62270	JAH_swissprot_2013_11.fasta	17719.3	1	6	6	12	0.000538	0.382	IAFAITAIK	K	G	0.997	48.9	25	39.4	0	2	0	0	2	947.592	2580.39	203259	15764.8	26	34	Empty	TRUE
Velos_samples_Sep14_from_msfs_in_categories round 2 STARRING v2	LMvh	4714_LMveh_CK_Velos_Sep14	4714_CK_LMveh_Velos_PD_Sep14	40S ribosomal protein S18 OS=Mus musculus GN=Rps18 PE=1 SV=3	P62270	JAH_swissprot_2013_11.fasta	17719.3	1	6	6	12	0.000538	0.382	IPDWFLNR	K	Q	0.99	41.6	30.1	21.4	0	2	0	0	2	1060.56	2739.6	700907	61090.1	79	86	Empty	TRUE
Velos_samples_Sep14_from_msfs_in_categories round 2 STARRING v2	LMvh	4714_LMveh_CK_Velos_Sep14	4714_CK_LMveh_Velos_PD_Sep14	40S ribosomal protein S18 OS=Mus musculus GN=Rps18 PE=1 SV=3	P62270	JAH_swissprot_2013_11.fasta	17719.3	1	6	6	12	0.000538	0.382	VITIMQNPR	R	Q	0.997	45	29.3	25.4	0	2	0	0	2	1087.59	1623.46	663158	50507.7	67	75	Empty	TRUE
Velos_samples_Sep14_from_msfs_in_categories round 2 STARRING v2	LMvh	4714_LMveh_CK_Velos_Sep14	4714_CK_LMveh_Velos_PD_Sep14	40S ribosomal protein S18 OS=Mus musculus GN=Rps18 PE=1 SV=3	P62270	JAH_swissprot_2013_11.fasta	17719.3	1	6	6	12	0.000538	0.382	VLNTNIDGR	R	R	0.997	50.3	28.6	28.8	0	2	0	0	2	1001.54	1601.12	500458	49699.1	15	23	Empty	TRUE
Velos_samples_Sep14_from_msfs_in_categories round 2 STARRING v2	LMvh	4714_LMveh_CK_Velos_Sep14	4714_CK_LMveh_Velos_PD_Sep14	40S ribosomal protein S18 OS=Mus musculus GN=Rps18 PE=1 SV=3	P62270	JAH_swissprot_2013_11.fasta	17719.3	1	6	6	12	0.000538	0.382	YSQVLANGLDNK	K	L	0.997	52.2	29	22.3	0	2	0	0	2	1322.66	1869.56	465446	16430.4	95	106	Empty	TRUE
Velos_samples_Sep14_from_msfs_in_categories round 2 STARRING v2	LMvh	4714_LMveh_CK_Velos_Sep14	4714_CK_LMveh_Velos_PD_Sep14	Heterogeneous nuclear ribonucleoprotein A/B OS=Mus musculus GN=Hnrnpab PE=1 SV=1	Q99020	JAH_swissprot_2013_11.fasta	30831.6	0.995	1	1	2	8.96e-05	0.0491	IFVGGLNPEATEEK	K	I	0.997	62.3	30	43	0	2	0	0	2	1503.77	2263.02	168921	13907.1	161	174	Empty	TRUE
Velos_samples_Sep14_from_msfs_in_categories round 2 STARRING v2	LMvh	4714_LMveh_CK_Velos_Sep14	4714_CK_LMveh_Velos_PD_Sep14	40S ribosomal protein S14 OS=Mus musculus GN=Rps14 PE=2 SV=3	P62264	JAH_swissprot_2013_11.fasta	16272.9	1	2	2	6	0.000269	0.159	IEDVTPIPSDSTR	R	R	0.997	64.3	28.8	42.5	0	2	0	0	2	1429.72	1884.11	563877	33005.2	129	141	Empty	TRUE
Velos_samples_Sep14_from_msfs_in_categories round 2 STARRING v2	LMvh	4714_LMveh_CK_Velos_Sep14	4714_CK_LMveh_Velos_PD_Sep14	40S ribosomal protein S14 OS=Mus musculus GN=Rps14 PE=2 SV=3	P62264	JAH_swissprot_2013_11.fasta	16272.9	1	2	2	6	0.000269	0.159	TPGPGAQSALR	K	A	0.997	74.1	27	66.8	0	4	0	0	2	1054.56	1452.53	445862	58905.4	107	117	Empty	TRUE
Velos_samples_Sep14_from_msfs_in_categories round 2 STARRING v2	LMvh	4714_LMveh_CK_Velos_Sep14	4714_CK_LMveh_Velos_PD_Sep14	Ras-related protein Rap-1b OS=Mus musculus GN=Rap1b PE=2 SV=2	Q99JI6	JAH_swissprot_2013_11.fasta	20824.9	1	7	7	16	0.000717	0.337	EQGQNLAR	K	Q	0.985	31.6	25.6	11.4	0	2	0	0	2	915.464	1018.1	1243760	64137.4	129	136	Orange and Blue	TRUE
Velos_samples_Sep14_from_msfs_in_categories round 2 STARRING v2	LMvh	4714_LMveh_CK_Velos_Sep14	4714_CK_LMveh_Velos_PD_Sep14	Ras-related protein Rap-1b OS=Mus musculus GN=Rap1b PE=2 SV=2	Q99JI6	JAH_swissprot_2013_11.fasta	20824.9	1	7	7	16	0.000717	0.337	INVNEIFYDLVR	K	Q	0.997	75.4	28.4	50.3	0	2	0	0	2	1494.8	2974.87	1412100	80882.9	152	163	Orange and Blue	TRUE
Velos_samples_Sep14_from_msfs_in_categories round 2 STARRING v2	LMvh	4714_LMveh_CK_Velos_Sep14	4714_CK_LMveh_Velos_PD_Sep14	Ras-related protein Rap-1b OS=Mus musculus GN=Rap1b PE=2 SV=2	Q99JI6	JAH_swissprot_2013_11.fasta	20824.9	1	7	7	16	0.000717	0.337	LVVLGSGGVGK	K	S	0.997	53.8	25.2	43.4	0	6	0	0	2	985.604	2010.45	1319580	127126	6	16	Orange and Blue	TRUE
Velos_samples_Sep14_from_msfs_in_categories round 2 STARRING v2	LMvh	4714_LMveh_CK_Velos_Sep14	4714_CK_LMveh_Velos_PD_Sep14	Ras-related protein Rap-1b OS=Mus musculus GN=Rap1b PE=2 SV=2	Q99JI6	JAH_swissprot_2013_11.fasta	20824.9	1	7	7	16	0.000717	0.337	SKINVNEIFYDLVR	K	Q	0.977	29.3	28.3	20.3	0	0	1	0	2	1709.92	2969.93	693666	70404.4	150	163	Orange and Blue	TRUE
Velos_samples_Sep14_from_msfs_in_categories round 2 STARRING v2	LMvh	4714_LMveh_CK_Velos_Sep14	4714_CK_LMveh_Velos_PD_Sep14	Ras-related protein Rap-1b OS=Mus musculus GN=Rap1b PE=2 SV=2	Q99JI6	JAH_swissprot_2013_11.fasta	20824.9	1	7	7	16	0.000717	0.337	VKDTDDVPMILVGNK	R	C	0.988	32.7	29.7	11.1	0	0	2	0	2	1659.86	2127.18	446547	46517.7	103	117	Orange and Blue	TRUE
Velos_samples_Sep14_from_msfs_in_categories round 2 STARRING v2	LMvh	4714_LMveh_CK_Velos_Sep14	4714_CK_LMveh_Velos_PD_Sep14	Ras-related protein Rap-1b OS=Mus musculus GN=Rap1b PE=2 SV=2	Q99JI6	JAH_swissprot_2013_11.fasta	20824.9	1	7	7	16	0.000717	0.337	VVGKEQGQNLAR	R	Q	0.979	23.2	27	14.1	0	1	0	0	2	1298.72	1182.78	18626.7	2389.26	125	136	Orange and Blue	TRUE
Velos_samples_Sep14_from_msfs_in_categories round 2 STARRING v2	LMvh	4714_LMveh_CK_Velos_Sep14	4714_CK_LMveh_Velos_PD_Sep14	Ras-related protein Rap-1b OS=Mus musculus GN=Rap1b PE=2 SV=2	Q99JI6	JAH_swissprot_2013_11.fasta	20824.9	1	7	7	16	0.000717	0.337	YDPTIEDSYR	K	K	0.997	46.5	25	35.7	0	2	0	0	2	1258.56	1822.55	571091	61110.6	32	41	Orange and Blue	TRUE
Velos_samples_Sep14_from_msfs_in_categories round 2 STARRING v2	LMvh	4714_LMveh_CK_Velos_Sep14	4714_CK_LMveh_Velos_PD_Sep14	60S ribosomal protein L9 OS=Mus musculus GN=Rpl9 PE=2 SV=2	P51410	JAH_swissprot_2013_11.fasta	21881.6	1	2	2	3	0.000134	0.151	FLDGIYVSEK	K	G	0.997	56.5	27	43.4	0	2	0	0	2	1170.6	2380.27	424464	31078.7	175	184	Empty	TRUE
Velos_samples_Sep14_from_msfs_in_categories round 2 STARRING v2	LMvh	4714_LMveh_CK_Velos_Sep14	4714_CK_LMveh_Velos_PD_Sep14	60S ribosomal protein L9 OS=Mus musculus GN=Rpl9 PE=2 SV=2	P51410	JAH_swissprot_2013_11.fasta	21881.6	1	2	2	3	0.000134	0.151	TILSNQTVDIPENVEITLK	K	G	0.997	41.2	27.1	39.4	0	1	0	0	2	2127.15	2758.43	120416	6297.95	3	21	Empty	TRUE
Velos_samples_Sep14_from_msfs_in_categories round 2 STARRING v2	LMvh	4714_LMveh_CK_Velos_Sep14	4714_CK_LMveh_Velos_PD_Sep14	Transmembrane emp24 domain-containing protein 2 OS=Mus musculus GN=Tmed2 PE=1 SV=1	Q9R0Q3	JAH_swissprot_2013_11.fasta	22705.5	1	2	2	3	0.000134	0.109	HEQEYMEVR	K	E	0.97	22	25	18.4	0	1	0	0	2	1236.53	1215.94	167072	3146.1	146	154	Orange and Blue	TRUE
Velos_samples_Sep14_from_msfs_in_categories round 2 STARRING v2	LMvh	4714_LMveh_CK_Velos_Sep14	4714_CK_LMveh_Velos_PD_Sep14	Transmembrane emp24 domain-containing protein 2 OS=Mus musculus GN=Tmed2 PE=1 SV=1	Q9R0Q3	JAH_swissprot_2013_11.fasta	22705.5	1	2	2	3	0.000134	0.109	IVMFTIDIGEAPK	K	G	0.997	54.3	28.7	48.5	0	2	0	0	2	1449.77	2727.09	128252	9004.56	105	117	Orange and Blue	TRUE
Velos_samples_Sep14_from_msfs_in_categories round 2 STARRING v2	LMvh	4714_LMveh_CK_Velos_Sep14	4714_CK_LMveh_Velos_PD_Sep14	Scavenger receptor class B member 1 OS=Mus musculus GN=Scarb1 PE=1 SV=1	Q61009	JAH_swissprot_2013_11.fasta	56755	1	3	3	8	0.000358	0.057	IDPSSLSFGMWK	R	E	0.997	39.1	28	22	0	2	0	0	2	1383.66	2632.78	76705.2	12815.6	46	57	Orange and Blue	TRUE
Velos_samples_Sep14_from_msfs_in_categories round 2 STARRING v2	LMvh	4714_LMveh_CK_Velos_Sep14	4714_CK_LMveh_Velos_PD_Sep14	Scavenger receptor class B member 1 OS=Mus musculus GN=Scarb1 PE=1 SV=1	Q61009	JAH_swissprot_2013_11.fasta	56755	1	3	3	8	0.000358	0.057	MQLSLYIK	K	S	0.989	33.6	25.6	11.5	0	1	0	0	2	1011.55	2265.52	83412.3	5071.04	388	395	Orange and Blue	TRUE
Velos_samples_Sep14_from_msfs_in_categories round 2 STARRING v2	LMvh	4714_LMveh_CK_Velos_Sep14	4714_CK_LMveh_Velos_PD_Sep14	Scavenger receptor class B member 1 OS=Mus musculus GN=Scarb1 PE=1 SV=1	Q61009	JAH_swissprot_2013_11.fasta	56755	1	3	3	8	0.000358	0.057	VFEGIPTYR	R	F	0.997	56.2	27.4	40.6	0	5	0	0	2	1081.57	2224.58	885858	50624.9	292	300	Orange and Blue	TRUE
Velos_samples_Sep14_from_msfs_in_categories round 2 STARRING v2	LMvh	4714_LMveh_CK_Velos_Sep14	4714_CK_LMveh_Velos_PD_Sep14	Laminin subunit alpha-5 OS=Mus musculus GN=Lama5 PE=1 SV=4	Q61001	JAH_swissprot_2013_11.fasta	404041	1	2	2	7	0.000314	0.00565	FMNQEVETQR	R	V	0.997	37.9	25.6	27.1	0	5	0	0	2	1297.58	1337.79	80817.3	8932.85	3189	3198	Empty	TRUE
Velos_samples_Sep14_from_msfs_in_categories round 2 STARRING v2	LMvh	4714_LMveh_CK_Velos_Sep14	4714_CK_LMveh_Velos_PD_Sep14	Laminin subunit alpha-5 OS=Mus musculus GN=Lama5 PE=1 SV=4	Q61001	JAH_swissprot_2013_11.fasta	404041	1	2	2	7	0.000314	0.00565	GQLQLVEGNFR	R	H	0.994	21.6	30	20.8	0	2	0	0	2	1260.67	2280.59	12957.3	4731.28	1761	1771	Empty	TRUE
Velos_samples_Sep14_from_msfs_in_categories round 2 STARRING v2	LMvh	4714_LMveh_CK_Velos_Sep14	4714_CK_LMveh_Velos_PD_Sep14	40S ribosomal protein S15a OS=Mus musculus GN=Rps15a PE=2 SV=2	P62245	JAH_swissprot_2013_11.fasta	14840	0.999	1	1	2	8.96e-05	0.0692	MNVLADALK	R	S	0.997	50	29.3	16.3	0	2	0	0	2	990.529	2175.08	219081	37249	4	12	Empty	TRUE
Velos_samples_Sep14_from_msfs_in_categories round 2 STARRING v2	LMvh	4714_LMveh_CK_Velos_Sep14	4714_CK_LMveh_Velos_PD_Sep14	40S ribosomal protein S8 OS=Mus musculus GN=Rps8 PE=2 SV=2	P62242	JAH_swissprot_2013_11.fasta	24206.4	1	5	5	13	0.000582	0.288	ADGYVLEGK	R	E	0.997	59.3	28	31.7	0	2	0	0	2	951.478	1677.93	497964	49707.7	185	193	Empty	TRUE
Velos_samples_Sep14_from_msfs_in_categories round 2 STARRING v2	LMvh	4714_LMveh_CK_Velos_Sep14	4714_CK_LMveh_Velos_PD_Sep14	40S ribosomal protein S8 OS=Mus musculus GN=Rps8 PE=2 SV=2	P62242	JAH_swissprot_2013_11.fasta	24206.4	1	5	5	13	0.000582	0.288	IIDVVYNASNNELVR	R	T	0.997	72.3	29.9	64.7	0	2	0	0	2	1718.91	2419.98	317149	19213.7	78	92	Empty	TRUE
Velos_samples_Sep14_from_msfs_in_categories round 2 STARRING v2	LMvh	4714_LMveh_CK_Velos_Sep14	4714_CK_LMveh_Velos_PD_Sep14	40S ribosomal protein S8 OS=Mus musculus GN=Rps8 PE=2 SV=2	P62242	JAH_swissprot_2013_11.fasta	24206.4	1	5	5	13	0.000582	0.288	ISSLLEEQFQQGK	K	L	0.997	74.8	29.6	60.5	0	3	0	0	2	1506.78	2300.69	672730	45336.9	158	170	Empty	TRUE
[truncated: 14,657 more rows]

## Sheet: Protein report for 644
Velos_samples_Sep14_from_msfs_in_categories round 2 STARRING v2, Protein report created on 12/22/2016
[truncated: 3,642 more rows]

[truncated: 2 more sheets: Spectrum report for 644, Publication report]
