# Supplementary material for: Stat3-mediated alterations in lysosomal membrane protein composition
Source: J Biol Chem. 2018 Jan 17;293(12):4244–61. doi: 10.1074/jbc.RA118.001777 (PMC5868265; doi:10.1074/jbc.RA118.001777)
Supplement: Supporting Information [file supp_RA118.001777_135112_0_supp_50084_p24xr9.xlsx]

## Sheet: Sheet1
Supplementary Table S5
MS samples table for 3 biological replicates of EpH4 lysosomal preparations
Raw data included in Supplementary Table 4. Summarised below in Scaffold™
Replicate	Category	Bio sample name	MS/MS sample name	Number of identified proteins	Number of identified spectra	Total number of spectra	Spectrum identification rate (%)
1	LM - (unlabelled control - no particles)	5214_LM_CK_Velos	5214_CK_LM_Velos_PD	101	542	15617	3.47058
	LMvh (vehicle treated)	4714_LMveh_CK_Velos	4714_CK_LMveh_Velos_PD	583	7009	22324	31.3967
	LMo (OSM Treated)	4714_LMo_CK_Velos	4714_CK_LMosm_Velos_PD	604	8465	24824	34.1001
2	LM - (unlabelled control - no particles)	5214_2LM_CK_Velos	5214_CK_2LM_Velos_PD	73	302	16263	1.85698
	LMvh (vehicle treated)	5214_2LMvh_CK_Velos	5214_CK_2LMvh_Velos_PD	541	4273	22004	19.4192
	LMo (OSM Treated)	5214_2LMo_CK_Velos	5214_CK_2LMo_Velos_PD	595	7200	27502	26.1799
3	LM - (unlabelled control - no particles)	5214_3LM_CK_Velos	5214_CK_3LM_Velos_PD	90	409	15432	2.65034
	LMvh (vehicle treated)	5214_3LMvh_CK_Velos	5214_CK_3LMvh_Velos_PD	507	3563	21857	16.3014
	LMo (OSM Treated)	5214_3LMo_CK_Velos	5214_CK_3LMo_Velos_PD	470	3313	21928	15.1085
				3564	35076
					Average spectrum identifying rate (excluding non specific spectra in unlabelled controls)		23.751
Notes:
CRITERIA FOR PROTEIN IDENTIFICATION-- Scaffold (version Scaffold_4.7.2, Proteome
Software Inc., Portland, OR) was used to validate MS/MS based peptide and
protein identifications. Peptide identifications were accepted if they could be
established at greater than 95.0% probability by the Scaffold Local FDR
algorithm. Protein identifications were accepted if they could be established at
greater than 99.0% probability to achieve an FDR less than 5.0% and contained at
least 3 identified peptides. Protein probabilities were assigned by the Protein
Prophet algorithm (Nesvizhskii, Al et al Anal. Chem. 2003;75(17):4646-58).
