# Supplementary material for: Stat3-mediated alterations in lysosomal membrane protein composition
Source: J Biol Chem. 2018 Jan 17;293(12):4244–61. doi: 10.1074/jbc.RA118.001777 (PMC5868265; doi:10.1074/jbc.RA118.001777)
Supplement: Supporting Information [file supp_RA118.001777_135112_0_supp_50085_p24xr9.xlsx]

## Sheet: Sheet1
Supplementary Table S6
Exclusive unique peptide counts for all proteins identifed in vehicle and OSM treated EpH4 cell lysosomes (3 biological replicates per condition)
Raw data included in Supplementary Table 4. Summarised below in Scaffold™. Using the described stringent criteria, 644 proteins were identified.
CRITERIA FOR PROTEIN IDENTIFICATION-- Scaffold (version Scaffold_4.7.2, Proteome
Software Inc., Portland, OR) was used to validate MS/MS based peptide and
protein identifications. Peptide identifications were accepted if they could be
established at greater than 95.0% probability by the Scaffold Local FDR
algorithm. Protein identifications were accepted if they could be established at
greater than 99.0% probability to achieve an FDR less than 5.0% and contained at
least 3 identified peptides. Protein probabilities were assigned by the Protein
Prophet algorithm (Nesvizhskii, Al et al Anal. Chem. 2003;75(17):4646-58).
			LM -			LMo			LMvh
			5214_LM_CK_Velos	5214_3LM_CK_Velos	5214_2LM_CK_Velos	4714_LMo_CK_Velos	5214_2LMo_CK_Velos	5214_3LMo_CK_Velos	4714_LMveh_CK_Velos	5214_2LMvh_CK_Velos	5214_3LMvh_CK_Velos
Identified Proteins (644)	Accession Number	5214_CK_LM_Velos_PD	5214_CK_3LM_Velos_PD	5214_CK_2LM_Velos_PD	4714_CK_LMosm_Velos_PD	5214_CK_2LMo_Velos_PD	5214_CK_3LMo_Velos_PD	4714_CK_LMveh_Velos_PD	5214_CK_2LMvh_Velos_PD	5214_CK_3LMvh_Velos_PD
14-3-3 protein gamma OS=Mus musculus GN=Ywhag PE=1 SV=2	P61982	1	0	0	6	6	4	4	2	2
14-3-3 protein zeta/delta OS=Mus musculus GN=Ywhaz PE=1 SV=1	P63101	0	0	0	4	2	1	3	1	1
1-phosphatidylinositol 4,5-bisphosphate phosphodiesterase epsilon-1 OS=Mus musculus GN=Plce1 PE=1 SV=3	Q8K4S1	1	3	0	0	0	0	0	0	0
3-keto-steroid reductase OS=Mus musculus GN=Hsd17b7 PE=2 SV=1	O88736	0	0	0	2	2	1	2	3	2
40S ribosomal protein S11 OS=Mus musculus GN=Rps11 PE=2 SV=3	P62281	0	0	0	3	2	0	0	1	0
40S ribosomal protein S12 OS=Mus musculus GN=Rps12 PE=1 SV=2	P63323	0	0	0	3	4	3	3	3	2
40S ribosomal protein S13 OS=Mus musculus GN=Rps13 PE=2 SV=2	P62301	0	0	0	7	5	2	5	2	2
40S ribosomal protein S14 OS=Mus musculus GN=Rps14 PE=2 SV=3	P62264	0	0	0	4	3	2	2	2	3
40S ribosomal protein S15a OS=Mus musculus GN=Rps15a PE=2 SV=2	P62245	0	0	0	1	3	1	1	2	2
40S ribosomal protein S16 OS=Mus musculus GN=Rps16 PE=2 SV=4	P14131	0	0	0	5	8	2	3	2	3
40S ribosomal protein S17 OS=Mus musculus GN=Rps17 PE=1 SV=2	P63276	0	0	0	4	6	1	0	2	1
40S ribosomal protein S18 OS=Mus musculus GN=Rps18 PE=1 SV=3	P62270	0	0	0	8	7	5	6	5	6
40S ribosomal protein S19 OS=Mus musculus GN=Rps19 PE=1 SV=3	Q9CZX8	0	0	0	9	8	4	6	5	3
40S ribosomal protein S2 OS=Mus musculus GN=Rps2 PE=2 SV=3	P25444	0	0	0	7	7	2	6	5	3
40S ribosomal protein S20 OS=Mus musculus GN=Rps20 PE=2 SV=1	P60867	0	0	0	3	3	2	3	2	2
40S ribosomal protein S25 OS=Mus musculus GN=Rps25 PE=2 SV=1	P62852	0	0	0	5	4	2	2	4	3
40S ribosomal protein S28 OS=Mus musculus GN=Rps28 PE=2 SV=1	P62858	0	0	0	3	3	1	3	1	1
40S ribosomal protein S3 OS=Mus musculus GN=Rps3 PE=1 SV=1	P62908	1	1	0	18	15	11	16	13	10
40S ribosomal protein S3a OS=Mus musculus GN=Rps3a PE=1 SV=3	P97351	0	0	0	14	9	6	9	8	7
40S ribosomal protein S4, X isoform OS=Mus musculus GN=Rps4x PE=2 SV=2	P62702	0	0	0	9	8	4	7	7	6
40S ribosomal protein S5 OS=Mus musculus GN=Rps5 PE=2 SV=3	P97461	0	0	0	6	7	1	5	6	4
40S ribosomal protein S6 OS=Mus musculus GN=Rps6 PE=1 SV=1	P62754	0	0	0	5	4	3	2	4	3
40S ribosomal protein S7 OS=Mus musculus GN=Rps7 PE=2 SV=1	P62082	0	0	0	4	3	1	1	0	1
40S ribosomal protein S8 OS=Mus musculus GN=Rps8 PE=2 SV=2	P62242	0	0	0	6	7	3	5	5	6
40S ribosomal protein S9 OS=Mus musculus GN=Rps9 PE=2 SV=3	Q6ZWN5	0	0	0	6	6	3	4	5	4
40S ribosomal protein SA OS=Mus musculus GN=Rpsa PE=1 SV=4	P14206	1	1	1	9	9	6	6	7	6
4F2 cell-surface antigen heavy chain OS=Mus musculus GN=Slc3a2 PE=1 SV=1	P10852	0	0	0	14	11	2	12	2	3
5'-nucleotidase OS=Mus musculus GN=Nt5e PE=1 SV=2	Q61503	0	0	0	7	6	3	4	1	5
60 kDa heat shock protein, mitochondrial OS=Mus musculus GN=Hspd1 PE=1 SV=1	P63038	2	1	1	14	11	11	15	15	10
60S acidic ribosomal protein P0 OS=Mus musculus GN=Rplp0 PE=1 SV=3	P14869	0	2	0	9	8	8	8	8	8
60S acidic ribosomal protein P2 OS=Mus musculus GN=Rplp2 PE=1 SV=3	P99027	0	0	0	3	2	0	2	0	0
60S ribosomal protein L10 OS=Mus musculus GN=Rpl10 PE=2 SV=3	Q6ZWV3	0	0	0	2	6	2	1	2	2
60S ribosomal protein L10a OS=Mus musculus GN=Rpl10a PE=1 SV=3	P53026	0	0	0	2	3	2	3	2	2
60S ribosomal protein L11 OS=Mus musculus GN=Rpl11 PE=1 SV=4	Q9CXW4	0	0	0	3	3	2	3	2	3
60S ribosomal protein L12 OS=Mus musculus GN=Rpl12 PE=1 SV=2	P35979	0	0	0	7	6	3	7	6	6
60S ribosomal protein L13 OS=Mus musculus GN=Rpl13 PE=2 SV=3	P47963	0	0	0	5	5	4	4	5	5
60S ribosomal protein L13a OS=Mus musculus GN=Rpl13a PE=1 SV=4	P19253	0	0	0	3	4	0	3	0	1
60S ribosomal protein L14 OS=Mus musculus GN=Rpl14 PE=2 SV=3	Q9CR57	0	0	0	4	4	1	3	3	2
60S ribosomal protein L17 OS=Mus musculus GN=Rpl17 PE=2 SV=3	Q9CPR4	0	1	0	2	6	2	1	3	3
60S ribosomal protein L18 OS=Mus musculus GN=Rpl18 PE=2 SV=3	P35980	0	0	0	5	4	1	4	5	3
60S ribosomal protein L18a OS=Mus musculus GN=Rpl18a PE=2 SV=1	P62717	0	0	0	2	4	1	2	2	2
60S ribosomal protein L19 OS=Mus musculus GN=Rpl19 PE=1 SV=1	P84099	0	0	0	3	2	1	2	3	2
60S ribosomal protein L23 OS=Mus musculus GN=Rpl23 PE=1 SV=1	P62830	0	0	0	2	5	1	0	0	2
60S ribosomal protein L23a OS=Mus musculus GN=Rpl23a PE=1 SV=1	P62751	0	0	0	4	2	1	2	2	1
60S ribosomal protein L24 OS=Mus musculus GN=Rpl24 PE=2 SV=2	Q8BP67	0	0	0	3	4	2	3	3	2
60S ribosomal protein L26 OS=Mus musculus GN=Rpl26 PE=2 SV=1	P61255	0	0	0	6	5	1	5	3	3
60S ribosomal protein L27 OS=Mus musculus GN=Rpl27 PE=1 SV=2	P61358	0	0	0	3	3	1	3	2	2
60S ribosomal protein L27a OS=Mus musculus GN=Rpl27a PE=2 SV=5	P14115	0	0	0	2	3	1	1	2	1
60S ribosomal protein L28 OS=Mus musculus GN=Rpl28 PE=1 SV=2	P41105	0	0	0	5	4	0	3	2	4
60S ribosomal protein L3 OS=Mus musculus GN=Rpl3 PE=1 SV=3	P27659	0	0	0	6	6	1	4	5	3
60S ribosomal protein L30 OS=Mus musculus GN=Rpl30 PE=2 SV=2	P62889	0	0	0	4	4	3	3	3	2
60S ribosomal protein L31 OS=Mus musculus GN=Rpl31 PE=2 SV=1	P62900	0	0	0	4	3	2	2	2	2
60S ribosomal protein L34 OS=Mus musculus GN=Rpl34 PE=3 SV=2	Q9D1R9	0	0	0	3	5	1	3	3	1
60S ribosomal protein L36a OS=Mus musculus GN=Rpl36a PE=2 SV=2	P83882	0	0	0	1	3	0	1	0	1
60S ribosomal protein L4 OS=Mus musculus GN=Rpl4 PE=1 SV=3	Q9D8E6	0	0	0	16	14	5	7	6	7
60S ribosomal protein L5 OS=Mus musculus GN=Rpl5 PE=1 SV=3	P47962	0	0	0	10	11	2	8	3	2
60S ribosomal protein L6 OS=Mus musculus GN=Rpl6 PE=1 SV=3	P47911	0	0	0	9	8	2	5	4	4
60S ribosomal protein L7 OS=Mus musculus GN=Rpl7 PE=2 SV=2	P14148	0	0	0	11	7	1	7	2	3
60S ribosomal protein L7a OS=Mus musculus GN=Rpl7a PE=2 SV=2	P12970	0	0	0	8	12	2	7	6	4
60S ribosomal protein L8 OS=Mus musculus GN=Rpl8 PE=2 SV=2	P62918	0	0	0	4	4	1	2	2	1
60S ribosomal protein L9 OS=Mus musculus GN=Rpl9 PE=2 SV=2	P51410	0	0	0	4	4	1	2	4	4
78 kDa glucose-regulated protein OS=Mus musculus GN=Hspa5 PE=1 SV=3	P20029	0	0	0	36	26	15	34	22	21
7-dehydrocholesterol reductase OS=Mus musculus GN=Dhcr7 PE=2 SV=1	O88455	0	0	0	3	3	2	3	2	2
Abnormal spindle-like microcephaly-associated protein homolog OS=Mus musculus GN=Aspm PE=2 SV=2	Q8CJ27	6	0	0	1	0	0	1	1	1
Acid ceramidase OS=Mus musculus GN=Asah1 PE=1 SV=1	Q9WV54	0	0	0	1	2	1	10	8	6
Acid sphingomyelinase-like phosphodiesterase 3b OS=Mus musculus GN=Smpdl3b PE=1 SV=1	P58242	0	0	0	3	1	1	3	1	1
Aconitate hydratase, mitochondrial OS=Mus musculus GN=Aco2 PE=1 SV=1	Q99KI0	0	0	0	5	2	1	8	3	2
Actin, cytoplasmic 1 OS=Mus musculus GN=Actb PE=1 SV=1	P60710	2	2	2	15	14	12	14	15	12
Actin-related protein 2/3 complex subunit 4 OS=Mus musculus GN=Arpc4 PE=1 SV=3	P59999	0	0	0	1	1	1	2	3	0
Actin-related protein 3 OS=Mus musculus GN=Actr3 PE=1 SV=3	Q99JY9	0	0	0	2	4	0	4	4	2
Acyl-CoA dehydrogenase family member 9, mitochondrial OS=Mus musculus GN=Acad9 PE=1 SV=2	Q8JZN5	0	0	0	4	5	1	8	4	2
Adenylate kinase 2, mitochondrial OS=Mus musculus GN=Ak2 PE=1 SV=5	Q9WTP6	0	0	0	3	1	1	3	2	0
Adenylyl cyclase-associated protein 1 OS=Mus musculus GN=Cap1 PE=1 SV=4	P40124	0	0	0	2	4	1	0	0	0
ADP/ATP translocase 1 OS=Mus musculus GN=Slc25a4 PE=1 SV=4	P48962	0	0	0	4	6	2	6	4	4
ADP/ATP translocase 2 OS=Mus musculus GN=Slc25a5 PE=1 SV=3	P51881	0	0	0	10	10	3	12	10	8
ADP-ribosyl cyclase 2 OS=Mus musculus GN=Bst1 PE=1 SV=1	Q64277	0	0	0	4	4	3	1	2	0
ADP-ribosylation factor 6 OS=Mus musculus GN=Arf6 PE=1 SV=2	P62331	0	0	0	1	3	0	1	0	0
ADP-ribosylation factor-like protein 8A OS=Mus musculus GN=Arl8a PE=2 SV=1	Q8VEH3	0	0	0	2	2	2	2	2	3
ADP-ribosylation factor-like protein 8B OS=Mus musculus GN=Arl8b PE=2 SV=1	Q9CQW2	0	0	0	7	8	2	7	9	8
AFG3-like protein 2 OS=Mus musculus GN=Afg3l2 PE=1 SV=1	Q8JZQ2	0	0	0	4	2	0	5	1	1
A-kinase anchor protein 12 OS=Mus musculus GN=Akap12 PE=1 SV=1	Q9WTQ5	4	0	0	0	0	0	0	0	0
A-kinase anchor protein 9 OS=Mus musculus GN=Akap9 PE=2 SV=2	Q70FJ1	4	4	0	0	0	2	0	1	1
A-kinase anchor protein 9 OS=Mus musculus GN=Akap9 PE=2 SV=2	Q70FJ1-DECOY	3	1	0	0	0	1	0	0	0
Aldehyde dehydrogenase family 3 member B1 OS=Mus musculus GN=Aldh3b1 PE=2 SV=1	Q80VQ0	0	0	0	3	1	0	0	0	0
Aldehyde dehydrogenase, mitochondrial OS=Mus musculus GN=Aldh2 PE=1 SV=1	P47738	0	0	0	7	3	1	10	8	3
Alkyldihydroxyacetonephosphate synthase, peroxisomal OS=Mus musculus GN=Agps PE=1 SV=1	Q8C0I1	0	0	0	3	2	0	4	4	1
Alpha-actinin-1 OS=Mus musculus GN=Actn1 PE=1 SV=1	Q7TPR4	0	0	0	3	2	1	3	0	0
Alpha-actinin-4 OS=Mus musculus GN=Actn4 PE=1 SV=1	P57780	0	0	0	7	9	9	11	4	5
Alpha-enolase OS=Mus musculus GN=Eno1 PE=1 SV=3	P17182	0	0	0	9	0	1	7	1	1
Alpha-soluble NSF attachment protein OS=Mus musculus GN=Napa PE=1 SV=1	Q9DB05	0	0	0	5	7	2	4	2	4
Amine oxidase [flavin-containing] A OS=Mus musculus GN=Maoa PE=1 SV=3	Q64133	0	0	0	1	4	0	6	2	2
Amyloid beta A4 protein OS=Mus musculus GN=App PE=1 SV=3	P12023	0	0	0	4	3	0	3	0	0
Ankyrin-3 OS=Mus musculus GN=Ank3 PE=1 SV=1	G5E8K5	3	2	0	0	0	0	0	0	0
Annexin A1 OS=Mus musculus GN=Anxa1 PE=1 SV=2	P10107	1	0	2	11	8	10	2	3	4
Annexin A11 OS=Mus musculus GN=Anxa11 PE=1 SV=2	P97384	0	1	0	3	3	1	0	0	0
Annexin A2 OS=Mus musculus GN=Anxa2 PE=1 SV=2	P07356	0	0	4	21	16	17	15	11	9
Annexin A6 OS=Mus musculus GN=Anxa6 PE=1 SV=3	P14824	0	0	0	6	4	5	2	0	1
Anoctamin-6 OS=Mus musculus GN=Ano6 PE=1 SV=1	Q6P9J9	0	0	0	1	3	0	0	0	0
AP-2 complex subunit alpha-1 OS=Mus musculus GN=Ap2a1 PE=1 SV=1	P17426	0	1	0	1	5	1	1	1	0
AP-2 complex subunit beta OS=Mus musculus GN=Ap2b1 PE=1 SV=1	Q9DBG3	0	0	0	0	4	0	0	0	0
Apolipoprotein O-like OS=Mus musculus GN=Apool PE=2 SV=1	Q78IK4	0	1	0	1	1	0	3	0	0
Apoptosis-inducing factor 1, mitochondrial OS=Mus musculus GN=Aifm1 PE=1 SV=1	Q9Z0X1	0	0	0	11	11	4	16	8	8
Apoptosis-resistant E3 ubiquitin protein ligase 1 OS=Mus musculus GN=Arel1 PE=2 SV=2	Q8CHG5	0	3	0	0	0	0	0	0	0
Arginine and glutamate-rich protein 1 OS=Mus musculus GN=Arglu1 PE=1 SV=2	Q3UL36	0	0	0	1	0	0	3	0	0
Aspartate aminotransferase, mitochondrial OS=Mus musculus GN=Got2 PE=1 SV=1	P05202	2	1	0	14	14	11	17	14	12
Atlastin-3 OS=Mus musculus GN=Atl3 PE=2 SV=1	Q91YH5	0	0	0	1	5	0	1	2	2
ATP synthase F(0) complex subunit B1, mitochondrial OS=Mus musculus GN=Atp5f1 PE=1 SV=1	Q9CQQ7	0	0	0	6	4	2	10	7	6
ATP synthase subunit alpha, mitochondrial OS=Mus musculus GN=Atp5a1 PE=1 SV=1	Q03265	5	2	0	21	20	11	30	15	13
ATP synthase subunit beta, mitochondrial OS=Mus musculus GN=Atp5b PE=1 SV=2	P56480	2	2	0	24	21	18	27	21	21
ATP synthase subunit d, mitochondrial OS=Mus musculus GN=Atp5h PE=1 SV=3	Q9DCX2	0	0	0	5	3	1	9	3	2
ATP synthase subunit gamma, mitochondrial OS=Mus musculus GN=Atp5c1 PE=1 SV=1	Q91VR2	0	0	0	9	6	2	9	5	3
ATP synthase subunit O, mitochondrial OS=Mus musculus GN=Atp5o PE=1 SV=1	Q9DB20	0	0	0	7	5	3	7	5	3
ATP-binding cassette sub-family A member 2 OS=Mus musculus GN=Abca2 PE=1 SV=4	P41234	1	3	0	0	0	0	0	0	0
ATP-binding cassette sub-family A member 3 OS=Mus musculus GN=Abca3 PE=2 SV=3	Q8R420	0	0	0	5	4	0	3	6	3
ATP-binding cassette sub-family B member 6, mitochondrial OS=Mus musculus GN=Abcb6 PE=1 SV=1	Q9DC29	0	0	0	2	2	1	5	0	2
ATP-binding cassette sub-family D member 4 OS=Mus musculus GN=Abcd4 PE=2 SV=2	O89016	0	0	0	1	3	0	2	2	1
ATP-citrate synthase OS=Mus musculus GN=Acly PE=1 SV=1	Q91V92	0	0	0	3	5	0	0	0	0
ATP-dependent RNA helicase A OS=Mus musculus GN=Dhx9 PE=1 SV=2	O70133	0	0	0	1	5	0	0	0	0
ATP-dependent RNA helicase DDX1 OS=Mus musculus GN=Ddx1 PE=1 SV=1	Q91VR5	0	0	0	2	4	1	1	0	1
ATP-dependent RNA helicase DDX3X OS=Mus musculus GN=Ddx3x PE=1 SV=3	Q62167	0	0	0	11	8	2	7	5	0
ATP-dependent zinc metalloprotease YME1L1 OS=Mus musculus GN=Yme1l1 PE=2 SV=1	O88967	0	0	0	2	2	0	4	1	0
BAH and coiled-coil domain-containing protein 1 OS=Mus musculus GN=Bahcc1 PE=2 SV=2	Q3UHR0-DECOY	3	1	0	0	0	0	0	0	0
Basement membrane-specific heparan sulfate proteoglycan core protein OS=Mus musculus GN=Hspg2 PE=1 SV=1	Q05793	0	0	0	24	7	0	0	0	0
Basigin OS=Mus musculus GN=Bsg PE=1 SV=2	P18572	0	0	0	6	7	7	4	3	2
B-cell receptor-associated protein 31 OS=Mus musculus GN=Bcap31 PE=1 SV=4	Q61335	0	0	0	4	1	1	5	3	1
Beta-galactosidase OS=Mus musculus GN=Glb1 PE=2 SV=1	P23780	0	0	0	3	4	0	4	2	3
Beta-glucuronidase OS=Mus musculus GN=Gusb PE=2 SV=2	P12265	0	0	0	7	4	0	10	9	8
Beta-hexosaminidase subunit alpha OS=Mus musculus GN=Hexa PE=2 SV=2	P29416	0	0	0	2	6	1	7	10	4
Beta-hexosaminidase subunit beta OS=Mus musculus GN=Hexb PE=2 SV=2	P20060	0	0	0	2	3	0	8	11	7
Bifunctional glutamate/proline--tRNA ligase OS=Mus musculus GN=Eprs PE=1 SV=4	Q8CGC7	0	0	0	2	3	0	0	0	0
Brain acid soluble protein 1 OS=Mus musculus GN=Basp1 PE=1 SV=3	Q91XV3	0	0	0	6	5	2	6	1	1
Brain-specific angiogenesis inhibitor 1-associated protein 2 OS=Mus musculus GN=Baiap2 PE=1 SV=2	Q8BKX1	0	0	0	0	0	0	6	4	0
C-1-tetrahydrofolate synthase, cytoplasmic OS=Mus musculus GN=Mthfd1 PE=1 SV=4	Q922D8	1	0	0	4	0	0	0	1	0
CAAX prenyl protease 1 homolog OS=Mus musculus GN=Zmpste24 PE=1 SV=2	Q80W54	0	0	0	2	1	0	3	1	1
Cadherin-1 OS=Mus musculus GN=Cdh1 PE=1 SV=1	P09803	0	0	0	4	0	1	1	0	0
Calcium-binding mitochondrial carrier protein Aralar1 OS=Mus musculus GN=Slc25a12 PE=1 SV=1	Q8BH59	0	0	0	2	2	0	6	1	2
Calcium-binding mitochondrial carrier protein Aralar2 OS=Mus musculus GN=Slc25a13 PE=1 SV=1	Q9QXX4	0	0	0	8	9	2	11	12	6
Calcium-binding mitochondrial carrier protein SCaMC-1 OS=Mus musculus GN=Slc25a24 PE=2 SV=1	Q8BMD8	0	1	0	3	2	1	10	3	3
Calnexin OS=Mus musculus GN=Canx PE=1 SV=1	P35564	0	0	0	13	17	7	16	12	14
Calreticulin OS=Mus musculus GN=Calr PE=1 SV=1	P14211	0	0	0	4	12	3	5	3	2
Carbonyl reductase [NADPH] 2 OS=Mus musculus GN=Cbr2 PE=1 SV=1	P08074	0	0	0	0	2	3	0	0	0
Carnitine O-palmitoyltransferase 2, mitochondrial OS=Mus musculus GN=Cpt2 PE=1 SV=2	P52825	0	0	0	1	1	0	3	1	0
Catenin alpha-1 OS=Mus musculus GN=Ctnna1 PE=1 SV=1	P26231	0	0	0	18	11	8	13	2	3
Catenin beta-1 OS=Mus musculus GN=Ctnnb1 PE=1 SV=1	Q02248	0	0	0	7	4	1	6	2	1
Catenin delta-1 OS=Mus musculus GN=Ctnnd1 PE=1 SV=2	P30999	0	0	0	7	7	4	2	1	1
Cathepsin B OS=Mus musculus GN=Ctsb PE=1 SV=2	P10605	0	0	0	7	6	4	5	5	3
Cathepsin D OS=Mus musculus GN=Ctsd PE=1 SV=1	P18242	0	0	0	13	10	9	14	10	10
Cathepsin L1 OS=Mus musculus GN=Ctsl PE=1 SV=2	P06797	0	0	0	1	2	1	1	3	1
Cathepsin Z OS=Mus musculus GN=Ctsz PE=2 SV=1	Q9WUU7	0	0	0	2	2	2	2	3	2
Cation channel sperm-associated protein subunit beta OS=Mus musculus GN=Catsperb PE=1 SV=1	A2RTF1-DECOY	3	0	0	0	0	0	0	0	0
Cation-dependent mannose-6-phosphate receptor OS=Mus musculus GN=M6pr PE=1 SV=1	P24668	0	0	0	5	5	2	5	3	2
Cation-independent mannose-6-phosphate receptor OS=Mus musculus GN=Igf2r PE=1 SV=1	Q07113	1	0	0	10	6	0	9	10	5
CD44 antigen OS=Mus musculus GN=Cd44 PE=1 SV=3	P15379	0	0	0	3	3	1	2	0	0
CD63 antigen OS=Mus musculus GN=Cd63 PE=1 SV=2	P41731	0	0	0	2	4	2	3	3	2
CD82 antigen OS=Mus musculus GN=Cd82 PE=1 SV=1	P40237	0	0	0	0	2	1	4	4	4
Cell cycle control protein 50A OS=Mus musculus GN=Tmem30a PE=1 SV=1	Q8VEK0	0	0	0	5	5	2	4	1	4
Ceruloplasmin OS=Mus musculus GN=Cp PE=1 SV=2	Q61147	2	0	0	3	4	0	1	0	0
Chloride intracellular channel protein 1 OS=Mus musculus GN=Clic1 PE=1 SV=3	Q9Z1Q5	0	0	0	1	2	3	2	1	3
Choline dehydrogenase, mitochondrial OS=Mus musculus GN=Chdh PE=1 SV=1	Q8BJ64	0	0	0	1	0	0	4	0	0
Choline transporter-like protein 2 OS=Mus musculus GN=Slc44a2 PE=1 SV=2	Q8BY89	0	0	0	3	4	1	3	0	0
Citrate synthase, mitochondrial OS=Mus musculus GN=Cs PE=1 SV=1	Q9CZU6	0	0	0	3	5	3	4	1	3
Clathrin heavy chain 1 OS=Mus musculus GN=Cltc PE=1 SV=3	Q68FD5	0	0	0	14	21	8	8	12	9
Claudin-3 OS=Mus musculus GN=Cldn3 PE=1 SV=1	Q9Z0G9	0	0	0	2	2	1	3	3	3
Coatomer subunit alpha OS=Mus musculus GN=Copa PE=1 SV=2	Q8CIE6	0	0	0	4	0	0	4	1	0
Coiled-coil domain-containing protein 150 OS=Mus musculus GN=Ccdc150 PE=2 SV=2	Q8CDI7	3	0	0	0	0	0	0	0	0
Coiled-coil domain-containing protein 47 OS=Mus musculus GN=Ccdc47 PE=2 SV=2	Q9D024	0	0	0	3	2	0	2	0	2
Coiled-coil-helix-coiled-coil-helix domain-containing protein 3, mitochondrial OS=Mus musculus GN=Chchd3 PE=1 SV=1	Q9CRB9	0	0	0	3	4	3	4	2	2
Collagen alpha-1(XII) chain OS=Mus musculus GN=Col12a1 PE=2 SV=3	Q60847	0	0	0	37	5	0	2	0	0
Complement C3 OS=Mus musculus GN=C3 PE=1 SV=3	P01027	0	0	0	5	2	0	3	0	0
Coproporphyrinogen-III oxidase, mitochondrial OS=Mus musculus GN=Cpox PE=1 SV=2	P36552	0	0	0	1	0	0	3	0	0
Coxsackievirus and adenovirus receptor homolog OS=Mus musculus GN=Cxadr PE=1 SV=1	P97792	0	0	0	4	3	0	6	2	0
Cytochrome b5 type B OS=Mus musculus GN=Cyb5b PE=1 SV=1	Q9CQX2	0	0	0	3	3	2	4	4	3
Cytochrome b-c1 complex subunit 1, mitochondrial OS=Mus musculus GN=Uqcrc1 PE=1 SV=2	Q9CZ13	0	1	0	8	7	3	10	9	9
Cytochrome b-c1 complex subunit 2, mitochondrial OS=Mus musculus GN=Uqcrc2 PE=1 SV=1	Q9DB77	0	0	0	6	9	5	10	7	8
Cytochrome b-c1 complex subunit Rieske, mitochondrial OS=Mus musculus GN=Uqcrfs1 PE=1 SV=1	Q9CR68	0	0	0	3	3	0	3	3	2
Cytochrome c oxidase subunit 2 OS=Mus musculus GN=Mtco2 PE=1 SV=1	P00405	0	0	0	3	3	2	3	4	4
Cytochrome c oxidase subunit 4 isoform 1, mitochondrial OS=Mus musculus GN=Cox4i1 PE=1 SV=2	P19783	0	0	0	4	5	3	4	5	4
Cytochrome c oxidase subunit 5A, mitochondrial OS=Mus musculus GN=Cox5a PE=1 SV=2	P12787	0	0	0	2	3	1	4	2	2
Cytochrome c oxidase subunit 5B, mitochondrial OS=Mus musculus GN=Cox5b PE=1 SV=1	P19536	0	0	0	2	1	0	3	3	2
Cytochrome c, somatic OS=Mus musculus GN=Cycs PE=1 SV=2	P62897	0	0	0	2	2	0	4	2	1
Cytochrome c1, heme protein, mitochondrial OS=Mus musculus GN=Cyc1 PE=1 SV=1	Q9D0M3	0	0	0	2	4	2	4	4	2
Cytoplasmic dynein 1 heavy chain 1 OS=Mus musculus GN=Dync1h1 PE=1 SV=2	Q9JHU4	0	0	0	20	12	0	0	0	0
Cytoplasmic FMR1-interacting protein 1 OS=Mus musculus GN=Cyfip1 PE=1 SV=1	Q7TMB8	0	0	0	4	2	0	2	3	1
Cytoskeleton-associated protein 4 OS=Mus musculus GN=Ckap4 PE=2 SV=2	Q8BMK4	0	0	0	9	4	1	1	0	0
D-3-phosphoglycerate dehydrogenase OS=Mus musculus GN=Phgdh PE=1 SV=3	Q61753	1	0	0	6	6	1	4	1	1
DBF4-type zinc finger-containing protein 2 homolog OS=Mus musculus GN=Zdbf2 PE=2 SV=1	Q5SS00	0	3	0	0	0	0	0	0	0
Dedicator of cytokinesis protein 10 OS=Mus musculus GN=Dock10 PE=1 SV=3	Q8BZN6-DECOY	0	3	0	0	0	0	0	0	0
Dehydrogenase/reductase SDR family member 1 OS=Mus musculus GN=Dhrs1 PE=2 SV=1	Q99L04	0	0	0	5	2	0	4	1	0
Delta-1-pyrroline-5-carboxylate synthase OS=Mus musculus GN=Aldh18a1 PE=2 SV=2	Q9Z110	0	0	0	2	4	1	9	2	2
Desmoplakin OS=Mus musculus GN=Dsp PE=1 SV=1	E9Q557	4	4	3	5	4	12	2	0	0
Dihydrolipoyl dehydrogenase, mitochondrial OS=Mus musculus GN=Dld PE=1 SV=2	O08749	0	0	0	4	1	0	3	1	0
DmX-like protein 2 OS=Mus musculus GN=Dmxl2 PE=1 SV=3	Q8BPN8	3	0	0	0	1	0	0	0	0
DNA repair protein RAD50 OS=Mus musculus GN=Rad50 PE=1 SV=1	P70388	0	4	0	0	1	1	0	0	0
DNA-dependent protein kinase catalytic subunit OS=Mus musculus GN=Prkdc PE=1 SV=3	P97313	3	4	0	0	0	3	1	1	1
DnaJ homolog subfamily C member 5 OS=Mus musculus GN=Dnajc5 PE=1 SV=1	P60904	0	0	0	1	2	2	2	3	5
Dolichyl-diphosphooligosaccharide--protein glycosyltransferase 48 kDa subunit OS=Mus musculus GN=Ddost PE=1 SV=2	O54734	0	0	0	7	6	4	7	5	4
Dolichyl-diphosphooligosaccharide--protein glycosyltransferase subunit 1 OS=Mus musculus GN=Rpn1 PE=2 SV=1	Q91YQ5	0	0	0	16	19	14	15	13	15
Dolichyl-diphosphooligosaccharide--protein glycosyltransferase subunit 2 OS=Mus musculus GN=Rpn2 PE=2 SV=1	Q9DBG6	0	0	0	10	10	6	6	6	4
Dolichyl-diphosphooligosaccharide--protein glycosyltransferase subunit STT3A OS=Mus musculus GN=Stt3a PE=1 SV=1	P46978	0	0	0	6	7	3	6	5	2
Dynamin-like 120 kDa protein, mitochondrial OS=Mus musculus GN=Opa1 PE=1 SV=1	P58281	0	0	0	7	3	0	10	1	1
Dynein heavy chain 17, axonemal OS=Mus musculus GN=Dnah17 PE=2 SV=2	Q69Z23	0	0	0	0	0	3	0	2	2
Dynein heavy chain 3, axonemal OS=Mus musculus GN=Dnah3 PE=2 SV=2	Q8BW94-DECOY	4	0	0	0	0	0	0	0	0
Dynein heavy chain 5, axonemal OS=Mus musculus GN=Dnah5 PE=2 SV=2	Q8VHE6	3	3	0	1	0	1	0	0	1
Dystonin OS=Mus musculus GN=Dst PE=1 SV=1	Q91ZU6	6	9	0	0	1	1	0	2	0
Dystrophin OS=Mus musculus GN=Dmd PE=1 SV=3	P11531-DECOY	3	1	0	0	0	2	0	0	1
Dystrophin OS=Mus musculus GN=Dmd PE=1 SV=3	P11531	6	3	0	0	0	1	1	1	2
E3 ubiquitin-protein ligase HECTD1 OS=Mus musculus GN=Hectd1 PE=1 SV=2	Q69ZR2-DECOY	3	0	0	0	0	0	0	0	0
E3 ubiquitin-protein ligase RNF13 OS=Mus musculus GN=Rnf13 PE=1 SV=2	O54965	0	0	0	1	0	0	4	1	1
E3 ubiquitin-protein ligase UBR1 OS=Mus musculus GN=Ubr1 PE=1 SV=2	O70481	3	0	0	0	0	0	0	0	0
E3 ubiquitin-protein ligase UBR4 OS=Mus musculus GN=Ubr4 PE=1 SV=1	A2AN08-DECOY	4	0	0	0	0	0	0	0	0
EH domain-containing protein 1 OS=Mus musculus GN=Ehd1 PE=1 SV=1	Q9WVK4	0	0	0	3	0	0	13	4	1
EH domain-containing protein 2 OS=Mus musculus GN=Ehd2 PE=1 SV=1	Q8BH64	0	0	0	3	1	0	5	1	1
EH domain-containing protein 4 OS=Mus musculus GN=Ehd4 PE=1 SV=1	Q9EQP2	1	0	0	4	0	0	11	3	1
Electron transfer flavoprotein-ubiquinone oxidoreductase, mitochondrial OS=Mus musculus GN=Etfdh PE=1 SV=1	Q921G7	0	0	0	5	7	4	7	5	3
Elongation factor 1-alpha 1 OS=Mus musculus GN=Eef1a1 PE=1 SV=3	P10126	1	1	0	8	8	8	8	7	7
Elongation factor 1-gamma OS=Mus musculus GN=Eef1g PE=1 SV=3	Q9D8N0	0	0	0	6	3	0	2	0	0
Elongation factor 2 OS=Mus musculus GN=Eef2 PE=1 SV=2	P58252	0	0	0	5	10	4	7	5	2
Endonuclease domain-containing 1 protein OS=Mus musculus GN=Endod1 PE=1 SV=2	Q8C522	0	0	0	2	3	0	2	0	0
Endoplasmic reticulum metallopeptidase 1 OS=Mus musculus GN=Ermp1 PE=2 SV=2	Q3UVK0	0	0	0	0	1	0	4	2	1
Endoplasmic reticulum-Golgi intermediate compartment protein 1 OS=Mus musculus GN=Ergic1 PE=1 SV=1	Q9DC16	0	0	0	0	1	0	3	1	0
Endoplasmin OS=Mus musculus GN=Hsp90b1 PE=1 SV=2	P08113	0	1	0	24	22	15	19	24	21
Enoyl-CoA delta isomerase 1, mitochondrial OS=Mus musculus GN=Eci1 PE=1 SV=2	P42125	0	0	0	3	1	0	3	1	0
Enoyl-CoA hydratase, mitochondrial OS=Mus musculus GN=Echs1 PE=1 SV=1	Q8BH95	0	0	0	3	2	0	2	1	0
Epididymal secretory protein E1 OS=Mus musculus GN=Npc2 PE=2 SV=1	Q9Z0J0	0	0	0	4	3	3	0	4	1
Epithelial cell adhesion molecule OS=Mus musculus GN=Epcam PE=2 SV=1	Q99JW5	0	0	0	4	2	2	5	1	0
Epoxide hydrolase 1 OS=Mus musculus GN=Ephx1 PE=1 SV=2	Q9D379	0	0	0	2	0	0	11	8	6
Equilibrative nucleoside transporter 1 OS=Mus musculus GN=Slc29a1 PE=1 SV=3	Q9JIM1	0	0	0	2	3	1	3	2	1
ER membrane protein complex subunit 1 OS=Mus musculus GN=Emc1 PE=1 SV=1	Q8C7X2	0	0	0	3	6	1	3	1	2
ER membrane protein complex subunit 2 OS=Mus musculus GN=Emc2 PE=2 SV=1	Q9CRD2	0	0	0	3	3	2	3	3	3
Erlin-2 OS=Mus musculus GN=Erlin2 PE=1 SV=1	Q8BFZ9	0	0	0	7	4	2	5	2	4
Erythrocyte band 7 integral membrane protein OS=Mus musculus GN=Stom PE=1 SV=3	P54116	0	0	0	10	8	5	5	0	2
Estradiol 17-beta-dehydrogenase 12 OS=Mus musculus GN=Hsd17b12 PE=2 SV=1	O70503	0	0	0	5	3	0	7	1	2
Eukaryotic initiation factor 4A-I OS=Mus musculus GN=Eif4a1 PE=1 SV=1	P60843	0	0	0	9	8	5	4	2	2
Eukaryotic translation initiation factor 3 subunit A OS=Mus musculus GN=Eif3a PE=1 SV=5	P23116-DECOY	4	0	0	0	0	0	0	0	0
Eukaryotic translation initiation factor 3 subunit B OS=Mus musculus GN=Eif3b PE=1 SV=1	Q8JZQ9	0	0	0	2	3	1	1	0	0
Eukaryotic translation initiation factor 3 subunit E OS=Mus musculus GN=Eif3e PE=1 SV=1	P60229	0	0	0	3	3	1	1	0	0
Eukaryotic translation initiation factor 3 subunit F OS=Mus musculus GN=Eif3f PE=1 SV=2	Q9DCH4	0	0	0	1	3	0	0	0	0
Eukaryotic translation initiation factor 3 subunit L OS=Mus musculus GN=Eif3l PE=1 SV=1	Q8QZY1	0	0	0	2	5	1	1	1	2
Extended synaptotagmin-2 OS=Mus musculus GN=Esyt2 PE=1 SV=1	Q3TZZ7	0	0	0	3	1	0	1	0	0
Ezrin OS=Mus musculus GN=Ezr PE=1 SV=3	P26040	0	0	0	6	5	1	5	0	0
F-actin-capping protein subunit alpha-2 OS=Mus musculus GN=Capza2 PE=1 SV=3	P47754	0	0	0	2	1	0	3	2	1
Far upstream element-binding protein 2 OS=Mus musculus GN=Khsrp PE=1 SV=2	Q3U0V1	0	0	0	4	2	1	1	0	0
Farnesyl pyrophosphate synthase OS=Mus musculus GN=Fdps PE=1 SV=1	Q920E5	0	0	0	1	0	2	0	3	1
Fatty acid synthase OS=Mus musculus GN=Fasn PE=1 SV=2	P19096	0	0	0	12	8	0	2	0	0
Fatty acyl-CoA reductase 1 OS=Mus musculus GN=Far1 PE=1 SV=1	Q922J9	0	0	0	4	2	0	6	3	2
Fatty aldehyde dehydrogenase OS=Mus musculus GN=Aldh3a2 PE=2 SV=2	P47740	0	0	0	5	3	0	6	2	1
FERM and PDZ domain-containing protein 4 OS=Mus musculus GN=Frmpd4 PE=2 SV=1	A2AFR3-DECOY	4	0	0	0	0	0	0	0	0
Ferric-chelate reductase 1 OS=Mus musculus GN=FRRS1 PE=1 SV=1	Q8K385	0	0	0	3	2	1	7	3	1
Ferritin light chain 1 OS=Mus musculus GN=Ftl1 PE=1 SV=2	P29391	0	0	0	3	0	0	6	3	1
Fibronectin OS=Mus musculus GN=Fn1 PE=1 SV=4	P11276	1	0	0	37	41	23	38	14	16
Fibulin-2 OS=Mus musculus GN=Fbln2 PE=1 SV=2	P37889	0	0	0	17	18	5	2	0	2
Filamin-A OS=Mus musculus GN=Flna PE=1 SV=5	Q8BTM8	0	0	0	12	14	8	0	0	0
Filamin-B OS=Mus musculus GN=Flnb PE=1 SV=3	Q80X90	0	0	0	16	22	6	0	0	0
Flotillin-1 OS=Mus musculus GN=Flot1 PE=1 SV=1	O08917	0	0	0	17	12	10	4	1	2
Flotillin-2 OS=Mus musculus GN=Flot2 PE=1 SV=2	Q60634	0	0	0	14	9	8	2	2	4
Fructose-bisphosphate aldolase A OS=Mus musculus GN=Aldoa PE=1 SV=2	P05064	0	0	0	8	5	7	7	4	4
Fumarate hydratase, mitochondrial OS=Mus musculus GN=Fh PE=1 SV=3	P97807	0	0	0	3	2	0	5	1	2
FYVE and coiled-coil domain-containing protein 1 OS=Mus musculus GN=Fyco1 PE=1 SV=1	Q8VDC1	0	0	0	4	1	0	5	1	0
Galactocerebrosidase OS=Mus musculus GN=Galc PE=1 SV=2	P54818	0	0	0	1	0	0	4	3	4
Galectin-1 OS=Mus musculus GN=Lgals1 PE=1 SV=3	P16045	0	0	0	2	1	3	1	2	1
Galectin-3 OS=Mus musculus GN=Lgals3 PE=1 SV=3	P16110	0	0	0	3	2	1	2	0	1
Ganglioside GM2 activator OS=Mus musculus GN=Gm2a PE=1 SV=2	Q60648	0	0	0	0	3	0	0	3	1
Glucosylceramidase OS=Mus musculus GN=Gba PE=1 SV=1	P17439	0	0	0	10	7	5	9	7	5
Glutamate dehydrogenase 1, mitochondrial OS=Mus musculus GN=Glud1 PE=1 SV=1	P26443	0	0	0	5	2	3	4	1	1
Glutaminase kidney isoform, mitochondrial OS=Mus musculus GN=Gls PE=1 SV=1	D3Z7P3	0	0	0	2	1	0	3	2	0
Glyceraldehyde-3-phosphate dehydrogenase OS=Mus musculus GN=Gapdh PE=1 SV=2	P16858	0	0	0	9	7	7	6	8	6
Glycerol-3-phosphate dehydrogenase, mitochondrial OS=Mus musculus GN=Gpd2 PE=1 SV=2	Q64521	0	0	0	12	8	2	19	6	6
Golgi apparatus protein 1 OS=Mus musculus GN=Glg1 PE=1 SV=1	Q61543	0	0	0	7	10	2	2	5	5
GTPase NRas OS=Mus musculus GN=Nras PE=2 SV=1	P08556	0	0	0	2	2	1	4	0	0
Guanine nucleotide-binding protein G(i) subunit alpha-2 OS=Mus musculus GN=Gnai2 PE=1 SV=5	P08752	0	0	0	11	12	10	11	9	10
Guanine nucleotide-binding protein G(I)/G(S)/G(T) subunit beta-1 OS=Mus musculus GN=Gnb1 PE=1 SV=3	P62874	0	0	0	3	2	2	3	2	2
Guanine nucleotide-binding protein G(I)/G(S)/G(T) subunit beta-2 OS=Mus musculus GN=Gnb2 PE=1 SV=3	P62880	0	0	0	8	6	4	5	4	4
Guanine nucleotide-binding protein G(k) subunit alpha OS=Mus musculus GN=Gnai3 PE=1 SV=3	Q9DC51	0	0	0	4	2	1	5	1	1
Guanine nucleotide-binding protein G(s) subunit alpha isoforms XLas OS=Mus musculus GN=Gnas PE=2 SV=1	Q6R0H7	0	0	0	8	5	4	7	2	1
Guanine nucleotide-binding protein subunit alpha-11 OS=Mus musculus GN=Gna11 PE=1 SV=1	P21278	0	0	0	4	3	2	3	1	1
Guanine nucleotide-binding protein subunit beta-2-like 1 OS=Mus musculus GN=Gnb2l1 PE=1 SV=3	P68040	0	1	0	10	15	9	5	11	11
H(+)/Cl(-) exchange transporter 7 OS=Mus musculus GN=Clcn7 PE=1 SV=1	O70496	0	0	0	0	1	0	2	3	1
H-2 class I histocompatibility antigen, D-B alpha chain OS=Mus musculus GN=H2-D1 PE=1 SV=2	P01899	0	0	0	2	3	1	4	3	1
H-2 class I histocompatibility antigen, K-D alpha chain OS=Mus musculus GN=H2-K1 PE=1 SV=1	P01902	0	0	0	8	1	1	6	3	1
Heat shock 70 kDa protein 1B OS=Mus musculus GN=Hspa1b PE=1 SV=3	P17879 (+1)	0	0	0	6	5	5	5	2	1
Heat shock cognate 71 kDa protein OS=Mus musculus GN=Hspa8 PE=1 SV=1	P63017	0	0	0	23	16	10	25	11	8
Heat shock protein 75 kDa, mitochondrial OS=Mus musculus GN=Trap1 PE=1 SV=1	Q9CQN1	0	0	0	7	6	1	15	6	6
Heat shock protein HSP 90-alpha OS=Mus musculus GN=Hsp90aa1 PE=1 SV=4	P07901	0	0	0	2	3	2	2	2	1
Heat shock protein HSP 90-beta OS=Mus musculus GN=Hsp90ab1 PE=1 SV=3	P11499	0	0	0	15	16	9	10	6	7
Heme oxygenase 1 OS=Mus musculus GN=Hmox1 PE=1 SV=1	P14901	0	0	0	3	1	0	0	0	0
Heme oxygenase 2 OS=Mus musculus GN=Hmox2 PE=2 SV=1	O70252	0	0	0	5	0	0	4	0	1
Heparan-alpha-glucosaminide N-acetyltransferase OS=Mus musculus GN=Hgsnat PE=1 SV=2	Q3UDW8	0	0	0	2	2	2	2	3	2
Heterogeneous nuclear ribonucleoprotein A/B OS=Mus musculus GN=Hnrnpab PE=1 SV=1	Q99020	0	0	0	2	4	1	1	1	2
Heterogeneous nuclear ribonucleoprotein A1 OS=Mus musculus GN=Hnrnpa1 PE=1 SV=2	P49312	0	0	0	1	6	1	0	1	1
Heterogeneous nuclear ribonucleoprotein A3 OS=Mus musculus GN=Hnrnpa3 PE=1 SV=1	Q8BG05	0	0	0	1	4	0	0	0	0
Heterogeneous nuclear ribonucleoprotein H OS=Mus musculus GN=Hnrnph1 PE=1 SV=3	O35737	0	0	0	1	3	1	0	0	0
Heterogeneous nuclear ribonucleoprotein K OS=Mus musculus GN=Hnrnpk PE=1 SV=1	P61979	0	0	0	3	6	1	0	1	1
Heterogeneous nuclear ribonucleoprotein Q OS=Mus musculus GN=Syncrip PE=1 SV=2	Q7TMK9	0	0	0	5	4	0	3	0	0
Heterogeneous nuclear ribonucleoproteins A2/B1 OS=Mus musculus GN=Hnrnpa2b1 PE=1 SV=2	O88569	0	0	0	1	5	0	0	0	0
Hexokinase-1 OS=Mus musculus GN=Hk1 PE=1 SV=3	P17710	0	0	0	8	4	1	11	4	4
Hexokinase-2 OS=Mus musculus GN=Hk2 PE=2 SV=1	O08528	0	0	0	10	7	3	17	1	2
High affinity cationic amino acid transporter 1 OS=Mus musculus GN=Slc7a1 PE=1 SV=1	Q09143	0	0	0	0	0	0	4	2	1
Histone H4 OS=Mus musculus GN=Hist1h4a PE=1 SV=2	P62806	0	0	0	3	3	1	1	0	3
Immunoglobulin superfamily member 8 OS=Mus musculus GN=Igsf8 PE=1 SV=2	Q8R366	0	0	0	4	2	1	1	0	0
Importin subunit beta-1 OS=Mus musculus GN=Kpnb1 PE=1 SV=2	P70168	0	0	0	3	4	3	1	1	1
Inactive tyrosine-protein kinase 7 OS=Mus musculus GN=Ptk7 PE=1 SV=1	Q8BKG3	0	0	0	8	7	2	0	0	0
Inositol 1,4,5-trisphosphate receptor type 3 OS=Mus musculus GN=Itpr3 PE=1 SV=3	P70227	2	0	0	3	5	0	4	1	2
Integral membrane protein 2B OS=Mus musculus GN=Itm2b PE=2 SV=1	O89051	0	0	0	3	1	1	3	1	1
Integrin alpha-3 OS=Mus musculus GN=Itga3 PE=1 SV=1	Q62470	0	0	0	11	17	10	9	8	8
Integrin alpha-6 OS=Mus musculus GN=Itga6 PE=1 SV=3	Q61739	0	0	0	9	8	3	0	0	0
Integrin alpha-7 OS=Mus musculus GN=Itga7 PE=1 SV=3	Q61738	0	0	0	4	3	1	0	0	0
Integrin alpha-V OS=Mus musculus GN=Itgav PE=1 SV=2	P43406	0	0	0	9	14	5	4	2	2
Integrin beta-1 OS=Mus musculus GN=Itgb1 PE=1 SV=1	P09055	0	0	0	18	21	17	13	10	13
Integrin beta-4 OS=Mus musculus GN=Itgb4 PE=2 SV=1	A2A863	0	0	0	16	13	3	4	4	2
Integrin beta-5 OS=Mus musculus GN=Itgb5 PE=1 SV=2	O70309	0	0	0	1	3	0	0	0	0
Interferon-induced transmembrane protein 3 OS=Mus musculus GN=Ifitm3 PE=1 SV=1	Q9CQW9	0	0	0	2	3	2	2	1	1
Isocitrate dehydrogenase [NAD] subunit alpha, mitochondrial OS=Mus musculus GN=Idh3a PE=1 SV=1	Q9D6R2	0	0	0	2	1	2	4	1	1
Isocitrate dehydrogenase [NADP], mitochondrial OS=Mus musculus GN=Idh2 PE=1 SV=3	P54071	0	0	0	1	1	0	3	0	1
Isoleucine--tRNA ligase, cytoplasmic OS=Mus musculus GN=Iars PE=2 SV=2	Q8BU30	0	0	0	3	5	0	0	0	0
IST1 homolog OS=Mus musculus GN=Ist1 PE=2 SV=1	Q9CX00	0	0	0	2	1	1	5	4	3
Junction plakoglobin OS=Mus musculus GN=Jup PE=1 SV=3	Q02257	0	0	0	6	6	9	3	0	0
Junctional adhesion molecule A OS=Mus musculus GN=F11r PE=1 SV=2	O88792	0	0	0	4	3	3	4	1	2
Keratin, type I cytoskeletal 10 OS=Mus musculus GN=Krt10 PE=1 SV=3	P02535	5	7	6	5	6	6	5	5	5
Keratin, type I cytoskeletal 14 OS=Mus musculus GN=Krt14 PE=1 SV=2	Q61781	5	5	5	11	19	19	5	4	3
Keratin, type I cytoskeletal 16 OS=Mus musculus GN=Krt16 PE=1 SV=3	Q9Z2K1	1	1	1	1	6	4	2	1	0
Keratin, type I cytoskeletal 17 OS=Mus musculus GN=Krt17 PE=1 SV=3	Q9QWL7	1	1	1	1	7	5	3	2	1
Keratin, type I cytoskeletal 18 OS=Mus musculus GN=Krt18 PE=1 SV=5	P05784	0	0	0	10	13	8	10	6	3
Keratin, type I cytoskeletal 20 OS=Mus musculus GN=Krt20 PE=1 SV=1	Q9D312	3	0	0	0	0	0	0	0	0
Keratin, type I cytoskeletal 42 OS=Mus musculus GN=Krt42 PE=1 SV=1	Q6IFX2	1	2	3	3	5	5	3	2	0
Keratin, type II cuticular Hb4 OS=Mus musculus GN=Krt84 PE=2 SV=2	Q99M73	0	0	0	0	0	3	0	0	0
Keratin, type II cytoskeletal 1 OS=Mus musculus GN=Krt1 PE=1 SV=4	P04104	2	2	2	2	2	2	2	2	3
Keratin, type II cytoskeletal 1b OS=Mus musculus GN=Krt77 PE=1 SV=1	Q6IFZ6	5	2	2	1	4	2	2	2	2
Keratin, type II cytoskeletal 2 epidermal OS=Mus musculus GN=Krt2 PE=1 SV=1	Q3TTY5	3	2	3	3	3	4	2	2	2
Keratin, type II cytoskeletal 2 oral OS=Mus musculus GN=Krt76 PE=2 SV=1	Q3UV17	4	1	3	2	2	3	1	2	1
Keratin, type II cytoskeletal 5 OS=Mus musculus GN=Krt5 PE=1 SV=1	Q922U2	7	8	11	11	13	13	7	9	3
Keratin, type II cytoskeletal 6A OS=Mus musculus GN=Krt6a PE=2 SV=3	P50446	2	0	1	0	1	4	4	1	0
Keratin, type II cytoskeletal 7 OS=Mus musculus GN=Krt7 PE=1 SV=1	Q9DCV7	2	1	1	15	18	10	7	8	4
Keratin, type II cytoskeletal 75 OS=Mus musculus GN=Krt75 PE=1 SV=1	Q8BGZ7	4	1	2	3	1	3	3	2	0
Keratin, type II cytoskeletal 8 OS=Mus musculus GN=Krt8 PE=1 SV=4	P11679	3	5	3	25	23	19	9	3	3
Kinectin OS=Mus musculus GN=Ktn1 PE=2 SV=1	Q61595	0	0	0	6	3	0	5	0	0
Lactadherin OS=Mus musculus GN=Mfge8 PE=1 SV=3	P21956	0	0	0	9	9	5	14	13	13
Lactotransferrin OS=Mus musculus GN=Ltf PE=2 SV=4	P08071	3	0	0	0	0	0	0	0	0
Laminin subunit alpha-5 OS=Mus musculus GN=Lama5 PE=1 SV=4	Q61001	0	0	0	4	1	0	2	0	1
Lanosterol 14-alpha demethylase OS=Mus musculus GN=Cyp51a1 PE=2 SV=1	Q8K0C4	0	0	0	4	5	0	6	6	2
Lanosterol synthase OS=Mus musculus GN=Lss PE=2 SV=2	Q8BLN5	0	0	0	9	7	3	10	6	10
Large neutral amino acids transporter small subunit 1 OS=Mus musculus GN=Slc7a5 PE=1 SV=2	Q9Z127	0	0	0	2	3	1	2	1	1
Latrophilin-2 (Fragment) OS=Mus musculus GN=Lphn2 PE=1 SV=2	Q8JZZ7	0	0	0	2	3	2	2	1	1
LETM1 and EF-hand domain-containing protein 1, mitochondrial OS=Mus musculus GN=Letm1 PE=2 SV=1	Q9Z2I0	0	0	0	3	1	0	3	1	0
Leucine-rich PPR motif-containing protein, mitochondrial OS=Mus musculus GN=Lrpprc PE=1 SV=2	Q6PB66	0	0	0	9	14	1	10	14	8
Leucine-rich repeat-containing protein 59 OS=Mus musculus GN=Lrrc59 PE=2 SV=1	Q922Q8	0	0	0	9	8	1	5	4	3
Leucyl-cystinyl aminopeptidase OS=Mus musculus GN=Lnpep PE=1 SV=1	Q8C129	0	0	0	9	5	1	11	3	3
L-lactate dehydrogenase A chain OS=Mus musculus GN=Ldha PE=1 SV=3	P06151	0	0	0	5	4	5	7	5	2
Long-chain-fatty-acid--CoA ligase 3 OS=Mus musculus GN=Acsl3 PE=1 SV=2	Q9CZW4	0	0	0	11	8	2	11	3	2
Long-chain-fatty-acid--CoA ligase 4 OS=Mus musculus GN=Acsl4 PE=2 SV=2	Q9QUJ7	1	0	0	12	13	5	14	5	11
Long-chain-fatty-acid--CoA ligase 5 OS=Mus musculus GN=Acsl5 PE=1 SV=1	Q8JZR0	0	0	0	6	6	2	10	2	1
Low-density lipoprotein receptor OS=Mus musculus GN=Ldlr PE=1 SV=2	P35951	0	0	0	2	2	0	5	0	1
Lysophosphatidylcholine acyltransferase 1 OS=Mus musculus GN=Lpcat1 PE=1 SV=1	Q3TFD2	0	0	0	0	1	0	3	2	1
Lysophospholipid acyltransferase 5 OS=Mus musculus GN=Lpcat3 PE=1 SV=1	Q91V01	0	0	0	3	4	0	0	0	0
Lysosomal acid phosphatase OS=Mus musculus GN=Acp2 PE=2 SV=2	P24638	0	0	0	0	2	0	2	5	2
Lysosomal alpha-glucosidase OS=Mus musculus GN=Gaa PE=1 SV=2	P70699	0	0	0	4	0	0	5	0	0
Lysosomal alpha-mannosidase OS=Mus musculus GN=Man2b1 PE=2 SV=4	O09159	0	0	0	2	2	0	4	4	5
Lysosomal protective protein OS=Mus musculus GN=Ctsa PE=1 SV=1	P16675	0	0	0	3	2	0	3	4	1
Lysosomal protein NCU-G1 OS=Mus musculus PE=1 SV=1	Q9JHJ3	0	0	0	1	2	1	3	1	1
Lysosome membrane protein 2 OS=Mus musculus GN=Scarb2 PE=1 SV=3	O35114	0	0	0	7	8	4	6	7	4
Lysosome-associated membrane glycoprotein 1 OS=Mus musculus GN=Lamp1 PE=1 SV=2	P11438	0	0	0	5	4	3	6	4	4
Lysosome-associated membrane glycoprotein 2 OS=Mus musculus GN=Lamp2 PE=2 SV=2	P17047	0	0	0	7	8	8	5	6	6
Macrophage-capping protein OS=Mus musculus GN=Capg PE=1 SV=2	P24452	0	0	0	3	3	0	2	0	0
Major facilitator superfamily domain-containing protein 1 OS=Mus musculus GN=Mfsd1 PE=1 SV=1	Q9DC37	0	0	0	3	3	3	3	3	3
Major vault protein OS=Mus musculus GN=Mvp PE=1 SV=4	Q9EQK5	0	0	0	3	0	0	0	0	0
Malate dehydrogenase, mitochondrial OS=Mus musculus GN=Mdh2 PE=1 SV=3	P08249	0	0	0	13	14	11	14	14	13
Malectin OS=Mus musculus GN=Mlec PE=2 SV=2	Q6ZQI3	0	0	0	5	4	2	5	2	2
Matrix metalloproteinase-14 OS=Mus musculus GN=Mmp14 PE=2 SV=3	P53690	0	0	0	5	2	0	4	2	1
Matrix-remodeling-associated protein 8 OS=Mus musculus GN=Mxra8 PE=2 SV=1	Q9DBV4	0	0	0	0	2	0	3	0	0
Membrane-associated progesterone receptor component 1 OS=Mus musculus GN=Pgrmc1 PE=1 SV=4	O55022	0	0	0	4	2	0	3	3	3
Membrane-associated progesterone receptor component 2 OS=Mus musculus GN=Pgrmc2 PE=1 SV=2	Q80UU9	0	0	0	5	3	1	4	5	2
Metaxin-1 OS=Mus musculus GN=Mtx1 PE=1 SV=1	P47802	0	0	0	2	2	1	3	3	1
Microsomal glutathione S-transferase 1 OS=Mus musculus GN=Mgst1 PE=1 SV=3	Q91VS7	0	0	0	2	3	2	0	0	0
Microtubule-actin cross-linking factor 1 OS=Mus musculus GN=Macf1 PE=1 SV=2	Q9QXZ0	4	0	0	0	0	2	1	1	1
Microtubule-actin cross-linking factor 1 OS=Mus musculus GN=Macf1 PE=1 SV=2	Q9QXZ0-DECOY	5	0	0	0	0	0	1	0	0
MIT domain-containing protein 1 OS=Mus musculus GN=Mitd1 PE=1 SV=1	Q8VDV8	0	0	0	0	0	0	2	3	1
Mitochondrial 2-oxoglutarate/malate carrier protein OS=Mus musculus GN=Slc25a11 PE=1 SV=3	Q9CR62	0	0	0	4	1	0	5	2	0
Mitochondrial carrier homolog 2 OS=Mus musculus GN=Mtch2 PE=1 SV=1	Q791V5	0	0	0	1	2	0	3	2	1
Mitochondrial import inner membrane translocase subunit TIM44 OS=Mus musculus GN=Timm44 PE=2 SV=2	O35857	0	0	0	1	0	0	3	0	0
Mitochondrial import inner membrane translocase subunit TIM50 OS=Mus musculus GN=Timm50 PE=1 SV=1	Q9D880	0	0	0	1	3	1	4	3	2
Mitochondrial import receptor subunit TOM22 homolog OS=Mus musculus GN=Tomm22 PE=2 SV=3	Q9CPQ3	0	0	0	3	1	1	2	2	1
Mitochondrial import receptor subunit TOM40 homolog OS=Mus musculus GN=Tomm40 PE=1 SV=3	Q9QYA2	0	0	0	3	4	1	2	3	0
Mitochondrial import receptor subunit TOM70 OS=Mus musculus GN=Tomm70a PE=1 SV=2	Q9CZW5	0	0	0	3	3	0	3	1	1
Mitochondrial inner membrane protein OS=Mus musculus GN=Immt PE=1 SV=1	Q8CAQ8	0	0	0	21	18	7	29	12	16
Mitochondrial Rho GTPase 1 OS=Mus musculus GN=Rhot1 PE=2 SV=1	Q8BG51	0	0	0	0	0	0	3	0	0
Moesin OS=Mus musculus GN=Msn PE=1 SV=3	P26041	0	0	0	19	17	8	13	6	6
Monocarboxylate transporter 1 OS=Mus musculus GN=Slc16a1 PE=1 SV=1	P53986	0	0	0	3	3	3	3	1	1
Monofunctional C1-tetrahydrofolate synthase, mitochondrial OS=Mus musculus GN=Mthfd1l PE=1 SV=2	Q3V3R1	0	1	0	8	9	1	18	7	4
MOSC domain-containing protein 2, mitochondrial OS=Mus musculus GN=Marc2 PE=1 SV=1	Q922Q1	0	0	0	2	3	1	5	3	1
Multiple epidermal growth factor-like domains protein 8 OS=Mus musculus GN=Megf8 PE=2 SV=2	P60882-DECOY	3	0	0	0	0	0	0	0	0
Myeloid-associated differentiation marker OS=Mus musculus GN=Myadm PE=2 SV=2	O35682	0	0	0	0	1	0	1	4	1
Myoferlin OS=Mus musculus GN=Myof PE=1 SV=2	Q69ZN7	0	0	0	43	41	8	37	25	20
Myosin-14 OS=Mus musculus GN=Myh14 PE=1 SV=1	Q6URW6	4	1	0	2	2	0	0	0	0
Myosin-7B OS=Mus musculus GN=Myh7b PE=3 SV=1	A2AQP0	4	0	0	1	0	0	0	0	0
Myosin-9 OS=Mus musculus GN=Myh9 PE=1 SV=4	Q8VDD5	0	2	0	40	46	17	7	5	5
N(4)-(beta-N-acetylglucosaminyl)-L-asparaginase OS=Mus musculus GN=Aga PE=2 SV=1	Q64191	0	0	0	0	1	0	3	2	0
N-acetylglucosamine-6-sulfatase OS=Mus musculus GN=Gns PE=2 SV=1	Q8BFR4	0	0	0	8	3	0	7	4	2
NAD(P) transhydrogenase, mitochondrial OS=Mus musculus GN=Nnt PE=1 SV=2	Q61941	0	0	0	6	6	1	7	5	3
NADH dehydrogenase [ubiquinone] 1 alpha subcomplex subunit 4 OS=Mus musculus GN=Ndufa4 PE=1 SV=2	Q62425	0	0	0	2	2	0	4	3	1
NADH dehydrogenase [ubiquinone] 1 beta subcomplex subunit 10 OS=Mus musculus GN=Ndufb10 PE=1 SV=3	Q9DCS9	0	0	0	1	2	0	5	2	2
NADH dehydrogenase [ubiquinone] iron-sulfur protein 3, mitochondrial OS=Mus musculus GN=Ndufs3 PE=1 SV=2	Q9DCT2	0	0	0	4	3	1	3	3	3
NADH dehydrogenase [ubiquinone] iron-sulfur protein 7, mitochondrial OS=Mus musculus GN=Ndufs7 PE=1 SV=1	Q9DC70	0	0	0	0	2	0	2	3	1
NADH-cytochrome b5 reductase 1 OS=Mus musculus GN=Cyb5r1 PE=2 SV=1	Q9DB73	0	0	0	1	2	0	4	3	1
NADH-cytochrome b5 reductase 3 OS=Mus musculus GN=Cyb5r3 PE=1 SV=3	Q9DCN2	0	0	0	9	10	3	10	6	5
NADH-ubiquinone oxidoreductase 75 kDa subunit, mitochondrial OS=Mus musculus GN=Ndufs1 PE=1 SV=2	Q91VD9	0	1	0	10	8	4	12	7	8
NADPH--cytochrome P450 reductase OS=Mus musculus GN=Por PE=1 SV=2	P37040	0	0	0	13	9	4	18	7	10
Nesprin-1 OS=Mus musculus GN=Syne1 PE=1 SV=2	Q6ZWR6	0	0	0	0	0	3	1	1	0
Nesprin-2 OS=Mus musculus GN=Syne2 PE=1 SV=2	Q6ZWQ0-DECOY	1	5	0	0	0	2	0	2	2
Nesprin-2 OS=Mus musculus GN=Syne2 PE=1 SV=2	Q6ZWQ0	10	3	0	1	0	2	0	0	3
Neural cell adhesion molecule 1 OS=Mus musculus GN=Ncam1 PE=1 SV=3	P13595	0	0	0	4	1	0	0	0	0
Neuropilin-2 OS=Mus musculus GN=Nrp2 PE=2 SV=2	O35375	1	1	0	2	0	0	3	0	0
Neutral alpha-glucosidase AB OS=Mus musculus GN=Ganab PE=1 SV=1	Q8BHN3	0	0	0	5	5	1	5	1	1
Neutral amino acid transporter B(0) OS=Mus musculus GN=Slc1a5 PE=1 SV=2	P51912	0	0	0	0	0	0	3	1	0
Niban-like protein 1 OS=Mus musculus GN=Fam129b PE=2 SV=2	Q8R1F1	0	0	0	2	5	2	2	2	1
Nicalin OS=Mus musculus GN=Ncln PE=2 SV=2	Q8VCM8	0	0	0	6	4	0	6	0	2
Nicastrin OS=Mus musculus GN=Ncstn PE=1 SV=3	P57716	0	0	0	8	7	5	7	6	7
Niemann-Pick C1 protein OS=Mus musculus GN=Npc1 PE=1 SV=2	O35604	0	0	0	3	0	0	1	2	1
Nodal modulator 1 OS=Mus musculus GN=Nomo1 PE=1 SV=1	Q6GQT9	0	0	0	10	11	2	8	8	4
Nuclease-sensitive element-binding protein 1 OS=Mus musculus GN=Ybx1 PE=1 SV=3	P62960	0	0	0	3	2	0	3	1	1
Nucleolin OS=Mus musculus GN=Ncl PE=1 SV=2	P09405	0	0	0	2	3	0	0	0	0
Obscurin OS=Mus musculus GN=Obscn PE=2 SV=2	A2AAJ9-DECOY	4	3	0	0	2	0	0	1	0
P2X purinoceptor 4 OS=Mus musculus GN=P2rx4 PE=2 SV=1	Q9JJX6	0	0	0	1	3	1	1	2	3
Palmitoyl-protein thioesterase 1 OS=Mus musculus GN=Ppt1 PE=2 SV=2	O88531	0	0	0	1	0	0	3	3	3
Peptidyl-prolyl cis-trans isomerase A OS=Mus musculus GN=Ppia PE=1 SV=2	P17742	0	0	0	4	1	1	4	2	2
Peptidyl-prolyl cis-trans isomerase B OS=Mus musculus GN=Ppib PE=2 SV=2	P24369	0	0	0	4	5	1	4	3	2
Peroxiredoxin-1 OS=Mus musculus GN=Prdx1 PE=1 SV=1	P35700	0	0	0	7	6	5	6	7	4
Peroxisomal acyl-coenzyme A oxidase 2 OS=Mus musculus GN=Acox2 PE=2 SV=2	Q9QXD1	0	0	0	3	0	0	8	3	4
Peroxisomal multifunctional enzyme type 2 OS=Mus musculus GN=Hsd17b4 PE=1 SV=3	P51660	0	0	0	6	2	0	7	3	1
Phenylalanine--tRNA ligase beta subunit OS=Mus musculus GN=Farsb PE=2 SV=2	Q9WUA2	0	0	0	3	9	2	1	1	2
Phosphate carrier protein, mitochondrial OS=Mus musculus GN=Slc25a3 PE=1 SV=1	Q8VEM8	1	0	0	9	9	4	9	10	8
Phosphatidylinositide phosphatase SAC1 OS=Mus musculus GN=Sacm1l PE=2 SV=1	Q9EP69	0	0	0	4	3	1	5	3	3
Phosphatidylinositol 4-kinase type 2-alpha OS=Mus musculus GN=Pi4k2a PE=1 SV=1	Q2TBE6	0	0	0	3	1	1	3	1	2
Phosphoglycerate kinase 1 OS=Mus musculus GN=Pgk1 PE=1 SV=4	P09411	0	0	0	4	3	2	3	1	1
Phospholipase D3 OS=Mus musculus GN=Pld3 PE=2 SV=1	O35405	0	0	0	3	4	2	2	3	3
Pituitary tumor-transforming gene 1 protein-interacting protein OS=Mus musculus GN=Pttg1ip PE=1 SV=1	Q8R143	0	0	0	3	3	2	4	4	4
Plastin-3 OS=Mus musculus GN=Pls3 PE=1 SV=3	Q99K51	0	0	0	1	6	0	4	2	1
Plectin OS=Mus musculus GN=Plec PE=1 SV=2	Q9QXS1	0	0	0	97	99	15	6	1	3
Plectin OS=Mus musculus GN=Plec PE=1 SV=2	Q9QXS1-DECOY	0	0	0	0	1	1	2	3	2
Plexin-B2 OS=Mus musculus GN=Plxnb2 PE=1 SV=1	B2RXS4	0	0	0	10	7	1	9	3	2
Plexin-D1 OS=Mus musculus GN=Plxnd1 PE=1 SV=1	Q3UH93	0	2	0	1	3	1	1	1	1
Plexin-D1 OS=Mus musculus GN=Plxnd1 PE=1 SV=1	Q3UH93-DECOY	4	2	0	0	0	0	0	0	1
Poly(rC)-binding protein 1 OS=Mus musculus GN=Pcbp1 PE=1 SV=1	P60335	0	0	0	3	3	2	2	1	1
Poly(rC)-binding protein 2 OS=Mus musculus GN=Pcbp2 PE=1 SV=1	Q61990	0	0	0	5	8	5	5	3	4
Polyadenylate-binding protein 1 OS=Mus musculus GN=Pabpc1 PE=1 SV=2	P29341	0	0	0	13	12	4	14	7	5
Polyamine-modulated factor 1-binding protein 1 OS=Mus musculus GN=Pmfbp1 PE=2 SV=1	Q9WVQ0	2	3	0	0	0	0	0	0	1
Polycystin-1 OS=Mus musculus GN=Pkd1 PE=1 SV=2	O08852	3	0	0	0	0	0	1	0	0
Polypyrimidine tract-binding protein 1 OS=Mus musculus GN=Ptbp1 PE=1 SV=2	P17225	0	0	0	2	5	0	0	0	0
Prelamin-A/C OS=Mus musculus GN=Lmna PE=1 SV=2	P48678	0	0	0	1	8	2	0	0	0
Prenylcysteine oxidase OS=Mus musculus GN=Pcyox1 PE=1 SV=1	Q9CQF9	0	0	0	4	3	0	4	1	1
Presenilin-1 OS=Mus musculus GN=Psen1 PE=1 SV=1	P49769	0	0	0	2	2	3	3	2	2
Probable ATP-dependent RNA helicase DDX5 OS=Mus musculus GN=Ddx5 PE=1 SV=2	Q61656	0	0	0	7	8	3	4	1	0
Probable ATP-dependent RNA helicase DDX6 OS=Mus musculus GN=Ddx6 PE=1 SV=1	P54823	0	1	0	2	3	0	0	0	0
Probable cation-transporting ATPase 13A1 OS=Mus musculus GN=Atp13a1 PE=2 SV=2	Q9EPE9	0	0	0	3	1	1	4	1	0
Probable phospholipid-transporting ATPase IH OS=Mus musculus GN=Atp11a PE=2 SV=1	P98197	0	0	0	16	18	9	6	9	9
Probable phospholipid-transporting ATPase IIA OS=Mus musculus GN=Atp9a PE=2 SV=3	O70228	0	0	0	9	11	5	8	6	7
Procollagen-lysine,2-oxoglutarate 5-dioxygenase 3 OS=Mus musculus GN=Plod3 PE=1 SV=1	Q9R0E1	0	0	0	3	2	0	1	0	0
Pro-epidermal growth factor OS=Mus musculus GN=Egf PE=1 SV=2	P01132-DECOY	3	0	0	0	0	0	0	0	0
Programmed cell death 6-interacting protein OS=Mus musculus GN=Pdcd6ip PE=1 SV=3	Q9WU78	0	0	0	9	3	2	7	2	1
Prohibitin OS=Mus musculus GN=Phb PE=1 SV=1	P67778	0	1	0	11	10	5	12	10	9
Prohibitin-2 OS=Mus musculus GN=Phb2 PE=1 SV=1	O35129	1	0	0	13	14	9	15	12	10
Proliferation-associated protein 2G4 OS=Mus musculus GN=Pa2g4 PE=1 SV=3	P50580	0	0	0	1	9	1	1	4	0
Prolow-density lipoprotein receptor-related protein 1 OS=Mus musculus GN=Lrp1 PE=1 SV=1	Q91ZX7	0	3	0	32	16	0	17	7	4
Prostaglandin G/H synthase 1 OS=Mus musculus GN=Ptgs1 PE=2 SV=1	P22437	0	0	0	1	2	0	6	3	2
Prostaglandin G/H synthase 2 OS=Mus musculus GN=Ptgs2 PE=1 SV=1	Q05769	0	1	0	3	9	2	5	8	5
Prostatic acid phosphatase OS=Mus musculus GN=Acpp PE=2 SV=1	Q8CE08	0	0	0	2	3	3	1	2	4
Protein disulfide-isomerase A3 OS=Mus musculus GN=Pdia3 PE=1 SV=2	P27773	0	0	0	21	19	16	18	17	15
Protein disulfide-isomerase A4 OS=Mus musculus GN=Pdia4 PE=1 SV=3	P08003	0	0	0	12	11	6	8	6	7
Protein disulfide-isomerase A6 OS=Mus musculus GN=Pdia6 PE=1 SV=3	Q922R8	0	0	0	9	7	6	11	8	8
Protein disulfide-isomerase OS=Mus musculus GN=P4hb PE=1 SV=2	P09103	0	0	0	11	13	10	6	10	8
Protein disulfide-isomerase TMX3 OS=Mus musculus GN=Tmx3 PE=1 SV=2	Q8BXZ1	0	0	0	2	4	1	1	2	1
Protein ERGIC-53 OS=Mus musculus GN=Lman1 PE=2 SV=1	Q9D0F3	0	0	0	3	2	0	4	2	3
Protein FAM3C OS=Mus musculus GN=Fam3c PE=1 SV=1	Q91VU0	0	0	0	5	5	2	2	1	1
Protein FAM49B OS=Mus musculus GN=Fam49b PE=2 SV=1	Q921M7	0	0	0	3	2	0	1	0	0
Protein kinase C and casein kinase substrate in neurons protein 2 OS=Mus musculus GN=Pacsin2 PE=1 SV=1	Q9WVE8	0	0	0	0	0	0	5	1	0
Protein sel-1 homolog 1 OS=Mus musculus GN=Sel1l PE=2 SV=2	Q9Z2G6	0	0	0	1	1	1	3	0	0
Protein transport protein Sec61 subunit alpha isoform 1 OS=Mus musculus GN=Sec61a1 PE=2 SV=2	P61620	0	0	0	1	3	1	1	2	1
Protein transport protein Sec61 subunit beta OS=Mus musculus GN=Sec61b PE=1 SV=3	Q9CQS8	0	0	0	3	2	3	3	2	1
Protein tweety homolog 3 OS=Mus musculus GN=Ttyh3 PE=1 SV=1	Q6P5F7	0	0	0	2	1	0	4	2	1
Protein VAC14 homolog OS=Mus musculus GN=Vac14 PE=1 SV=1	Q80WQ2	0	0	0	3	5	1	7	5	7
Protein-glutamine gamma-glutamyltransferase 2 OS=Mus musculus GN=Tgm2 PE=1 SV=4	P21981	0	0	0	14	11	6	2	0	1
Protocadherin Fat 2 OS=Mus musculus GN=Fat2 PE=2 SV=1	Q5F226	5	0	0	0	0	0	0	0	0
Putative phospholipase B-like 2 OS=Mus musculus GN=Plbd2 PE=1 SV=2	Q3TCN2	0	0	0	3	1	0	3	1	0
Putative RNA-binding protein Luc7-like 2 OS=Mus musculus GN=Luc7l2 PE=1 SV=1	Q7TNC4	0	0	0	5	6	0	2	0	0
Pyruvate dehydrogenase E1 component subunit alpha, somatic form, mitochondrial OS=Mus musculus GN=Pdha1 PE=1 SV=1	P35486	0	0	0	2	3	2	3	2	2
Pyruvate dehydrogenase E1 component subunit beta, mitochondrial OS=Mus musculus GN=Pdhb PE=1 SV=1	Q9D051	0	0	0	4	3	1	6	2	1
Pyruvate kinase PKM OS=Mus musculus GN=Pkm PE=1 SV=4	P52480	0	0	0	26	19	18	27	18	15
Ragulator complex protein LAMTOR1 OS=Mus musculus GN=Lamtor1 PE=1 SV=1	Q9CQ22	0	0	0	3	1	1	1	1	1
Ras GTPase-activating-like protein IQGAP1 OS=Mus musculus GN=Iqgap1 PE=1 SV=2	Q9JKF1	0	0	0	7	7	3	3	1	0
Ras-related C3 botulinum toxin substrate 1 OS=Mus musculus GN=Rac1 PE=1 SV=1	P63001	0	0	0	4	1	0	3	4	1
Ras-related protein Rab-10 OS=Mus musculus GN=Rab10 PE=1 SV=1	P61027	0	0	0	2	2	1	3	2	1
Ras-related protein Rab-11B OS=Mus musculus GN=Rab11b PE=1 SV=3	P46638	0	0	0	9	9	8	11	9	8
Ras-related protein Rab-14 OS=Mus musculus GN=Rab14 PE=1 SV=3	Q91V41	0	0	0	4	4	0	7	5	3
Ras-related protein Rab-18 OS=Mus musculus GN=Rab18 PE=2 SV=2	P35293	0	0	0	2	1	2	3	3	4
Ras-related protein Rab-1A OS=Mus musculus GN=Rab1A PE=1 SV=3	P62821	0	0	0	4	4	3	4	5	4
Ras-related protein Rab-1B OS=Mus musculus GN=Rab1b PE=1 SV=1	Q9D1G1	0	0	0	8	7	4	9	8	6
Ras-related protein Rab-2A OS=Mus musculus GN=Rab2a PE=1 SV=1	P53994	0	0	0	6	4	2	6	6	4
Ras-related protein Rab-31 OS=Mus musculus GN=Rab31 PE=1 SV=1	Q921E2	0	0	0	2	2	0	4	3	2
Ras-related protein Rab-35 OS=Mus musculus GN=Rab35 PE=1 SV=1	Q6PHN9	0	0	0	2	2	2	4	2	0
Ras-related protein Rab-5A OS=Mus musculus GN=Rab5a PE=1 SV=1	Q9CQD1	0	0	0	2	4	3	4	3	3
Ras-related protein Rab-5B OS=Mus musculus GN=Rab5b PE=1 SV=1	P61021	0	0	0	3	2	0	3	1	0
Ras-related protein Rab-5C OS=Mus musculus GN=Rab5c PE=1 SV=2	P35278	0	0	0	6	6	3	4	5	5
Ras-related protein Rab-6A OS=Mus musculus GN=Rab6a PE=1 SV=4	P35279	0	0	0	4	4	0	5	5	2
Ras-related protein Rab-7a OS=Mus musculus GN=Rab7a PE=1 SV=2	P51150	1	0	0	17	17	12	18	17	16
Ras-related protein Rab-8B OS=Mus musculus GN=Rab8b PE=1 SV=1	P61028	0	0	0	0	1	0	3	1	0
Ras-related protein Ral-B OS=Mus musculus GN=Ralb PE=2 SV=1	Q9JIW9	0	0	0	5	4	1	6	2	0
Ras-related protein Rap-1b OS=Mus musculus GN=Rap1b PE=2 SV=2	Q99JI6	0	0	0	5	6	3	7	6	4
Ras-related protein R-Ras OS=Mus musculus GN=Rras PE=2 SV=1	P10833	0	0	0	6	4	3	4	2	1
Receptor-type tyrosine-protein phosphatase F OS=Mus musculus GN=Ptprf PE=1 SV=1	A2A8L5	0	0	0	15	2	0	3	0	0
Receptor-type tyrosine-protein phosphatase kappa OS=Mus musculus GN=Ptprk PE=1 SV=1	P35822	0	0	0	3	0	0	1	0	0
Receptor-type tyrosine-protein phosphatase S OS=Mus musculus GN=Ptprs PE=1 SV=1	B0V2N1	0	1	0	3	0	0	2	0	0
Redox-regulatory protein FAM213A OS=Mus musculus GN=Fam213a PE=1 SV=2	Q9CYH2	0	0	0	3	0	0	4	0	2
Regulator of nonsense transcripts 1 OS=Mus musculus GN=Upf1 PE=1 SV=2	Q9EPU0	0	0	0	3	2	0	5	1	0
Reticulon-4 OS=Mus musculus GN=Rtn4 PE=1 SV=2	Q99P72	0	0	0	5	4	4	4	4	3
Retinoic acid-induced protein 3 OS=Mus musculus GN=Gprc5a PE=1 SV=1	Q8BHL4	0	0	0	0	0	0	3	1	1
Retinoid-inducible serine carboxypeptidase OS=Mus musculus GN=Scpep1 PE=2 SV=2	Q920A5	0	0	0	4	3	2	5	6	6
Retinol dehydrogenase 11 OS=Mus musculus GN=Rdh11 PE=2 SV=2	Q9QYF1	0	0	0	1	2	0	4	3	2
Ribosome-binding protein 1 OS=Mus musculus GN=Rrbp1 PE=1 SV=2	Q99PL5	0	0	0	14	7	2	4	1	0
RNA-binding protein 39 OS=Mus musculus GN=Rbm39 PE=1 SV=2	Q8VH51	0	0	0	5	3	0	5	1	1
Rootletin OS=Mus musculus GN=Crocc PE=1 SV=2	Q8CJ40	4	0	0	0	0	0	0	0	0
Sacsin OS=Mus musculus GN=Sacs PE=1 SV=2	Q9JLC8	3	3	0	0	0	0	0	0	1
Sarcolemmal membrane-associated protein OS=Mus musculus GN=Slmap PE=1 SV=2	Q3URD3	3	1	0	0	1	1	1	0	0
Sarcoplasmic/endoplasmic reticulum calcium ATPase 2 OS=Mus musculus GN=Atp2a2 PE=1 SV=2	O55143	0	0	0	22	21	10	18	11	16
Scavenger receptor class A member 5 OS=Mus musculus GN=Scara5 PE=1 SV=1	Q8K299	0	0	0	5	1	0	1	0	0
Scavenger receptor class B member 1 OS=Mus musculus GN=Scarb1 PE=1 SV=1	Q61009	0	0	0	2	2	2	3	2	2
SCO-spondin OS=Mus musculus GN=Sspo PE=2 SV=2	Q8CG65-DECOY	3	1	0	0	1	1	0	1	2
Separin OS=Mus musculus GN=Espl1 PE=1 SV=1	P60330	3	0	0	0	0	0	0	0	0
Septin-11 OS=Mus musculus GN=Sept11 PE=1 SV=4	Q8C1B7	0	0	0	6	2	0	2	0	0
Septin-2 OS=Mus musculus GN=Sept2 PE=1 SV=2	P42208	0	0	0	8	6	2	5	3	3
Septin-7 OS=Mus musculus GN=Sept7 PE=1 SV=1	O55131	0	0	0	11	8	2	6	1	1
Septin-9 OS=Mus musculus GN=Sept9 PE=1 SV=1	Q80UG5	0	0	0	10	5	1	4	0	0
Serine hydroxymethyltransferase, cytosolic OS=Mus musculus GN=Shmt1 PE=1 SV=3	P50431	0	0	0	2	0	0	3	1	0
Serine palmitoyltransferase 1 OS=Mus musculus GN=Sptlc1 PE=2 SV=2	O35704	0	0	0	2	0	0	3	1	0
Serine/arginine repetitive matrix protein 2 OS=Mus musculus GN=Srrm2 PE=1 SV=3	Q8BTI8-DECOY	4	1	0	0	0	0	0	0	0
Serpin H1 OS=Mus musculus GN=Serpinh1 PE=1 SV=3	P19324	0	0	0	8	7	5	7	4	4
Serum albumin OS=Mus musculus GN=Alb PE=1 SV=3	P07724	3	1	1	1	1	1	2	1	2
SID1 transmembrane family member 2 OS=Mus musculus GN=Sidt2 PE=1 SV=1	Q8CIF6	0	0	0	2	2	1	2	2	3
Sideroflexin-1 OS=Mus musculus GN=Sfxn1 PE=1 SV=3	Q99JR1	0	0	0	5	6	3	8	6	6
Sideroflexin-3 OS=Mus musculus GN=Sfxn3 PE=1 SV=1	Q91V61	0	0	0	5	5	2	5	2	1
Sigma non-opioid intracellular receptor 1 OS=Mus musculus GN=Sigmar1 PE=1 SV=1	O55242	0	0	0	2	1	1	3	2	1
Signal recognition particle receptor subunit beta OS=Mus musculus GN=Srprb PE=1 SV=1	P47758	0	0	0	2	4	1	4	1	2
Sodium/potassium-transporting ATPase subunit alpha-1 OS=Mus musculus GN=Atp1a1 PE=1 SV=1	Q8VDN2	0	0	0	17	17	11	22	11	9
Sodium/potassium-transporting ATPase subunit beta-3 OS=Mus musculus GN=Atp1b3 PE=1 SV=1	P97370	0	0	0	2	1	1	3	0	0
Sodium-coupled neutral amino acid transporter 2 OS=Mus musculus GN=Slc38a2 PE=1 SV=1	Q8CFE6	0	0	0	2	0	0	3	1	0
Solute carrier family 12 member 9 OS=Mus musculus GN=Slc12a9 PE=1 SV=2	Q99MR3	0	0	0	6	8	3	5	4	5
Solute carrier family 15 member 4 OS=Mus musculus GN=Slc15a4 PE=1 SV=1	Q91W98	0	0	0	2	1	1	1	3	5
Solute carrier family 2, facilitated glucose transporter member 1 OS=Mus musculus GN=Slc2a1 PE=1 SV=4	P17809	0	0	0	3	0	0	2	1	0
Sorting and assembly machinery component 50 homolog OS=Mus musculus GN=Samm50 PE=1 SV=1	Q8BGH2	0	0	0	3	2	0	1	3	0
Spectrin alpha chain, non-erythrocytic 1 OS=Mus musculus GN=Sptan1 PE=1 SV=4	P16546	2	0	0	4	16	1	1	0	1
Spectrin beta chain, non-erythrocytic 1 OS=Mus musculus GN=Sptbn1 PE=1 SV=2	Q62261	0	0	0	2	4	1	0	0	0
Sphingosine-1-phosphate lyase 1 OS=Mus musculus GN=Sgpl1 PE=2 SV=1	Q8R0X7	0	0	0	6	2	0	3	0	0
Squalene monooxygenase OS=Mus musculus GN=Sqle PE=2 SV=1	P52019	0	0	0	1	0	0	4	1	1
Staphylococcal nuclease domain-containing protein 1 OS=Mus musculus GN=Snd1 PE=1 SV=1	Q78PY7	0	0	0	15	16	2	6	2	5
Sterol-4-alpha-carboxylate 3-dehydrogenase, decarboxylating OS=Mus musculus GN=Nsdhl PE=2 SV=1	Q9R1J0	0	0	0	5	4	1	5	5	3
Stomatin-like protein 2, mitochondrial OS=Mus musculus GN=Stoml2 PE=1 SV=1	Q99JB2	0	0	0	6	2	1	7	2	3
Stress-70 protein, mitochondrial OS=Mus musculus GN=Hspa9 PE=1 SV=3	P38647	0	0	0	11	14	8	12	10	12
Succinate dehydrogenase [ubiquinone] flavoprotein subunit, mitochondrial OS=Mus musculus GN=Sdha PE=1 SV=1	Q8K2B3	0	0	0	6	5	2	12	3	5
Succinyl-CoA ligase [GDP-forming] subunit beta, mitochondrial OS=Mus musculus GN=Suclg2 PE=1 SV=3	Q9Z2I8	0	0	0	1	0	0	4	2	1
Sulfated glycoprotein 1 OS=Mus musculus GN=Psap PE=1 SV=2	Q61207	0	0	0	6	6	4	6	6	6
Superoxide dismutase [Mn], mitochondrial OS=Mus musculus GN=Sod2 PE=1 SV=3	P09671	0	0	0	4	3	1	2	0	0
Sushi, nidogen and EGF-like domain-containing protein 1 OS=Mus musculus GN=Sned1 PE=2 SV=2	Q70E20-DECOY	3	2	0	0	0	0	0	0	0
Synaptic vesicle membrane protein VAT-1 homolog OS=Mus musculus GN=Vat1 PE=1 SV=3	Q62465	0	0	0	9	8	7	7	6	5
Synaptophysin-like protein 1 OS=Mus musculus GN=Sypl1 PE=1 SV=2	O09117	0	0	0	1	2	1	1	3	1
Syndecan-4 OS=Mus musculus GN=Sdc4 PE=1 SV=1	O35988	0	0	0	4	1	0	3	1	0
Syntaxin-12 OS=Mus musculus GN=Stx12 PE=1 SV=1	Q9ER00	0	0	0	5	2	2	5	4	3
Syntaxin-3 OS=Mus musculus GN=Stx3 PE=2 SV=1	Q64704	0	0	0	3	3	3	3	0	1
Syntaxin-7 OS=Mus musculus GN=Stx7 PE=1 SV=3	O70439	0	0	0	7	6	6	7	4	6
Syntaxin-8 OS=Mus musculus GN=Stx8 PE=1 SV=1	O88983	0	0	0	3	2	2	1	2	2
Syntaxin-binding protein 2 OS=Mus musculus GN=Stxbp2 PE=2 SV=1	Q64324	0	0	0	4	2	0	1	0	1
Talin-1 OS=Mus musculus GN=Tln1 PE=1 SV=2	P26039	2	0	0	23	22	9	4	0	3
TBC1 domain family member 2A OS=Mus musculus GN=Tbc1d2 PE=2 SV=1	B1AVH7	3	0	0	0	0	0	0	0	0
T-complex protein 1 subunit beta OS=Mus musculus GN=Cct2 PE=1 SV=4	P80314	0	0	0	4	3	2	0	0	1
T-complex protein 1 subunit delta OS=Mus musculus GN=Cct4 PE=1 SV=3	P80315	0	0	0	3	7	0	3	1	0
T-complex protein 1 subunit eta OS=Mus musculus GN=Cct7 PE=1 SV=1	P80313	0	0	0	3	6	1	1	2	1
T-complex protein 1 subunit gamma OS=Mus musculus GN=Cct3 PE=1 SV=1	P80318	0	0	0	5	7	3	2	2	0
T-complex protein 1 subunit theta OS=Mus musculus GN=Cct8 PE=1 SV=3	P42932	0	0	0	5	3	3	3	1	0
Teneurin-3 OS=Mus musculus GN=Tenm3 PE=1 SV=1	Q9WTS6	0	3	0	0	0	0	0	0	0
Tetraspanin-3 OS=Mus musculus GN=Tspan3 PE=1 SV=1	Q9QY33	0	0	0	1	2	0	3	3	2
Thrombospondin-1 OS=Mus musculus GN=Thbs1 PE=1 SV=1	P35441	0	0	0	7	6	4	9	9	7
Thyroglobulin OS=Mus musculus GN=Tg PE=1 SV=3	O08710-DECOY	0	3	0	0	0	0	0	0	0
Tight junction protein ZO-1 OS=Mus musculus GN=Tjp1 PE=1 SV=2	P39447	3	2	0	0	0	0	0	0	0
Titin OS=Mus musculus GN=Ttn PE=1 SV=1	A2ASS6	17	10	0	2	2	3	1	4	2
Titin OS=Mus musculus GN=Ttn PE=1 SV=1	A2ASS6-DECOY	12	9	0	0	1	1	1	1	2
Transcription factor HIVEP2 OS=Mus musculus GN=Hivep2 PE=1 SV=1	Q3UHF7-DECOY	3	0	0	0	0	0	0	0	1
Transferrin receptor protein 1 OS=Mus musculus GN=Tfrc PE=1 SV=1	Q62351	0	0	0	17	13	8	16	13	10
Transforming protein RhoA OS=Mus musculus GN=Rhoa PE=1 SV=1	Q9QUI0	0	0	0	2	3	1	4	4	4
Transgelin-2 OS=Mus musculus GN=Tagln2 PE=1 SV=4	Q9WVA4	0	0	0	2	4	4	4	1	1
Transitional endoplasmic reticulum ATPase OS=Mus musculus GN=Vcp PE=1 SV=4	Q01853	0	0	0	16	15	8	17	10	10
Transmembrane 9 superfamily member 3 OS=Mus musculus GN=Tm9sf3 PE=1 SV=1	Q9ET30	0	0	0	4	3	1	1	2	2
Transmembrane 9 superfamily member 4 OS=Mus musculus GN=Tm9sf4 PE=2 SV=1	Q8BH24	1	0	0	2	2	1	3	3	2
Transmembrane emp24 domain-containing protein 10 OS=Mus musculus GN=Tmed10 PE=2 SV=1	Q9D1D4	0	0	0	3	3	2	3	3	2
Transmembrane emp24 domain-containing protein 2 OS=Mus musculus GN=Tmed2 PE=1 SV=1	Q9R0Q3	0	0	0	2	3	1	2	1	1
Transmembrane emp24 domain-containing protein 9 OS=Mus musculus GN=Tmed9 PE=2 SV=2	Q99KF1	0	0	0	5	4	1	5	3	4
Transmembrane protein 106B OS=Mus musculus GN=Tmem106b PE=1 SV=1	Q80X71	0	0	0	7	7	5	7	7	6
Transmembrane protein 43 OS=Mus musculus GN=Tmem43 PE=1 SV=1	Q9DBS1	0	0	0	3	5	2	3	4	4
Transmembrane protein 63A OS=Mus musculus GN=Tmem63a PE=2 SV=1	Q91YT8	0	0	0	6	3	2	3	2	3
Trifunctional enzyme subunit alpha, mitochondrial OS=Mus musculus GN=Hadha PE=1 SV=1	Q8BMS1	0	0	0	8	4	0	9	3	3
Trifunctional enzyme subunit beta, mitochondrial OS=Mus musculus GN=Hadhb PE=1 SV=1	Q99JY0	0	0	0	3	5	1	5	3	2
TRIO and F-actin-binding protein OS=Mus musculus GN=Triobp PE=1 SV=3	Q99KW3	4	2	0	0	0	0	0	0	0
tRNA-splicing ligase RtcB homolog OS=Mus musculus GN=Rtcb PE=2 SV=1	Q99LF4	0	0	0	3	7	1	1	2	2
Tubulin alpha-1B chain OS=Mus musculus GN=Tuba1b PE=1 SV=2	P05213	0	0	1	7	8	3	6	4	3
Tubulin beta-3 chain OS=Mus musculus GN=Tubb3 PE=1 SV=1	Q9ERD7	0	0	0	0	0	0	3	0	0
Tubulin beta-5 chain OS=Mus musculus GN=Tubb5 PE=1 SV=1	P99024	0	0	0	6	10	3	8	1	1
Tumor-associated calcium signal transducer 2 OS=Mus musculus GN=Tacstd2 PE=2 SV=1	Q8BGV3	0	0	0	5	0	0	1	1	0
Type 1 phosphatidylinositol 4,5-bisphosphate 4-phosphatase OS=Mus musculus GN=Tmem55b PE=1 SV=1	Q3TWL2	0	0	0	3	1	0	3	2	2
Type 2 phosphatidylinositol 4,5-bisphosphate 4-phosphatase OS=Mus musculus GN=Tmem55a PE=1 SV=1	Q9CZX7	0	0	0	2	4	3	2	5	5
Tyrosine-protein phosphatase non-receptor type 1 OS=Mus musculus GN=Ptpn1 PE=1 SV=2	P35821	0	0	0	5	0	2	0	0	0
Ubiquitin-40S ribosomal protein S27a OS=Mus musculus GN=Rps27a PE=2 SV=2	P62983	0	0	1	4	3	3	4	4	4
UDP-glucose:glycoprotein glucosyltransferase 1 OS=Mus musculus GN=Uggt1 PE=1 SV=4	Q6P5E4	0	0	0	13	11	1	5	8	5
Uncharacterized protein C18orf8 homolog OS=Mus musculus GN=Mic1 PE=2 SV=1	Q8VC42	0	0	0	2	1	0	3	3	2
Uncharacterized protein KIAA1109 OS=Mus musculus GN=Kiaa1109 PE=1 SV=4	A2AAE1	4	4	0	1	0	1	0	1	2
Uncharacterized protein KIAA1551 OS=Mus musculus GN=Kiaa1551 PE=2 SV=2	Q5DTW7	3	0	0	0	0	0	0	0	0
Unconventional myosin-Ic OS=Mus musculus GN=Myo1c PE=1 SV=2	Q9WTI7	0	0	0	4	3	0	3	0	0
Unconventional myosin-XV OS=Mus musculus GN=Myo15a PE=1 SV=2	Q9QZZ4	0	3	0	0	0	0	0	1	0
Unconventional myosin-XVIIIa OS=Mus musculus GN=Myo18a PE=1 SV=2	Q9JMH9	3	0	0	0	0	0	0	0	0
Vacuolar protein sorting-associated protein 13C OS=Mus musculus GN=Vps13c PE=1 SV=2	Q8BX70	0	0	0	9	6	0	0	2	1
Vacuolar protein sorting-associated protein 16 homolog OS=Mus musculus GN=Vps16 PE=1 SV=3	Q920Q4	0	0	0	3	2	0	0	1	0
Vacuolar protein sorting-associated protein 35 OS=Mus musculus GN=Vps35 PE=1 SV=1	Q9EQH3	0	0	0	5	6	3	7	7	7
Valine--tRNA ligase OS=Mus musculus GN=Vars PE=2 SV=1	Q9Z1Q9	0	0	0	3	1	0	0	0	0
Very-long-chain enoyl-CoA reductase OS=Mus musculus GN=Tecr PE=2 SV=1	Q9CY27	0	0	0	1	3	0	0	0	0
Vesicle transport through interaction with t-SNAREs homolog 1B OS=Mus musculus GN=Vti1b PE=1 SV=1	O88384	0	0	0	4	5	3	3	2	2
Vesicle-associated membrane protein 7 OS=Mus musculus GN=Vamp7 PE=1 SV=1	P70280	0	0	0	4	3	0	4	3	2
Vesicle-associated membrane protein 8 OS=Mus musculus GN=Vamp8 PE=1 SV=1	O70404	0	0	0	3	3	3	3	3	2
Vesicle-associated membrane protein-associated protein A OS=Mus musculus GN=Vapa PE=1 SV=2	Q9WV55	0	0	0	4	3	1	2	1	2
Vesicle-fusing ATPase OS=Mus musculus GN=Nsf PE=1 SV=2	P46460	3	0	0	5	6	4	3	3	7
Vesicle-trafficking protein SEC22b OS=Mus musculus GN=Sec22b PE=1 SV=3	O08547	0	0	0	7	5	5	6	4	4
Vesicular integral-membrane protein VIP36 OS=Mus musculus GN=Lman2 PE=2 SV=2	Q9DBH5	0	0	0	7	5	3	5	5	2
Vigilin OS=Mus musculus GN=Hdlbp PE=1 SV=1	Q8VDJ3	0	0	0	15	17	6	10	6	5
Vinculin OS=Mus musculus GN=Vcl PE=1 SV=4	Q64727	0	2	0	8	15	8	2	1	0
Voltage-dependent anion-selective channel protein 1 OS=Mus musculus GN=Vdac1 PE=1 SV=3	Q60932	0	2	0	9	10	7	8	9	8
Voltage-dependent anion-selective channel protein 2 OS=Mus musculus GN=Vdac2 PE=1 SV=2	Q60930	0	0	0	8	8	7	6	8	6
Voltage-dependent anion-selective channel protein 3 OS=Mus musculus GN=Vdac3 PE=1 SV=1	Q60931	0	1	0	5	5	3	3	4	5
VPS10 domain-containing receptor SorCS2 OS=Mus musculus GN=Sorcs2 PE=1 SV=2	Q9EPR5	0	0	0	11	7	0	0	0	0
V-type proton ATPase 116 kDa subunit a isoform 1 OS=Mus musculus GN=Atp6v0a1 PE=1 SV=3	Q9Z1G4	0	0	0	6	10	4	9	6	7
V-type proton ATPase catalytic subunit A OS=Mus musculus GN=Atp6v1a PE=1 SV=2	P50516	0	0	0	11	13	5	13	8	11
V-type proton ATPase subunit B, brain isoform OS=Mus musculus GN=Atp6v1b2 PE=1 SV=1	P62814	0	0	0	12	13	5	10	6	8
V-type proton ATPase subunit C 1 OS=Mus musculus GN=Atp6v1c1 PE=1 SV=4	Q9Z1G3	0	0	0	3	3	3	3	3	2
V-type proton ATPase subunit d 1 OS=Mus musculus GN=Atp6v0d1 PE=1 SV=2	P51863	0	0	0	11	8	7	10	8	8
V-type proton ATPase subunit E 1 OS=Mus musculus GN=Atp6v1e1 PE=1 SV=2	P50518	0	0	0	5	5	4	5	4	5
V-type proton ATPase subunit H OS=Mus musculus GN=Atp6v1h PE=1 SV=1	Q8BVE3	0	0	0	4	7	4	6	6	3
WD repeat and FYVE domain-containing protein 3 OS=Mus musculus GN=Wdfy3 PE=1 SV=1	Q6VNB8	3	1	0	0	0	0	0	0	0
WD repeat-containing protein 65 OS=Mus musculus GN=Wdr65 PE=2 SV=3	Q9D180	0	3	0	1	1	1	1	0	0
Zinc finger protein 518A OS=Mus musculus GN=Znf518a PE=2 SV=1	B2RRF6	5	3	0	0	0	1	0	0	1
Zinc finger protein 618 OS=Mus musculus GN=Znf618 PE=2 SV=3	Q80YY7-DECOY	3	2	0	0	0	0	0	0	0
Zonadhesin OS=Mus musculus GN=Zan PE=2 SV=1	O88799	3	0	0	0	1	1	0	0	0
Zonadhesin OS=Mus musculus GN=Zan PE=2 SV=1	O88799-DECOY	3	1	0	0	1	0	0	0	1
