# Supplementary material for: Stat3-mediated alterations in lysosomal membrane protein composition
Source: J Biol Chem. 2018 Jan 17;293(12):4244–61. doi: 10.1074/jbc.RA118.001777 (PMC5868265; doi:10.1074/jbc.RA118.001777)
Supplement: Supporting Information [file supp_RA118.001777_135112_0_supp_50086_p24xr9.xlsx]

## Sheet: Sheet1
Supplementary Table S7
Proteins identified in vehicle and OSM treated EpH4 cell lysosomes - excluding hits identified in unlabelled control sample and common contaminants (associated with Fig 4)
From the initial list of 644 proteins (Supplementary Table 6) proteins that were also identified in corresponding unlablled controls and are not part of the endo-lysosomal system were removed, in addition to known common contaminants of MS experiments. Exceptions (which include Krts 8 and 7) were made if there was a big difference between untreated and OSM samples. The resultant list contains 447…
								LM -			LMo			LMvh
Identified Proteins (447/644)	Accession Number	Molecular Weight	p-value (T-TEST)	Fold Change OSM/veh (emPAI)	log2 (fold)	Quantitative Profile	5214_LM_CK_Velos	5214_3LM_CK_Velos	5214_2LM_CK_Velos	4714_LMo_CK_Velos	5214_2LMo_CK_Velos	5214_3LMo_CK_Velos	4714_LMveh_CK_Velos	5214_2LMvh_CK_Velos	5214_3LMvh_CK_Velos
Palmitoyl-protein thioesterase 1 OS=Mus musculus GN=Ppt1 PE=2 SV=2	O88531	34 kDa	0.00089	0.1	-3.32193	LMo low, LMvh high				1			3	3	3
Keratin, type II cytoskeletal 8 OS=Mus musculus GN=Krt8 PE=1 SV=4	P11679	55 kDa	0.0016	9.3	3.21723	LMo high, LMvh low	3	5	3	25	23	19	9	3	3
Basigin OS=Mus musculus GN=Bsg PE=1 SV=2	P18572	42 kDa	0.0017	3.1	1.63227	LMo high, LMvh low				6	7	7	4	3	2
Galactocerebrosidase OS=Mus musculus GN=Galc PE=1 SV=2	P54818	77 kDa	0.0021	0.09	-3.47393	LMo low, LMvh high				1			4	3	4
Annexin A6 OS=Mus musculus GN=Anxa6 PE=1 SV=3	P14824	76 kDa	0.0025	5.8	2.53605	LMo high, LMvh low				6	4	5	2	0	1
Importin subunit beta-1 OS=Mus musculus GN=Kpnb1 PE=1 SV=2	P70168	97 kDa	0.0026	3.5	1.80735	LMo high, LMvh low				3	4	3	1	1	1
Lysosome-associated membrane glycoprotein 2 OS=Mus musculus GN=Lamp2 PE=2 SV=2	P17047	46 kDa	0.003	1.5	0.584963	LMo high, LMvh low				7	8	8	5	6	6
Microsomal glutathione S-transferase 1 OS=Mus musculus GN=Mgst1 PE=1 SV=3	Q91VS7	18 kDa	0.0049	INF	#VALUE!	LMo high, LMvh low				2	3	2
Annexin A1 OS=Mus musculus GN=Anxa1 PE=1 SV=2	P10107	39 kDa	0.0051	4.3	2.10434	LMo high, LMvh low	1		2	11	8	10	2	3	4
Filamin-A OS=Mus musculus GN=Flna PE=1 SV=5	Q8BTM8	281 kDa	0.0056	INF	#VALUE!	LMo high, LMvh low				12	14	8	0	0
Lactadherin OS=Mus musculus GN=Mfge8 PE=1 SV=3	P21956	51 kDa	0.0067	0.4	-1.32193	LMo low, LMvh high				9	9	5	14	13	13
CD82 antigen OS=Mus musculus GN=Cd82 PE=1 SV=1	P40237	30 kDa	0.0091	0.2	-2.32193	LMo low, LMvh high					2	1	4	4	4
Claudin-3 OS=Mus musculus GN=Cldn3 PE=1 SV=1	Q9Z0G9	23 kDa	0.011	0.5	-1	LMo low, LMvh high				2	2	1	3	3	3
Catenin delta-1 OS=Mus musculus GN=Ctnnd1 PE=1 SV=2	P30999	105 kDa	0.013	4.9	2.29278	LMo high, LMvh low				7	7	4	2	1	1
Acid ceramidase OS=Mus musculus GN=Asah1 PE=1 SV=1	Q9WV54	45 kDa	0.014	0.1	-3.32193	LMo low, LMvh high				1	2	1	10	8	6
Lysosomal alpha-mannosidase OS=Mus musculus GN=Man2b1 PE=2 SV=4	O09159	115 kDa	0.014	0.3	-1.73697	LMo low, LMvh high				2	2		4	4	5
Retinoid-inducible serine carboxypeptidase OS=Mus musculus GN=Scpep1 PE=2 SV=2	Q920A5	51 kDa	0.014	0.5	-1	LMo low, LMvh high				4	3	2	5	6	6
Epoxide hydrolase 1 OS=Mus musculus GN=Ephx1 PE=1 SV=2	Q9D379	53 kDa	0.015	0.06	-4.05889	LMo low, LMvh high				2		0	11	8	6
Integrin beta-1 OS=Mus musculus GN=Itgb1 PE=1 SV=1	P09055	88 kDa	0.017	2.2	1.1375	LMo high, LMvh low			0	18	21	17	13	10	13
T-complex protein 1 subunit beta OS=Mus musculus GN=Cct2 PE=1 SV=4	P80314	57 kDa	0.018	9.6	3.26303	LMo high, LMvh low				4	3	2			1
IST1 homolog OS=Mus musculus GN=Ist1 PE=2 SV=1	Q9CX00	39 kDa	0.019	0.3	-1.73697	LMo low, LMvh high				2	1	1	5	4	3
Beta-hexosaminidase subunit beta OS=Mus musculus GN=Hexb PE=2 SV=2	P20060	61 kDa	0.022	0.2	-2.32193	LMo low, LMvh high				2	3	0	8	11	7
Monocarboxylate transporter 1 OS=Mus musculus GN=Slc16a1 PE=1 SV=1	P53986	53 kDa	0.022	2.5	1.32193	LMo high, LMvh low				3	3	3	3	1	1
ADP-ribosyl cyclase 2 OS=Mus musculus GN=Bst1 PE=1 SV=1	Q64277	35 kDa	0.022	4.5	2.16993	LMo high, LMvh low				4	4	3	1	2
Junction plakoglobin OS=Mus musculus GN=Jup PE=1 SV=3	Q02257	82 kDa	0.023	8.1	3.01792	LMo high, LMvh low		0		6	6	9	3
Ras-related protein Rab-18 OS=Mus musculus GN=Rab18 PE=2 SV=2	P35293	23 kDa	0.025	0.4	-1.32193	LMo low, LMvh high				2	1	2	3	3	4
Vinculin OS=Mus musculus GN=Vcl PE=1 SV=4	Q64727	117 kDa	0.027	12	3.58496	LMo high, LMvh low		2		8	15	8	2	1	0
Integrin alpha-6 OS=Mus musculus GN=Itga6 PE=1 SV=3	Q61739	122 kDa	0.027	INF	#VALUE!	LMo high, LMvh low				9	8	3		0
Annexin A11 OS=Mus musculus GN=Anxa11 PE=1 SV=2	P97384	54 kDa	0.028	INF	#VALUE!	LMo high, LMvh low		1		3	3	1	0
Talin-1 OS=Mus musculus GN=Tln1 PE=1 SV=2	P26039	270 kDa	0.032	8.5	3.08746	LMo high, LMvh low	2			23	22	9	4	0	3
MIT domain-containing protein 1 OS=Mus musculus GN=Mitd1 PE=1 SV=1	Q8VDV8	29 kDa	0.034	0	#NUM!	LMo low, LMvh high							2	3	1
Flotillin-1 OS=Mus musculus GN=Flot1 PE=1 SV=1	O08917	48 kDa	0.036	8.7	3.12102	LMo high, LMvh low				17	12	10	4	1	2
Filamin-B OS=Mus musculus GN=Flnb PE=1 SV=3	Q80X90	278 kDa	0.041	INF	#VALUE!	LMo high, LMvh low				16	22	6
Integrin alpha-7 OS=Mus musculus GN=Itga7 PE=1 SV=3	Q61738	129 kDa	0.041	INF	#VALUE!	LMo high, LMvh low				4	3	1
Inactive tyrosine-protein kinase 7 OS=Mus musculus GN=Ptk7 PE=1 SV=1	Q8BKG3	118 kDa	0.042	INF	#VALUE!	LMo high, LMvh low				8	7	2
E3 ubiquitin-protein ligase RNF13 OS=Mus musculus GN=Rnf13 PE=1 SV=2	O54965	43 kDa	0.043	0.1	-3.32193	LMo low, LMvh high				1	0		4	1	1
Protein-glutamine gamma-glutamyltransferase 2 OS=Mus musculus GN=Tgm2 PE=1 SV=4	P21981	77 kDa	0.044	14	3.80735	LMo high, LMvh low				14	11	6	2		1
Sideroflexin-1 OS=Mus musculus GN=Sfxn1 PE=1 SV=3	Q99JR1	36 kDa	0.046	0.5	-1	LMo low, LMvh high				5	6	3	8	6	6
Beta-glucuronidase OS=Mus musculus GN=Gusb PE=2 SV=2	P12265	74 kDa	0.047	0.3	-1.73697	LMo low, LMvh high				7	4		10	9	8
Keratin, type II cytoskeletal 7 OS=Mus musculus GN=Krt7 PE=1 SV=1	Q9DCV7	51 kDa	0.051	3	1.58496	[]	2	1	1	15	18	10	7	8	4
Myosin-9 OS=Mus musculus GN=Myh9 PE=1 SV=4	Q8VDD5	226 kDa	0.051	8.7	3.12102	[]		2		40	46	17	7	5	5
Vacuolar protein sorting-associated protein 35 OS=Mus musculus GN=Vps35 PE=1 SV=1	Q9EQH3	92 kDa	0.052	0.6	-0.736966	[]				5	6	3	7	7	7
Ras GTPase-activating-like protein IQGAP1 OS=Mus musculus GN=Iqgap1 PE=1 SV=2	Q9JKF1	189 kDa	0.054	4.4	2.1375	[]				7	7	3	3	1	0
Cytochrome c oxidase subunit 5B, mitochondrial OS=Mus musculus GN=Cox5b PE=1 SV=1	P19536	14 kDa	0.057	0.3	-1.73697	[]				2	1		3	3	2
Synaptic vesicle membrane protein VAT-1 homolog OS=Mus musculus GN=Vat1 PE=1 SV=3	Q62465	43 kDa	0.057	1.5	0.584963	[]				9	8	7	7	6	5
T-complex protein 1 subunit gamma OS=Mus musculus GN=Cct3 PE=1 SV=1	P80318	61 kDa	0.057	4.1	2.03562	[]				5	7	3	2	2
Fibulin-2 OS=Mus musculus GN=Fbln2 PE=1 SV=2	P37889	132 kDa	0.058	12	3.58496	[]				17	18	5	2		2
ADP-ribosylation factor-like protein 8B OS=Mus musculus GN=Arl8b PE=2 SV=1	Q9CQW2	22 kDa	0.059	0.4	-1.32193	[]				7	8	2	7	9	8
Spectrin beta chain, non-erythrocytic 1 OS=Mus musculus GN=Sptbn1 PE=1 SV=2	Q62261	274 kDa	0.059	INF	#VALUE!	[]				2	4	1	0
Tetraspanin-3 OS=Mus musculus GN=Tspan3 PE=1 SV=1	Q9QY33	28 kDa	0.061	0.4	-1.32193	[]				1	2		3	3	2
Protein VAC14 homolog OS=Mus musculus GN=Vac14 PE=1 SV=1	Q80WQ2	88 kDa	0.063	0.5	-1	[]				3	5	1	7	5	7
Erythrocyte band 7 integral membrane protein OS=Mus musculus GN=Stom PE=1 SV=3	P54116	31 kDa	0.063	6	2.58496	[]				10	8	5	5	0	2
Adenylyl cyclase-associated protein 1 OS=Mus musculus GN=Cap1 PE=1 SV=4	P40124	52 kDa	0.068	INF	#VALUE!	[]				2	4	1
H(+)/Cl(-) exchange transporter 7 OS=Mus musculus GN=Clcn7 PE=1 SV=1	O70496	89 kDa	0.069	0.2	-2.32193	[]					1		2	3	1
Lysophosphatidylcholine acyltransferase 1 OS=Mus musculus GN=Lpcat1 PE=1 SV=1	Q3TFD2	60 kDa	0.07	0.2	-2.32193	[]					1		3	2	1
Uncharacterized protein C18orf8 homolog OS=Mus musculus GN=Mic1 PE=2 SV=1	Q8VC42	75 kDa	0.071	0.3	-1.73697	[]				2	1		3	3	2
Thrombospondin-1 OS=Mus musculus GN=Thbs1 PE=1 SV=1	P35441	130 kDa	0.071	0.7	-0.514573	[]				7	6	4	9	9	7
Protein disulfide-isomerase A3 OS=Mus musculus GN=Pdia3 PE=1 SV=2	P27773	57 kDa	0.071	1.3	0.378512	[]				21	19	16	18	17	15
Flotillin-2 OS=Mus musculus GN=Flot2 PE=1 SV=2	Q60634	47 kDa	0.071	5.8	2.53605	[]				14	9	8	2	2	4
Retinol dehydrogenase 11 OS=Mus musculus GN=Rdh11 PE=2 SV=2	Q9QYF1	35 kDa	0.072	0.3	-1.73697	[]				1	2		4	3	2
Protein FAM3C OS=Mus musculus GN=Fam3c PE=1 SV=1	Q91VU0	25 kDa	0.072	3.7	1.88753	[]				5	5	2	2	1	1
Vesicle transport through interaction with t-SNAREs homolog 1B OS=Mus musculus GN=Vti1b PE=1 SV=1	O88384	27 kDa	0.074	1.9	0.925999	[]				4	5	3	3	2	2
Cytochrome b-c1 complex subunit 1, mitochondrial OS=Mus musculus GN=Uqcrc1 PE=1 SV=2	Q9CZ13	53 kDa	0.079	0.6	-0.736966	[]		1		8	7	3	10	9	9
Retinoic acid-induced protein 3 OS=Mus musculus GN=Gprc5a PE=1 SV=1	Q8BHL4	40 kDa	0.08	0	#NUM!	[]							3	1	1
Dolichyl-diphosphooligosaccharide--protein glycosyltransferase subunit 2 OS=Mus musculus GN=Rpn2 PE=2 SV=1	Q9DBG6	69 kDa	0.082	2.1	1.07039	[]				10	10	6	6	6	4
Plectin OS=Mus musculus GN=Plec PE=1 SV=2	Q9QXS1	534 kDa	0.082	28	4.80735	[]				97	99	15	6	1	3
ATP synthase F(0) complex subunit B1, mitochondrial OS=Mus musculus GN=Atp5f1 PE=1 SV=1	Q9CQQ7	29 kDa	0.087	0.3	-1.73697	[]				6	4	2	10	7	6
Annexin A2 OS=Mus musculus GN=Anxa2 PE=1 SV=2	P07356	39 kDa	0.087	3.2	1.67807	[]			4	21	16	17	15	11	9
Integrin alpha-3 OS=Mus musculus GN=Itga3 PE=1 SV=1	Q62470	117 kDa	0.088	1.8	0.847997	[]				11	17	10	9	8	8
Probable ATP-dependent RNA helicase DDX5 OS=Mus musculus GN=Ddx5 PE=1 SV=2	Q61656	69 kDa	0.091	3.3	1.72247	[]				7	8	3	4	1	0
Probable phospholipid-transporting ATPase IH OS=Mus musculus GN=Atp11a PE=2 SV=1	P98197	136 kDa	0.093	2	1	[]				16	18	9	6	9	9
Integrin alpha-V OS=Mus musculus GN=Itgav PE=1 SV=2	P43406	115 kDa	0.094	4.1	2.03562	[]				9	14	5	4	2	2
Transforming protein RhoA OS=Mus musculus GN=Rhoa PE=1 SV=1	Q9QUI0	22 kDa	0.096	0.5	-1	[]				2	3	1	4	4	4
Peroxisomal acyl-coenzyme A oxidase 2 OS=Mus musculus GN=Acox2 PE=2 SV=2	Q9QXD1	77 kDa	0.1	0.2	-2.32193	[]				3			8	3	4
Pituitary tumor-transforming gene 1 protein-interacting protein OS=Mus musculus GN=Pttg1ip PE=1 SV=1	Q8R143	20 kDa	0.1	0.5	-1	[]				3	3	2	4	4	4
Latrophilin-2 (Fragment) OS=Mus musculus GN=Lphn2 PE=1 SV=2	Q8JZZ7	99 kDa	0.1	1.8	0.847997	[]				2	3	2	2	1	1
T-complex protein 1 subunit theta OS=Mus musculus GN=Cct8 PE=1 SV=3	P42932	60 kDa	0.1	2.9	1.53605	[]				5	3	3	3	1
Endoplasmic reticulum metallopeptidase 1 OS=Mus musculus GN=Ermp1 PE=2 SV=2	Q3UVK0	100 kDa	0.11	0.1	-3.32193	[]					1		4	2	1
Succinyl-CoA ligase [GDP-forming] subunit beta, mitochondrial OS=Mus musculus GN=Suclg2 PE=1 SV=3	Q9Z2I8	47 kDa	0.11	0.1	-3.32193	[]				1			4	2	1
Immunoglobulin superfamily member 8 OS=Mus musculus GN=Igsf8 PE=1 SV=2	Q8R366	65 kDa	0.11	7.4	2.88753	[]				4	2	1	1
Prostaglandin G/H synthase 1 OS=Mus musculus GN=Ptgs1 PE=2 SV=1	P22437	69 kDa	0.12	0.3	-1.73697	[]				1	2		6	3	2
Malate dehydrogenase, mitochondrial OS=Mus musculus GN=Mdh2 PE=1 SV=3	P08249	36 kDa	0.12	0.7	-0.514573	[]				13	14	11	14	14	13
Reticulon-4 OS=Mus musculus GN=Rtn4 PE=1 SV=2	Q99P72	127 kDa	0.12	1.4	0.485427	[]				5	4	4	4	4	3
Guanine nucleotide-binding protein G(I)/G(S)/G(T) subunit beta-2 OS=Mus musculus GN=Gnb2 PE=1 SV=3	P62880	37 kDa	0.12	1.6	0.678072	[]				8	6	4	5	4	4
Ras-related protein Rab-31 OS=Mus musculus GN=Rab31 PE=1 SV=1	Q921E2	21 kDa	0.13	0.4	-1.32193	[]				2	2	0	4	3	2
Cytochrome b5 type B OS=Mus musculus GN=Cyb5b PE=1 SV=1	Q9CQX2	16 kDa	0.13	0.6	-0.736966	[]				3	3	2	4	4	3
Moesin OS=Mus musculus GN=Msn PE=1 SV=3	P26041	68 kDa	0.13	2.1	1.07039	[]				19	17	8	13	6	6
Syntaxin-3 OS=Mus musculus GN=Stx3 PE=2 SV=1	Q64704	33 kDa	0.13	2.3	1.20163	[]				3	3	3	3	0	1
Lysophospholipid acyltransferase 5 OS=Mus musculus GN=Lpcat3 PE=1 SV=1	Q91V01	56 kDa	0.13	INF	#VALUE!	[]				3	4
Brain-specific angiogenesis inhibitor 1-associated protein 2 OS=Mus musculus GN=Baiap2 PE=1 SV=2	Q8BKX1	59 kDa	0.14	0	#NUM!	[]				0			6	4	0
Lysosomal acid phosphatase OS=Mus musculus GN=Acp2 PE=2 SV=2	P24638	49 kDa	0.14	0.2	-2.32193	[]				0	2		2	5	2
Integrin beta-4 OS=Mus musculus GN=Itgb4 PE=2 SV=1	A2A863	202 kDa	0.14	3.5	1.80735	[]				16	13	3	4	4	2
Carbonyl reductase [NADPH] 2 OS=Mus musculus GN=Cbr2 PE=1 SV=1	P08074	26 kDa	0.14	INF	#VALUE!	[]					2	3		0
Isoleucine--tRNA ligase, cytoplasmic OS=Mus musculus GN=Iars PE=2 SV=2	Q8BU30	144 kDa	0.14	INF	#VALUE!	[]				3	5
Cytoplasmic dynein 1 heavy chain 1 OS=Mus musculus GN=Dync1h1 PE=1 SV=2	Q9JHU4	532 kDa	0.14	INF	#VALUE!	[]				20	12		0	0
ATP-citrate synthase OS=Mus musculus GN=Acly PE=1 SV=1	Q91V92	120 kDa	0.14	INF	#VALUE!	[]				3	5
Voltage-dependent anion-selective channel protein 2 OS=Mus musculus GN=Vdac2 PE=1 SV=2	Q60930	32 kDa	0.15	1.4	0.485427	[]				8	8	7	6	8	6
Glyceraldehyde-3-phosphate dehydrogenase OS=Mus musculus GN=Gapdh PE=1 SV=2	P16858	36 kDa	0.15	1.4	0.485427	[]			0	9	7	7	6	8	6
CD44 antigen OS=Mus musculus GN=Cd44 PE=1 SV=3	P15379	86 kDa	0.15	4.1	2.03562	[]				3	3	1	2
Superoxide dismutase [Mn], mitochondrial OS=Mus musculus GN=Sod2 PE=1 SV=3	P09671	25 kDa	0.15	4.4	2.1375	[]				4	3	1	2
ATP-dependent RNA helicase DDX1 OS=Mus musculus GN=Ddx1 PE=1 SV=1	Q91VR5	83 kDa	0.16	3.6	1.848	[]				2	4	1	1	0	1
Cytoskeleton-associated protein 4 OS=Mus musculus GN=Ckap4 PE=2 SV=2	Q8BMK4	64 kDa	0.16	16	4	[]				9	4	1	1
VPS10 domain-containing receptor SorCS2 OS=Mus musculus GN=Sorcs2 PE=1 SV=2	Q9EPR5	129 kDa	0.16	INF	#VALUE!	[]				11	7	0
Bifunctional glutamate/proline--tRNA ligase OS=Mus musculus GN=Eprs PE=1 SV=4	Q8CGC7	170 kDa	0.16	INF	#VALUE!	[]				2	3		0
Beta-hexosaminidase subunit alpha OS=Mus musculus GN=Hexa PE=2 SV=2	P29416	61 kDa	0.17	0.4	-1.32193	[]				2	6	1	7	10	4
DnaJ homolog subfamily C member 5 OS=Mus musculus GN=Dnajc5 PE=1 SV=1	P60904	22 kDa	0.17	0.4	-1.32193	[]				1	2	2	2	3	5
Fatty acid synthase OS=Mus musculus GN=Fasn PE=1 SV=2	P19096	272 kDa	0.17	11	3.45943	[]				12	8		2
NADH-cytochrome b5 reductase 1 OS=Mus musculus GN=Cyb5r1 PE=2 SV=1	Q9DB73	34 kDa	0.19	0.3	-1.73697	[]				1	2		4	3	1
NADH dehydrogenase [ubiquinone] 1 beta subcomplex subunit 10 OS=Mus musculus GN=Ndufb10 PE=1 SV=3	Q9DCS9	21 kDa	0.19	0.3	-1.73697	[]				1	2		5	2	2
Type 1 phosphatidylinositol 4,5-bisphosphate 4-phosphatase OS=Mus musculus GN=Tmem55b PE=1 SV=1	Q3TWL2	30 kDa	0.19	0.5	-1	[]				3	1		3	2	2
Vigilin OS=Mus musculus GN=Hdlbp PE=1 SV=1	Q8VDJ3	142 kDa	0.19	2	1	[]			0	15	17	6	10	6	5
Staphylococcal nuclease domain-containing protein 1 OS=Mus musculus GN=Snd1 PE=1 SV=1	Q78PY7	102 kDa	0.19	3.5	1.80735	[]		0	0	15	16	2	6	2	5
Putative RNA-binding protein Luc7-like 2 OS=Mus musculus GN=Luc7l2 PE=1 SV=1	Q7TNC4	47 kDa	0.19	6.2	2.63227	[]				5	6		2
Prelamin-A/C OS=Mus musculus GN=Lmna PE=1 SV=2	P48678	74 kDa	0.19	INF	#VALUE!	[]				1	8	2
Polypyrimidine tract-binding protein 1 OS=Mus musculus GN=Ptbp1 PE=1 SV=2	P17225	56 kDa	0.19	INF	#VALUE!	[]				2	5	0	0	0
Squalene monooxygenase OS=Mus musculus GN=Sqle PE=2 SV=1	P52019	64 kDa	0.2	0.2	-2.32193	[]				1			4	1	1
Ras-related protein R-Ras OS=Mus musculus GN=Rras PE=2 SV=1	P10833	24 kDa	0.2	2.1	1.07039	[]				6	4	3	4	2	1
Tyrosine-protein phosphatase non-receptor type 1 OS=Mus musculus GN=Ptpn1 PE=1 SV=2	P35821	50 kDa	0.2	INF	#VALUE!	[]				5		2
Neutral amino acid transporter B(0) OS=Mus musculus GN=Slc1a5 PE=1 SV=2	P51912	58 kDa	0.21	0	#NUM!	[]					0	0	3	1	0
Myeloid-associated differentiation marker OS=Mus musculus GN=Myadm PE=2 SV=2	O35682	35 kDa	0.21	0.2	-2.32193	[]					1		1	4	1
NADH dehydrogenase [ubiquinone] iron-sulfur protein 7, mitochondrial OS=Mus musculus GN=Ndufs7 PE=1 SV=1	Q9DC70	25 kDa	0.21	0.3	-1.73697	[]					2		2	3	1
Mitochondrial import inner membrane translocase subunit TIM50 OS=Mus musculus GN=Timm50 PE=1 SV=1	Q9D880	40 kDa	0.21	0.5	-1	[]				1	3	1	4	3	2
Cathepsin B OS=Mus musculus GN=Ctsb PE=1 SV=2	P10605	37 kDa	0.21	1.6	0.678072	[]				7	6	4	5	5	3
Poly(rC)-binding protein 2 OS=Mus musculus GN=Pcbp2 PE=1 SV=1	Q61990	38 kDa	0.21	1.7	0.765535	[]				5	8	5	5	3	4
Phosphoglycerate kinase 1 OS=Mus musculus GN=Pgk1 PE=1 SV=4	P09411	45 kDa	0.21	1.9	0.925999	[]				4	3	2	3	1	1
Guanine nucleotide-binding protein subunit alpha-11 OS=Mus musculus GN=Gna11 PE=1 SV=1	P21278	42 kDa	0.21	1.9	0.925999	[]				4	3	2	3	1	1
Poly(rC)-binding protein 1 OS=Mus musculus GN=Pcbp1 PE=1 SV=1	P60335	37 kDa	0.21	2.1	1.07039	[]				3	3	2	2	1	1
Vacuolar protein sorting-associated protein 13C OS=Mus musculus GN=Vps13c PE=1 SV=2	Q8BX70	420 kDa	0.21	5.1	2.3505	[]			0	9	6	0	0	2	1
Valine--tRNA ligase OS=Mus musculus GN=Vars PE=2 SV=1	Q9Z1Q9	140 kDa	0.21	INF	#VALUE!	[]				3	1		0
Anoctamin-6 OS=Mus musculus GN=Ano6 PE=1 SV=1	Q6P9J9	106 kDa	0.21	INF	#VALUE!	[]				1	3
Integrin beta-5 OS=Mus musculus GN=Itgb5 PE=1 SV=2	O70309	88 kDa	0.21	INF	#VALUE!	[]				1	3
Aldehyde dehydrogenase family 3 member B1 OS=Mus musculus GN=Aldh3b1 PE=2 SV=1	Q80VQ0	52 kDa	0.21	INF	#VALUE!	[]				3	1
N(4)-(beta-N-acetylglucosaminyl)-L-asparaginase OS=Mus musculus GN=Aga PE=2 SV=1	Q64191	37 kDa	0.22	0.2	-2.32193	[]					1		3	2
Ras-related protein Rab-11B OS=Mus musculus GN=Rab11b PE=1 SV=3	P46638	24 kDa	0.22	0.8	-0.321928	[]				9	9	8	11	9	8
Vesicle-trafficking protein SEC22b OS=Mus musculus GN=Sec22b PE=1 SV=3	O08547	25 kDa	0.22	1.5	0.584963	[]				7	5	5	6	4	4
Protein FAM49B OS=Mus musculus GN=Fam49b PE=2 SV=1	Q921M7	37 kDa	0.22	5.4	2.43296	[]				3	2		1
Very-long-chain enoyl-CoA reductase OS=Mus musculus GN=Tecr PE=2 SV=1	Q9CY27	36 kDa	0.22	INF	#VALUE!	[]				1	3		0	0
Heme oxygenase 1 OS=Mus musculus GN=Hmox1 PE=1 SV=1	P14901	33 kDa	0.22	INF	#VALUE!	[]				3	1
SID1 transmembrane family member 2 OS=Mus musculus GN=Sidt2 PE=1 SV=1	Q8CIF6	95 kDa	0.23	0.7	-0.514573	[]		0		2	2	1	2	2	3
3-keto-steroid reductase OS=Mus musculus GN=Hsd17b7 PE=2 SV=1	O88736	37 kDa	0.23	0.7	-0.514573	[]				2	2	1	2	3	2
Protein disulfide-isomerase A4 OS=Mus musculus GN=Pdia4 PE=1 SV=3	P08003	72 kDa	0.23	1.5	0.584963	[]				12	11	6	8	6	7
Syntaxin-8 OS=Mus musculus GN=Stx8 PE=1 SV=1	O88983	27 kDa	0.23	1.5	0.584963	[]				3	2	2	1	2	2
Interferon-induced transmembrane protein 3 OS=Mus musculus GN=Ifitm3 PE=1 SV=1	Q9CQW9	15 kDa	0.23	1.5	0.584963	[]				2	3	2	2	1	1
Septin-7 OS=Mus musculus GN=Sept7 PE=1 SV=1	O55131	51 kDa	0.23	3.3	1.72247	[]				11	8	2	6	1	1
Phenylalanine--tRNA ligase beta subunit OS=Mus musculus GN=Farsb PE=2 SV=2	Q9WUA2	66 kDa	0.23	4	2	[]				3	9	2	1	1	2
Vacuolar protein sorting-associated protein 16 homolog OS=Mus musculus GN=Vps16 PE=1 SV=3	Q920Q4	95 kDa	0.23	5.1	2.3505	[]				3	2			1
Procollagen-lysine,2-oxoglutarate 5-dioxygenase 3 OS=Mus musculus GN=Plod3 PE=1 SV=1	Q9R0E1	85 kDa	0.23	5.2	2.37851	[]				3	2		1		0
Solute carrier family 15 member 4 OS=Mus musculus GN=Slc15a4 PE=1 SV=1	Q91W98	62 kDa	0.24	0.4	-1.32193	[]				2	1	1	1	3	5
Protein disulfide-isomerase OS=Mus musculus GN=P4hb PE=1 SV=2	P09103	57 kDa	0.24	1.5	0.584963	[]				11	13	10	6	10	8
Neural cell adhesion molecule 1 OS=Mus musculus GN=Ncam1 PE=1 SV=3	P13595	119 kDa	0.24	INF	#VALUE!	[]				4	1		0	0
T-complex protein 1 subunit eta OS=Mus musculus GN=Cct7 PE=1 SV=1	P80313	60 kDa	0.25	2.7	1.43296	[]				3	6	1	1	2	1
Spectrin alpha chain, non-erythrocytic 1 OS=Mus musculus GN=Sptan1 PE=1 SV=4	P16546	285 kDa	0.25	11	3.45943	[]	2			4	16	1	1	0	1
Calcium-binding mitochondrial carrier protein SCaMC-1 OS=Mus musculus GN=Slc25a24 PE=2 SV=1	Q8BMD8	53 kDa	0.26	0.3	-1.73697	[]		1	0	3	2	1	10	3	3
NADH dehydrogenase [ubiquinone] 1 alpha subcomplex subunit 4 OS=Mus musculus GN=Ndufa4 PE=1 SV=2	Q62425	9 kDa	0.26	0.4	-1.32193	[]				2	2		4	3	1
Calcium-binding mitochondrial carrier protein Aralar2 OS=Mus musculus GN=Slc25a13 PE=1 SV=1	Q9QXX4	74 kDa	0.26	0.6	-0.736966	[]				8	9	2	11	12	6
Catenin alpha-1 OS=Mus musculus GN=Ctnna1 PE=1 SV=1	P26231	100 kDa	0.26	2.2	1.1375	[]			0	18	11	8	13	2	3
Septin-9 OS=Mus musculus GN=Sept9 PE=1 SV=1	Q80UG5	66 kDa	0.26	4.8	2.26303	[]				10	5	1	4
ATP-dependent RNA helicase A OS=Mus musculus GN=Dhx9 PE=1 SV=2	O70133	149 kDa	0.26	INF	#VALUE!	[]				1	5
Protein kinase C and casein kinase substrate in neurons protein 2 OS=Mus musculus GN=Pacsin2 PE=1 SV=1	Q9WVE8	56 kDa	0.27	0	#NUM!	[]							5	1
Ras-related protein Rab-14 OS=Mus musculus GN=Rab14 PE=1 SV=3	Q91V41	24 kDa	0.27	0.5	-1	[]				4	4		7	5	3
Protein ERGIC-53 OS=Mus musculus GN=Lman1 PE=2 SV=1	Q9D0F3	58 kDa	0.27	0.5	-1	[]				3	2		4	2	3
Clathrin heavy chain 1 OS=Mus musculus GN=Cltc PE=1 SV=3	Q68FD5	192 kDa	0.27	1.6	0.678072	[]				14	21	8	8	12	9
Ferritin light chain 1 OS=Mus musculus GN=Ftl1 PE=1 SV=2	P29391	21 kDa	0.28	0.2	-2.32193	[]				3	0		6	3	1
Protein tweety homolog 3 OS=Mus musculus GN=Ttyh3 PE=1 SV=1	Q6P5F7	58 kDa	0.28	0.4	-1.32193	[]				2	1		4	2	1
Phosphate carrier protein, mitochondrial OS=Mus musculus GN=Slc25a3 PE=1 SV=1	Q8VEM8	40 kDa	0.28	0.7	-0.514573	[]	1			9	9	4	9	10	8
Niban-like protein 1 OS=Mus musculus GN=Fam129b PE=2 SV=2	Q8R1F1	85 kDa	0.28	1.9	0.925999	[]				2	5	2	2	2	1
Choline transporter-like protein 2 OS=Mus musculus GN=Slc44a2 PE=1 SV=2	Q8BY89	80 kDa	0.28	2.7	1.43296	[]				3	4	1	3	0
EH domain-containing protein 1 OS=Mus musculus GN=Ehd1 PE=1 SV=1	Q9WVK4	61 kDa	0.29	0.1	-3.32193	[]				3			13	4	1
Mitochondrial carrier homolog 2 OS=Mus musculus GN=Mtch2 PE=1 SV=1	Q791V5	33 kDa	0.29	0.5	-1	[]				1	2		3	2	1
Ras-related protein Rab-7a OS=Mus musculus GN=Rab7a PE=1 SV=2	P51150	23 kDa	0.29	0.6	-0.736966	[]	1			17	17	12	18	17	16
Protein disulfide-isomerase A6 OS=Mus musculus GN=Pdia6 PE=1 SV=3	Q922R8	48 kDa	0.29	0.8	-0.321928	[]				9	7	6	11	8	8
Serpin H1 OS=Mus musculus GN=Serpinh1 PE=1 SV=3	P19324	47 kDa	0.29	1.4	0.485427	[]				8	7	5	7	4	4
Fructose-bisphosphate aldolase A OS=Mus musculus GN=Aldoa PE=1 SV=2	P05064	39 kDa	0.29	1.4	0.485427	[]				8	5	7	7	4	4
Galectin-3 OS=Mus musculus GN=Lgals3 PE=1 SV=3	P16110	28 kDa	0.29	2.1	1.07039	[]				3	2	1	2	0	1
Ras-related protein Rab-1A OS=Mus musculus GN=Rab1A PE=1 SV=3	P62821	23 kDa	0.3	0.7	-0.514573	[]				4	4	3	4	5	4
5'-nucleotidase OS=Mus musculus GN=Nt5e PE=1 SV=2	Q61503	64 kDa	0.3	1.7	0.765535	[]				7	6	3	4	1	5
Epididymal secretory protein E1 OS=Mus musculus GN=Npc2 PE=2 SV=1	Q9Z0J0	16 kDa	0.3	2	1	[]				4	3	3		4	1
Cytochrome b-c1 complex subunit 2, mitochondrial OS=Mus musculus GN=Uqcrc2 PE=1 SV=1	Q9DB77	48 kDa	0.31	0.7	-0.514573	[]				6	9	5	10	7	8
Transmembrane protein 106B OS=Mus musculus GN=Tmem106b PE=1 SV=1	Q80X71	31 kDa	0.32	0.8	-0.321928	[]				7	7	5	7	7	6
Guanine nucleotide-binding protein G(i) subunit alpha-2 OS=Mus musculus GN=Gnai2 PE=1 SV=5	P08752	40 kDa	0.32	1.3	0.378512	[]				11	12	10	11	9	10
Dolichyl-diphosphooligosaccharide--protein glycosyltransferase subunit 1 OS=Mus musculus GN=Rpn1 PE=2 SV=1	Q91YQ5	69 kDa	0.32	1.3	0.378512	[]				16	19	14	15	13	15
Macrophage-capping protein OS=Mus musculus GN=Capg PE=1 SV=2	P24452	39 kDa	0.32	3.1	1.63227	[]				3	3	0	2
Syntaxin-binding protein 2 OS=Mus musculus GN=Stxbp2 PE=2 SV=1	Q64324	66 kDa	0.32	3.2	1.67807	[]				4	2		1	0	1
Voltage-dependent anion-selective channel protein 1 OS=Mus musculus GN=Vdac1 PE=1 SV=3	Q60932	32 kDa	0.33	1.2	0.263034	[]		2		9	10	7	8	9	8
Vesicle-associated membrane protein-associated protein A OS=Mus musculus GN=Vapa PE=1 SV=2	Q9WV55	28 kDa	0.33	1.7	0.765535	[]				4	3	1	2	1	2
tRNA-splicing ligase RtcB homolog OS=Mus musculus GN=Rtcb PE=2 SV=1	Q99LF4	55 kDa	0.33	2.5	1.32193	[]				3	7	1	1	2	2
Ras-related protein Rap-1b OS=Mus musculus GN=Rap1b PE=2 SV=2	Q99JI6	21 kDa	0.34	0.7	-0.514573	[]				5	6	3	7	6	4
Transmembrane 9 superfamily member 3 OS=Mus musculus GN=Tm9sf3 PE=1 SV=1	Q9ET30	68 kDa	0.34	1.7	0.765535	[]				4	3	1	1	2	2
Leucine-rich repeat-containing protein 59 OS=Mus musculus GN=Lrrc59 PE=2 SV=1	Q922Q8	35 kDa	0.34	2.2	1.1375	[]				9	8	1	5	4	3
Endoplasmic reticulum-Golgi intermediate compartment protein 1 OS=Mus musculus GN=Ergic1 PE=1 SV=1	Q9DC16	33 kDa	0.35	0.2	-2.32193	[]					1		3	1
Lanosterol synthase OS=Mus musculus GN=Lss PE=2 SV=2	Q8BLN5	83 kDa	0.35	0.7	-0.514573	[]				9	7	3	10	6	10
Transgelin-2 OS=Mus musculus GN=Tagln2 PE=1 SV=4	Q9WVA4	22 kDa	0.35	1.7	0.765535	[]				2	4	4	4	1	1
Protein disulfide-isomerase TMX3 OS=Mus musculus GN=Tmx3 PE=1 SV=2	Q8BXZ1	52 kDa	0.35	1.8	0.847997	[]				2	4	1	1	2	1
Extended synaptotagmin-2 OS=Mus musculus GN=Esyt2 PE=1 SV=1	Q3TZZ7	94 kDa	0.35	4.1	2.03562	[]			0	3	1		1
Cadherin-1 OS=Mus musculus GN=Cdh1 PE=1 SV=1	P09803	98 kDa	0.35	5.2	2.37851	[]				4		1	1
Scavenger receptor class A member 5 OS=Mus musculus GN=Scara5 PE=1 SV=1	Q8K299	54 kDa	0.35	6.6	2.72247	[]				5	1		1
Alkyldihydroxyacetonephosphate synthase, peroxisomal OS=Mus musculus GN=Agps PE=1 SV=1	Q8C0I1	72 kDa	0.36	0.5	-1	[]				3	2		4	4	1
Membrane-associated progesterone receptor component 1 OS=Mus musculus GN=Pgrmc1 PE=1 SV=4	O55022	22 kDa	0.36	0.6	-0.736966	[]				4	2		3	3	3
Galectin-1 OS=Mus musculus GN=Lgals1 PE=1 SV=3	P16045	15 kDa	0.36	1.6	0.678072	[]				2	1	3	1	2	1
Mitochondrial Rho GTPase 1 OS=Mus musculus GN=Rhot1 PE=2 SV=1	Q8BG51	72 kDa	0.37	0	#NUM!	[]				0		0	3
Aldehyde dehydrogenase, mitochondrial OS=Mus musculus GN=Aldh2 PE=1 SV=1	P47738	57 kDa	0.37	0.5	-1	[]				7	3	1	10	8	3
Sigma non-opioid intracellular receptor 1 OS=Mus musculus GN=Sigmar1 PE=1 SV=1	O55242	25 kDa	0.37	0.6	-0.736966	[]				2	1	1	3	2	1
Cathepsin Z OS=Mus musculus GN=Ctsz PE=2 SV=1	Q9WUU7	34 kDa	0.37	0.7	-0.514573	[]				2	2	2	2	3	2
Heparan-alpha-glucosaminide N-acetyltransferase OS=Mus musculus GN=Hgsnat PE=1 SV=2	Q3UDW8	73 kDa	0.37	0.8	-0.321928	[]				2	2	2	2	3	2
Scavenger receptor class B member 1 OS=Mus musculus GN=Scarb1 PE=1 SV=1	Q61009	57 kDa	0.37	0.8	-0.321928	[]				2	2	2	3	2	2
Cytochrome c oxidase subunit 2 OS=Mus musculus GN=Mtco2 PE=1 SV=1	P00405	26 kDa	0.37	0.8	-0.321928	[]				3	3	2	3	4	4
ER membrane protein complex subunit 2 OS=Mus musculus GN=Emc2 PE=2 SV=1	Q9CRD2	35 kDa	0.37	0.9	-0.152003	[]				3	3	2	3	3	3
V-type proton ATPase subunit C 1 OS=Mus musculus GN=Atp6v1c1 PE=1 SV=4	Q9Z1G3	44 kDa	0.37	1.1	0.137504	[]				3	3	3	3	3	2
Large neutral amino acids transporter small subunit 1 OS=Mus musculus GN=Slc7a5 PE=1 SV=2	Q9Z127	56 kDa	0.37	1.5	0.584963	[]				2	3	1	2	1	1
Junctional adhesion molecule A OS=Mus musculus GN=F11r PE=1 SV=2	O88792	32 kDa	0.37	1.5	0.584963	[]				4	3	3	4	1	2
Transmembrane emp24 domain-containing protein 2 OS=Mus musculus GN=Tmed2 PE=1 SV=1	Q9R0Q3	23 kDa	0.37	1.6	0.678072	[]				2	3	1	2	1	1
Fibronectin OS=Mus musculus GN=Fn1 PE=1 SV=4	P11276	273 kDa	0.37	1.6	0.678072	[]	1			37	41	23	38	14	16
Ragulator complex protein LAMTOR1 OS=Mus musculus GN=Lamtor1 PE=1 SV=1	Q9CQ22	18 kDa	0.37	1.9	0.925999	[]				3	1	1	1	1	1
Ezrin OS=Mus musculus GN=Ezr PE=1 SV=3	P26040	69 kDa	0.37	2	1	[]				6	5	1	5	0	0
Calreticulin OS=Mus musculus GN=Calr PE=1 SV=1	P14211	48 kDa	0.37	2.5	1.32193	[]				4	12	3	5	3	2
Septin-11 OS=Mus musculus GN=Sept11 PE=1 SV=4	Q8C1B7	50 kDa	0.37	2.5	1.32193	[]				6	2		2	0	0
Major vault protein OS=Mus musculus GN=Mvp PE=1 SV=4	Q9EQK5	96 kDa	0.37	INF	#VALUE!	[]				3			0
AP-2 complex subunit beta OS=Mus musculus GN=Ap2b1 PE=1 SV=1	Q9DBG3	105 kDa	0.37	INF	#VALUE!	[]				0	4
Cytochrome c, somatic OS=Mus musculus GN=Cycs PE=1 SV=2	P62897	12 kDa	0.38	0.4	-1.32193	[]				2	2		4	2	1
Fatty acyl-CoA reductase 1 OS=Mus musculus GN=Far1 PE=1 SV=1	Q922J9	59 kDa	0.38	0.5	-1	[]				4	2		6	3	2
Glutamate dehydrogenase 1, mitochondrial OS=Mus musculus GN=Glud1 PE=1 SV=1	P26443	61 kDa	0.38	1.7	0.765535	[]				5	2	3	4	1	1
Receptor-type tyrosine-protein phosphatase F OS=Mus musculus GN=Ptprf PE=1 SV=1	A2A8L5	211 kDa	0.38	6.2	2.63227	[]				15	2		3
Succinate dehydrogenase [ubiquinone] flavoprotein subunit, mitochondrial OS=Mus musculus GN=Sdha PE=1 SV=1	Q8K2B3	73 kDa	0.39	0.5	-1	[]				6	5	2	12	3	5
Syntaxin-12 OS=Mus musculus GN=Stx12 PE=1 SV=1	Q9ER00	31 kDa	0.39	0.7	-0.514573	[]				5	2	2	5	4	3
Protein transport protein Sec61 subunit beta OS=Mus musculus GN=Sec61b PE=1 SV=3	Q9CQS8	10 kDa	0.39	1.4	0.485427	[]				3	2	3	3	2	1
Septin-2 OS=Mus musculus GN=Sept2 PE=1 SV=2	P42208	42 kDa	0.39	1.6	0.678072	[]				8	6	2	5	3	3
Golgi apparatus protein 1 OS=Mus musculus GN=Glg1 PE=1 SV=1	Q61543	134 kDa	0.39	1.7	0.765535	[]				7	10	2	2	5	5
Amyloid beta A4 protein OS=Mus musculus GN=App PE=1 SV=3	P12023	87 kDa	0.39	2.7	1.43296	[]				4	3		3		0
Type 2 phosphatidylinositol 4,5-bisphosphate 4-phosphatase OS=Mus musculus GN=Tmem55a PE=1 SV=1	Q9CZX7	28 kDa	0.4	0.7	-0.514573	[]				2	4	3	2	5	5
Metaxin-1 OS=Mus musculus GN=Mtx1 PE=1 SV=1	P47802	36 kDa	0.4	0.7	-0.514573	[]				2	2	1	3	3	1
ATP-dependent RNA helicase DDX3X OS=Mus musculus GN=Ddx3x PE=1 SV=3	Q62167	73 kDa	0.4	1.9	0.925999	[]				11	8	2	7	5
T-complex protein 1 subunit delta OS=Mus musculus GN=Cct4 PE=1 SV=3	P80315	58 kDa	0.4	2.8	1.48543	[]				3	7		3	1
Ferric-chelate reductase 1 OS=Mus musculus GN=FRRS1 PE=1 SV=1	Q8K385	66 kDa	0.41	0.5	-1	[]				3	2	1	7	3	1
ATP synthase subunit beta, mitochondrial OS=Mus musculus GN=Atp5b PE=1 SV=2	P56480	56 kDa	0.41	0.6	-0.736966	[]	2	2		24	21	18	27	21	21
Alpha-soluble NSF attachment protein OS=Mus musculus GN=Napa PE=1 SV=1	Q9DB05	33 kDa	0.41	1.6	0.678072	[]				5	7	2	4	2	4
Amine oxidase [flavin-containing] A OS=Mus musculus GN=Maoa PE=1 SV=3	Q64133	60 kDa	0.42	0.5	-1	[]				1	4		6	2	2
Ras-related protein Rab-2A OS=Mus musculus GN=Rab2a PE=1 SV=1	P53994	24 kDa	0.42	0.7	-0.514573	[]				6	4	2	6	6	4
Phosphatidylinositide phosphatase SAC1 OS=Mus musculus GN=Sacm1l PE=2 SV=1	Q9EP69	67 kDa	0.42	0.7	-0.514573	[]				4	3	1	5	3	3
ADP/ATP translocase 2 OS=Mus musculus GN=Slc25a5 PE=1 SV=3	P51881	33 kDa	0.42	0.7	-0.514573	[]				10	10	3	12	10	8
Solute carrier family 12 member 9 OS=Mus musculus GN=Slc12a9 PE=1 SV=2	Q99MR3	96 kDa	0.42	1.3	0.378512	[]				6	8	3	5	4	5
Citrate synthase, mitochondrial OS=Mus musculus GN=Cs PE=1 SV=1	Q9CZU6	52 kDa	0.42	1.4	0.485427	[]				3	5	3	4	1	3
ER membrane protein complex subunit 1 OS=Mus musculus GN=Emc1 PE=1 SV=1	Q8C7X2	112 kDa	0.43	1.7	0.765535	[]				3	6	1	3	1	2
Calcium-binding mitochondrial carrier protein Aralar1 OS=Mus musculus GN=Slc25a12 PE=1 SV=1	Q8BH59	75 kDa	0.44	0.6	-0.736966	[]				2	2		6	1	2
Cytochrome b-c1 complex subunit Rieske, mitochondrial OS=Mus musculus GN=Uqcrfs1 PE=1 SV=1	Q9CR68	29 kDa	0.44	0.7	-0.514573	[]				3	3	0	3	3	2
Guanine nucleotide-binding protein subunit beta-2-like 1 OS=Mus musculus GN=Gnb2l1 PE=1 SV=3	P68040	35 kDa	0.44	1.4	0.485427	[]		1		10	15	9	5	11	11
Unconventional myosin-Ic OS=Mus musculus GN=Myo1c PE=1 SV=2	Q9WTI7	122 kDa	0.44	2.4	1.26303	[]				4	3		3
Fumarate hydratase, mitochondrial OS=Mus musculus GN=Fh PE=1 SV=3	P97807	54 kDa	0.45	0.5	-1	[]				3	2		5	1	2
Lanosterol 14-alpha demethylase OS=Mus musculus GN=Cyp51a1 PE=2 SV=1	Q8K0C4	57 kDa	0.45	0.6	-0.736966	[]				4	5		6	6	2
Coiled-coil-helix-coiled-coil-helix domain-containing protein 3, mitochondrial OS=Mus musculus GN=Chchd3 PE=1 SV=1	Q9CRB9	26 kDa	0.45	1.3	0.378512	[]				3	4	3	4	2	2
Guanine nucleotide-binding protein G(s) subunit alpha isoforms XLas OS=Mus musculus GN=Gnas PE=2 SV=1	Q6R0H7	122 kDa	0.45	1.5	0.584963	[]				8	5	4	7	2	1
Sphingosine-1-phosphate lyase 1 OS=Mus musculus GN=Sgpl1 PE=2 SV=1	Q8R0X7	64 kDa	0.45	2.8	1.48543	[]				6	2		3
Isocitrate dehydrogenase [NADP], mitochondrial OS=Mus musculus GN=Idh2 PE=1 SV=3	P54071	51 kDa	0.46	0.4	-1.32193	[]				1	1		3		1
Delta-1-pyrroline-5-carboxylate synthase OS=Mus musculus GN=Aldh18a1 PE=2 SV=2	Q9Z110	87 kDa	0.46	0.5	-1	[]				2	4	1	9	2	2
MOSC domain-containing protein 2, mitochondrial OS=Mus musculus GN=Marc2 PE=1 SV=1	Q922Q1	38 kDa	0.46	0.6	-0.736966	[]				2	3	1	5	3	1
Transmembrane protein 63A OS=Mus musculus GN=Tmem63a PE=2 SV=1	Q91YT8	92 kDa	0.46	1.4	0.485427	[]				6	3	2	3	2	3
Mitochondrial import receptor subunit TOM40 homolog OS=Mus musculus GN=Tomm40 PE=1 SV=3	Q9QYA2	38 kDa	0.46	1.6	0.678072	[]				3	4	1	2	3
Cation-independent mannose-6-phosphate receptor OS=Mus musculus GN=Igf2r PE=1 SV=1	Q07113	274 kDa	0.47	0.7	-0.514573	[]	1			10	6		9	10	5
ADP/ATP translocase 1 OS=Mus musculus GN=Slc25a4 PE=1 SV=4	P48962	33 kDa	0.47	0.8	-0.321928	[]				4	6	2	6	4	4
Monofunctional C1-tetrahydrofolate synthase, mitochondrial OS=Mus musculus GN=Mthfd1l PE=1 SV=2	Q3V3R1	106 kDa	0.48	0.6	-0.736966	[]		1		8	9	1	18	7	4
Apoptosis-inducing factor 1, mitochondrial OS=Mus musculus GN=Aifm1 PE=1 SV=1	Q9Z0X1	67 kDa	0.48	0.7	-0.514573	[]				11	11	4	16	8	8
Aconitate hydratase, mitochondrial OS=Mus musculus GN=Aco2 PE=1 SV=1	Q99KI0	85 kDa	0.49	0.6	-0.736966	[]				5	2	1	8	3	2
CAAX prenyl protease 1 homolog OS=Mus musculus GN=Zmpste24 PE=1 SV=2	Q80W54	55 kDa	0.49	0.6	-0.736966	[]				2	1		3	1	1
Ras-related protein Rab-10 OS=Mus musculus GN=Rab10 PE=1 SV=1	P61027	23 kDa	0.49	0.8	-0.321928	[]				2	2	1	3	2	1
Transmembrane emp24 domain-containing protein 9 OS=Mus musculus GN=Tmed9 PE=2 SV=2	Q99KF1	27 kDa	0.49	0.8	-0.321928	[]				5	4	1	5	3	4
Probable phospholipid-transporting ATPase IIA OS=Mus musculus GN=Atp9a PE=2 SV=3	O70228	119 kDa	0.49	1.2	0.263034	[]				9	11	5	8	6	7
Complement C3 OS=Mus musculus GN=C3 PE=1 SV=3	P01027	186 kDa	0.49	2.4	1.26303	[]				5	2		3
Choline dehydrogenase, mitochondrial OS=Mus musculus GN=Chdh PE=1 SV=1	Q8BJ64	66 kDa	0.5	0.2	-2.32193	[]				1			4
Cytochrome c oxidase subunit 5A, mitochondrial OS=Mus musculus GN=Cox5a PE=1 SV=2	P12787	16 kDa	0.5	0.7	-0.514573	[]				2	3	1	4	2	2
Cytochrome c oxidase subunit 4 isoform 1, mitochondrial OS=Mus musculus GN=Cox4i1 PE=1 SV=2	P19783	20 kDa	0.5	0.8	-0.321928	[]				4	5	3	4	5	4
Cell cycle control protein 50A OS=Mus musculus GN=Tmem30a PE=1 SV=1	Q8VEK0	41 kDa	0.5	1.4	0.485427	[]				5	5	2	4	1	4
Proliferation-associated protein 2G4 OS=Mus musculus GN=Pa2g4 PE=1 SV=3	P50580	44 kDa	0.5	2.6	1.37851	[]				1	9	1	1	4
ATP synthase subunit d, mitochondrial OS=Mus musculus GN=Atp5h PE=1 SV=3	Q9DCX2	19 kDa	0.51	0.4	-1.32193	[]				5	3	1	9	3	2
Carnitine O-palmitoyltransferase 2, mitochondrial OS=Mus musculus GN=Cpt2 PE=1 SV=2	P52825	74 kDa	0.51	0.5	-1	[]				1	1		3	1
V-type proton ATPase subunit B, brain isoform OS=Mus musculus GN=Atp6v1b2 PE=1 SV=1	P62814	57 kDa	0.51	1.3	0.378512	[]				12	13	5	10	6	8
Sideroflexin-3 OS=Mus musculus GN=Sfxn3 PE=1 SV=1	Q91V61	35 kDa	0.51	1.5	0.584963	[]				5	5	2	5	2	1
NADPH--cytochrome P450 reductase OS=Mus musculus GN=Por PE=1 SV=2	P37040	77 kDa	0.52	0.7	-0.514573	[]				13	9	4	18	7	10
Sterol-4-alpha-carboxylate 3-dehydrogenase, decarboxylating OS=Mus musculus GN=Nsdhl PE=2 SV=1	Q9R1J0	41 kDa	0.52	0.8	-0.321928	[]				5	4	1	5	5	3
Cytochrome c1, heme protein, mitochondrial OS=Mus musculus GN=Cyc1 PE=1 SV=1	Q9D0M3	35 kDa	0.52	0.8	-0.321928	[]				2	4	2	4	4	2
Presenilin-1 OS=Mus musculus GN=Psen1 PE=1 SV=1	P49769	53 kDa	0.52	0.9	-0.152003	[]				2	2	3	3	2	2
7-dehydrocholesterol reductase OS=Mus musculus GN=Dhcr7 PE=2 SV=1	O88455	54 kDa	0.52	1.2	0.263034	[]				3	3	2	3	2	2
Catenin beta-1 OS=Mus musculus GN=Ctnnb1 PE=1 SV=1	Q02248	85 kDa	0.52	1.6	0.678072	[]				7	4	1	6	2	1
Neutral alpha-glucosidase AB OS=Mus musculus GN=Ganab PE=1 SV=1	Q8BHN3	107 kDa	0.52	1.6	0.678072	[]				5	5	1	5	1	1
Prolow-density lipoprotein receptor-related protein 1 OS=Mus musculus GN=Lrp1 PE=1 SV=1	Q91ZX7	505 kDa	0.52	1.8	0.847997	[]		3	0	32	16	0	17	7	4
Ras-related protein Rab-8B OS=Mus musculus GN=Rab8b PE=1 SV=1	P61028	24 kDa	0.53	0.6	-0.736966	[]				0	1		3	1
Sulfated glycoprotein 1 OS=Mus musculus GN=Psap PE=1 SV=2	Q61207	61 kDa	0.53	0.9	-0.152003	[]				6	6	4	6	6	6
Vesicular integral-membrane protein VIP36 OS=Mus musculus GN=Lman2 PE=2 SV=2	Q9DBH5	40 kDa	0.53	1.3	0.378512	[]				7	5	3	5	5	2
Arginine and glutamate-rich protein 1 OS=Mus musculus GN=Arglu1 PE=1 SV=2	Q3UL36	33 kDa	0.54	0.3	-1.73697	[]				1	0		3
Syntaxin-7 OS=Mus musculus GN=Stx7 PE=1 SV=3	O70439	30 kDa	0.54	1.1	0.137504	[]				7	6	6	7	4	6
UDP-glucose:glycoprotein glucosyltransferase 1 OS=Mus musculus GN=Uggt1 PE=1 SV=4	Q6P5E4	176 kDa	0.54	1.5	0.584963	[]				13	11	1	5	8	5
Enoyl-CoA hydratase, mitochondrial OS=Mus musculus GN=Echs1 PE=1 SV=1	Q8BH95	31 kDa	0.54	1.7	0.765535	[]				3	2		2	1
Brain acid soluble protein 1 OS=Mus musculus GN=Basp1 PE=1 SV=3	Q91XV3	22 kDa	0.54	1.7	0.765535	[]				6	5	2	6	1	1
Mitochondrial import inner membrane translocase subunit TIM44 OS=Mus musculus GN=Timm44 PE=2 SV=2	O35857	51 kDa	0.55	0.3	-1.73697	[]				1			3		0
Redox-regulatory protein FAM213A OS=Mus musculus GN=Fam213a PE=1 SV=2	Q9CYH2	24 kDa	0.55	0.5	-1	[]				3			4		2
Lysosomal protein NCU-G1 OS=Mus musculus PE=1 SV=1	Q9JHJ3	44 kDa	0.55	0.6	-0.736966	[]				1	2	1	3	1	1
Glutaminase kidney isoform, mitochondrial OS=Mus musculus GN=Gls PE=1 SV=1	D3Z7P3	74 kDa	0.55	0.6	-0.736966	[]				2	1		3	2
Lysosomal protective protein OS=Mus musculus GN=Ctsa PE=1 SV=1	P16675	54 kDa	0.55	0.7	-0.514573	[]				3	2		3	4	1
Acyl-CoA dehydrogenase family member 9, mitochondrial OS=Mus musculus GN=Acad9 PE=1 SV=2	Q8JZN5	69 kDa	0.55	0.7	-0.514573	[]				4	5	1	8	4	2
Voltage-dependent anion-selective channel protein 3 OS=Mus musculus GN=Vdac3 PE=1 SV=1	Q60931	31 kDa	0.55	1.2	0.263034	[]		1		5	5	3	3	4	5
4F2 cell-surface antigen heavy chain OS=Mus musculus GN=Slc3a2 PE=1 SV=1	P10852	58 kDa	0.55	1.7	0.765535	[]				14	11	2	12	2	3
Tumor-associated calcium signal transducer 2 OS=Mus musculus GN=Tacstd2 PE=2 SV=1	Q8BGV3	36 kDa	0.55	3	1.58496	[]				5	0		1	1
Glycerol-3-phosphate dehydrogenase, mitochondrial OS=Mus musculus GN=Gpd2 PE=1 SV=2	Q64521	81 kDa	0.56	0.6	-0.736966	[]				12	8	2	19	6	6
EH domain-containing protein 2 OS=Mus musculus GN=Ehd2 PE=1 SV=1	Q8BH64	61 kDa	0.56	0.6	-0.736966	[]				3	1		5	1	1
Sarcoplasmic/endoplasmic reticulum calcium ATPase 2 OS=Mus musculus GN=Atp2a2 PE=1 SV=2	O55143	115 kDa	0.56	1.2	0.263034	[]				22	21	10	18	11	16
Receptor-type tyrosine-protein phosphatase kappa OS=Mus musculus GN=Ptprk PE=1 SV=1	P35822	164 kDa	0.56	3.1	1.63227	[]				3			1
H-2 class I histocompatibility antigen, D-B alpha chain OS=Mus musculus GN=H2-D1 PE=1 SV=2	P01899	41 kDa	0.57	0.8	-0.321928	[]				2	3	1	4	3	1
14-3-3 protein zeta/delta OS=Mus musculus GN=Ywhaz PE=1 SV=1	P63101	28 kDa	0.57	1.2	0.263034	[]				4	2	1	3	1	1
Serine palmitoyltransferase 1 OS=Mus musculus GN=Sptlc1 PE=2 SV=2	O35704	53 kDa	0.58	0.5	-1	[]				2			3	1
Serine hydroxymethyltransferase, cytosolic OS=Mus musculus GN=Shmt1 PE=1 SV=3	P50431	53 kDa	0.58	0.5	-1	[]				2			3	1
Sodium-coupled neutral amino acid transporter 2 OS=Mus musculus GN=Slc38a2 PE=1 SV=1	Q8CFE6	56 kDa	0.58	0.5	-1	[]				2			3	1
Ras-related C3 botulinum toxin substrate 1 OS=Mus musculus GN=Rac1 PE=1 SV=1	P63001	21 kDa	0.58	0.6	-0.736966	[]				4	1		3	4	1
Mitochondrial inner membrane protein OS=Mus musculus GN=Immt PE=1 SV=1	Q8CAQ8	84 kDa	0.59	0.7	-0.514573	[]				21	18	7	29	12	16
Ras-related protein Rab-6A OS=Mus musculus GN=Rab6a PE=1 SV=4	P35279	24 kDa	0.59	0.7	-0.514573	[]				4	4		5	5	2
Peptidyl-prolyl cis-trans isomerase B OS=Mus musculus GN=Ppib PE=2 SV=2	P24369	24 kDa	0.6	1.4	0.485427	[]				4	5	1	4	3	2
Kinectin OS=Mus musculus GN=Ktn1 PE=2 SV=1	Q61595	153 kDa	0.61	1.8	0.847997	[]				6	3		5		0
Hexokinase-1 OS=Mus musculus GN=Hk1 PE=1 SV=3	P17710	108 kDa	0.62	0.7	-0.514573	[]				8	4	1	11	4	4
Guanine nucleotide-binding protein G(k) subunit alpha OS=Mus musculus GN=Gnai3 PE=1 SV=3	Q9DC51	41 kDa	0.62	0.8	-0.321928	[]				4	2	1	5	1	1
ATP-binding cassette sub-family A member 3 OS=Mus musculus GN=Abca3 PE=2 SV=3	Q8R420	192 kDa	0.62	0.8	-0.321928	[]				5	4		3	6	3
Cation-dependent mannose-6-phosphate receptor OS=Mus musculus GN=M6pr PE=1 SV=1	P24668	31 kDa	0.63	1.2	0.263034	[]				5	5	2	5	3	2
Dolichyl-diphosphooligosaccharide--protein glycosyltransferase 48 kDa subunit OS=Mus musculus GN=Ddost PE=1 SV=2	O54734	49 kDa	0.63	1.2	0.263034	[]				7	6	4	7	5	4
Ras-related protein Rab-5B OS=Mus musculus GN=Rab5b PE=1 SV=1	P61021	24 kDa	0.63	1.5	0.584963	[]				3	2		3	1
Dynein heavy chain 17, axonemal OS=Mus musculus GN=Dnah17 PE=2 SV=2	Q69Z23	512 kDa	0.64	0.6	-0.736966	[]				0		3	0	2	2
Prohibitin OS=Mus musculus GN=Phb PE=1 SV=1	P67778	30 kDa	0.64	0.8	-0.321928	[]		1		11	10	5	12	10	9
NADH-ubiquinone oxidoreductase 75 kDa subunit, mitochondrial OS=Mus musculus GN=Ndufs1 PE=1 SV=2	Q91VD9	80 kDa	0.64	0.8	-0.321928	[]		1		10	8	4	12	7	8
Laminin subunit alpha-5 OS=Mus musculus GN=Lama5 PE=1 SV=4	Q61001	404 kDa	0.64	1.7	0.765535	[]				4	1		2	0	1
ATP-binding cassette sub-family B member 6, mitochondrial OS=Mus musculus GN=Abcb6 PE=1 SV=1	Q9DC29	94 kDa	0.65	0.7	-0.514573	[]				2	2	1	5		2
Leucine-rich PPR motif-containing protein, mitochondrial OS=Mus musculus GN=Lrpprc PE=1 SV=2	Q6PB66	157 kDa	0.66	0.8	-0.321928	[]				9	14	1	10	14	8
Synaptophysin-like protein 1 OS=Mus musculus GN=Sypl1 PE=1 SV=2	O09117	29 kDa	0.66	0.8	-0.321928	[]				1	2	1	1	3	1
Beta-galactosidase OS=Mus musculus GN=Glb1 PE=2 SV=1	P23780	73 kDa	0.66	0.8	-0.321928	[]				3	4		4	2	3
Prostaglandin G/H synthase 2 OS=Mus musculus GN=Ptgs2 PE=1 SV=1	Q05769	69 kDa	0.66	0.8	-0.321928	[]		1		3	9	2	5	8	5
CD63 antigen OS=Mus musculus GN=Cd63 PE=1 SV=2	P41731	26 kDa	0.66	1.1	0.137504	[]				2	4	2	3	3	2
Malectin OS=Mus musculus GN=Mlec PE=2 SV=2	Q6ZQI3	32 kDa	0.66	1.2	0.263034	[]				5	4	2	5	2	2
Dolichyl-diphosphooligosaccharide--protein glycosyltransferase subunit STT3A OS=Mus musculus GN=Stt3a PE=1 SV=1	P46978	81 kDa	0.66	1.2	0.263034	[]				6	7	3	6	5	2
Protein transport protein Sec61 subunit alpha isoform 1 OS=Mus musculus GN=Sec61a1 PE=2 SV=2	P61620	52 kDa	0.67	1.3	0.378512	[]				1	3	1	1	2	1
Long-chain-fatty-acid--CoA ligase 3 OS=Mus musculus GN=Acsl3 PE=1 SV=2	Q9CZW4	80 kDa	0.67	1.4	0.485427	[]				11	8	2	11	3	2
Peptidyl-prolyl cis-trans isomerase A OS=Mus musculus GN=Ppia PE=1 SV=2	P17742	18 kDa	0.68	0.8	-0.321928	[]				4	1	1	4	2	2
Ras-related protein Rab-5C OS=Mus musculus GN=Rab5c PE=1 SV=2	P35278	23 kDa	0.68	1.1	0.137504	[]				6	6	3	4	5	5
Erlin-2 OS=Mus musculus GN=Erlin2 PE=1 SV=1	Q8BFZ9	38 kDa	0.68	1.3	0.378512	[]				7	4	2	5	2	4
Low-density lipoprotein receptor OS=Mus musculus GN=Ldlr PE=1 SV=2	P35951	95 kDa	0.69	0.6	-0.736966	[]				2	2		5		1
Vesicle-associated membrane protein 7 OS=Mus musculus GN=Vamp7 PE=1 SV=1	P70280	25 kDa	0.69	0.8	-0.321928	[]				4	3		4	3	2
Prohibitin-2 OS=Mus musculus GN=Phb2 PE=1 SV=1	O35129	33 kDa	0.69	0.8	-0.321928	[]	1			13	14	9	15	12	10
Calnexin OS=Mus musculus GN=Canx PE=1 SV=1	P35564	67 kDa	0.69	0.9	-0.152003	[]				13	17	7	16	12	14
ATP synthase subunit O, mitochondrial OS=Mus musculus GN=Atp5o PE=1 SV=1	Q9DB20	23 kDa	0.7	0.8	-0.321928	[]				7	5	3	7	5	3
Ras-related protein Rab-1B OS=Mus musculus GN=Rab1b PE=1 SV=1	Q9D1G1	22 kDa	0.7	0.8	-0.321928	[]				8	7	4	9	8	6
Transmembrane emp24 domain-containing protein 10 OS=Mus musculus GN=Tmed10 PE=2 SV=1	Q9D1D4	25 kDa	0.7	0.9	-0.152003	[]				3	3	2	3	3	2
Myoferlin OS=Mus musculus GN=Myof PE=1 SV=2	Q69ZN7	233 kDa	0.7	1.2	0.263034	[]				43	41	8	37	25	20
Vesicle-fusing ATPase OS=Mus musculus GN=Nsf PE=1 SV=2	P46460	83 kDa	0.7	1.2	0.263034	[]	3			5	6	4	3	3	7
Peroxisomal multifunctional enzyme type 2 OS=Mus musculus GN=Hsd17b4 PE=1 SV=3	P51660	79 kDa	0.71	0.7	-0.514573	[]				6	2		7	3	1
V-type proton ATPase catalytic subunit A OS=Mus musculus GN=Atp6v1a PE=1 SV=2	P50516	68 kDa	0.71	0.9	-0.152003	[]				11	13	5	13	8	11
Programmed cell death 6-interacting protein OS=Mus musculus GN=Pdcd6ip PE=1 SV=3	Q9WU78	96 kDa	0.71	1.4	0.485427	[]				9	3	2	7	2	1
Apolipoprotein O-like OS=Mus musculus GN=Apool PE=2 SV=1	Q78IK4	29 kDa	0.72	0.6	-0.736966	[]		1		1	1	0	3	0
Isocitrate dehydrogenase [NAD] subunit alpha, mitochondrial OS=Mus musculus GN=Idh3a PE=1 SV=1	Q9D6R2	40 kDa	0.73	0.8	-0.321928	[]				2	1	2	4	1	1
Phosphatidylinositol 4-kinase type 2-alpha OS=Mus musculus GN=Pi4k2a PE=1 SV=1	Q2TBE6	54 kDa	0.73	0.8	-0.321928	[]				3	1	1	3	1	2
P2X purinoceptor 4 OS=Mus musculus GN=P2rx4 PE=2 SV=1	Q9JJX6	43 kDa	0.73	0.8	-0.321928	[]				1	3	1	1	2	3
Nodal modulator 1 OS=Mus musculus GN=Nomo1 PE=1 SV=1	Q6GQT9	133 kDa	0.73	1.2	0.263034	[]				10	11	2	8	8	4
Dehydrogenase/reductase SDR family member 1 OS=Mus musculus GN=Dhrs1 PE=2 SV=1	Q99L04	34 kDa	0.73	1.5	0.584963	[]				5	2	0	4	1	0
Stomatin-like protein 2, mitochondrial OS=Mus musculus GN=Stoml2 PE=1 SV=1	Q99JB2	38 kDa	0.74	0.8	-0.321928	[]				6	2	1	7	2	3
Plexin-B2 OS=Mus musculus GN=Plxnb2 PE=1 SV=1	B2RXS4	206 kDa	0.74	1.3	0.378512	[]				10	7	1	9	3	2
Farnesyl pyrophosphate synthase OS=Mus musculus GN=Fdps PE=1 SV=1	Q920E5	41 kDa	0.75	0.7	-0.514573	[]				1		2		3	1
Cathepsin L1 OS=Mus musculus GN=Ctsl PE=1 SV=2	P06797	38 kDa	0.75	0.8	-0.321928	[]				1	2	1	1	3	1
B-cell receptor-associated protein 31 OS=Mus musculus GN=Bcap31 PE=1 SV=4	Q61335	28 kDa	0.75	0.8	-0.321928	[]				4	1	1	5	3	1
Adenylate kinase 2, mitochondrial OS=Mus musculus GN=Ak2 PE=1 SV=5	Q9WTP6	26 kDa	0.76	0.8	-0.321928	[]				3	1	1	3	2
Coiled-coil domain-containing protein 47 OS=Mus musculus GN=Ccdc47 PE=2 SV=2	Q9D024	56 kDa	0.76	1.3	0.378512	[]				3	2		2		2
ATP-binding cassette sub-family D member 4 OS=Mus musculus GN=Abcd4 PE=2 SV=2	O89016	69 kDa	0.77	0.8	-0.321928	[]				1	3		2	2	1
Trifunctional enzyme subunit alpha, mitochondrial OS=Mus musculus GN=Hadha PE=1 SV=1	Q8BMS1	83 kDa	0.77	0.8	-0.321928	[]				8	4		9	3	3
ATP synthase subunit gamma, mitochondrial OS=Mus musculus GN=Atp5c1 PE=1 SV=1	Q91VR2	33 kDa	0.77	0.8	-0.321928	[]				9	6	2	9	5	3
Glucosylceramidase OS=Mus musculus GN=Gba PE=1 SV=1	P17439	58 kDa	0.77	0.9	-0.152003	[]				10	7	5	9	7	5
Matrix-remodeling-associated protein 8 OS=Mus musculus GN=Mxra8 PE=2 SV=1	Q9DBV4	50 kDa	0.78	0.6	-0.736966	[]					2		3
Dynamin-like 120 kDa protein, mitochondrial OS=Mus musculus GN=Opa1 PE=1 SV=1	P58281	111 kDa	0.78	0.7	-0.514573	[]				7	3		10	1	1
Niemann-Pick C1 protein OS=Mus musculus GN=Npc1 PE=1 SV=2	O35604	143 kDa	0.78	0.8	-0.321928	[]				3	0		1	2	1
Transmembrane protein 43 OS=Mus musculus GN=Tmem43 PE=1 SV=1	Q9DBS1	45 kDa	0.78	0.9	-0.152003	[]				3	5	2	3	4	4
NADH dehydrogenase [ubiquinone] iron-sulfur protein 3, mitochondrial OS=Mus musculus GN=Ndufs3 PE=1 SV=2	Q9DCT2	30 kDa	0.78	0.9	-0.152003	[]				4	3	1	3	3	3
V-type proton ATPase 116 kDa subunit a isoform 1 OS=Mus musculus GN=Atp6v0a1 PE=1 SV=3	Q9Z1G4	96 kDa	0.78	0.9	-0.152003	[]				6	10	4	9	6	7
Prostatic acid phosphatase OS=Mus musculus GN=Acpp PE=2 SV=1	Q8CE08	44 kDa	0.78	1.1	0.137504	[]				2	3	3	1	2	4
Mitochondrial import receptor subunit TOM70 OS=Mus musculus GN=Tomm70a PE=1 SV=2	Q9CZW5	68 kDa	0.78	1.2	0.263034	[]				3	3		3	1	1
Estradiol 17-beta-dehydrogenase 12 OS=Mus musculus GN=Hsd17b12 PE=2 SV=1	O70503	35 kDa	0.79	0.8	-0.321928	[]				5	3	0	7	1	2
Epithelial cell adhesion molecule OS=Mus musculus GN=Epcam PE=2 SV=1	Q99JW5	35 kDa	0.79	1.2	0.263034	[]				4	2	2	5	1
Atlastin-3 OS=Mus musculus GN=Atl3 PE=2 SV=1	Q91YH5	61 kDa	0.79	1.3	0.378512	[]				1	5		1	2	2
Receptor-type tyrosine-protein phosphatase S OS=Mus musculus GN=Ptprs PE=1 SV=1	B0V2N1	212 kDa	0.79	1.5	0.584963	[]		1		3	0		2
ATP-dependent zinc metalloprotease YME1L1 OS=Mus musculus GN=Yme1l1 PE=2 SV=1	O88967	80 kDa	0.8	0.8	-0.321928	[]				2	2		4	1
Peroxiredoxin-1 OS=Mus musculus GN=Prdx1 PE=1 SV=1	P35700	22 kDa	0.8	1.1	0.137504	[]				7	6	5	6	7	4
Syndecan-4 OS=Mus musculus GN=Sdc4 PE=1 SV=1	O35988	21 kDa	0.8	1.3	0.378512	[]				4	1		3	1
Sorting and assembly machinery component 50 homolog OS=Mus musculus GN=Samm50 PE=1 SV=1	Q8BGH2	52 kDa	0.8	1.3	0.378512	[]				3	2		1	3
Nicalin OS=Mus musculus GN=Ncln PE=2 SV=2	Q8VCM8	63 kDa	0.8	1.3	0.378512	[]				6	4		6		2
Pyruvate dehydrogenase E1 component subunit beta, mitochondrial OS=Mus musculus GN=Pdhb PE=1 SV=1	Q9D051	39 kDa	0.81	0.8	-0.321928	[]	0			4	3	1	6	2	1
Dihydrolipoyl dehydrogenase, mitochondrial OS=Mus musculus GN=Dld PE=1 SV=2	O08749	54 kDa	0.82	1.3	0.378512	[]				4	1		3	1
Polyadenylate-binding protein 1 OS=Mus musculus GN=Pabpc1 PE=1 SV=2	P29341	71 kDa	0.83	1.1	0.137504	[]				13	12	4	14	7	5
Sodium/potassium-transporting ATPase subunit beta-3 OS=Mus musculus GN=Atp1b3 PE=1 SV=1	P97370	32 kDa	0.83	1.2	0.263034	[]				2	1	1	3	0
Coxsackievirus and adenovirus receptor homolog OS=Mus musculus GN=Cxadr PE=1 SV=1	P97792	40 kDa	0.84	0.8	-0.321928	[]				4	3		6	2
Ganglioside GM2 activator OS=Mus musculus GN=Gm2a PE=1 SV=2	Q60648	21 kDa	0.84	0.8	-0.321928	[]				0	3			3	1
Regulator of nonsense transcripts 1 OS=Mus musculus GN=Upf1 PE=1 SV=2	Q9EPU0	124 kDa	0.84	0.8	-0.321928	[]				3	2		5	1
Electron transfer flavoprotein-ubiquinone oxidoreductase, mitochondrial OS=Mus musculus GN=Etfdh PE=1 SV=1	Q921G7	68 kDa	0.84	1.1	0.137504	[]				5	7	4	7	5	3
AFG3-like protein 2 OS=Mus musculus GN=Afg3l2 PE=1 SV=1	Q8JZQ2	90 kDa	0.85	0.8	-0.321928	[]				4	2		5	1	1
Trifunctional enzyme subunit beta, mitochondrial OS=Mus musculus GN=Hadhb PE=1 SV=1	Q99JY0	51 kDa	0.85	0.9	-0.152003	[]				3	5	1	5	3	2
Leucyl-cystinyl aminopeptidase OS=Mus musculus GN=Lnpep PE=1 SV=1	Q8C129	117 kDa	0.85	0.9	-0.152003	[]			0	9	5	1	11	3	3
Cathepsin D OS=Mus musculus GN=Ctsd PE=1 SV=1	P18242	45 kDa	0.85	1	0	[]				13	10	9	14	10	10
Lysosome membrane protein 2 OS=Mus musculus GN=Scarb2 PE=1 SV=3	O35114	54 kDa	0.85	1.1	0.137504	[]				7	8	4	6	7	4
Inositol 1,4,5-trisphosphate receptor type 3 OS=Mus musculus GN=Itpr3 PE=1 SV=3	P70227	304 kDa	0.85	1.2	0.263034	[]	2	0		3	5	0	4	1	2
Coatomer subunit alpha OS=Mus musculus GN=Copa PE=1 SV=2	Q8CIE6	138 kDa	0.87	0.8	-0.321928	[]				4			4	1	0
FYVE and coiled-coil domain-containing protein 1 OS=Mus musculus GN=Fyco1 PE=1 SV=1	Q8VDC1	162 kDa	0.87	0.8	-0.321928	[]				4	1	0	5	1
N-acetylglucosamine-6-sulfatase OS=Mus musculus GN=Gns PE=2 SV=1	Q8BFR4	61 kDa	0.87	0.9	-0.152003	[]				8	3	0	7	4	2
Transitional endoplasmic reticulum ATPase OS=Mus musculus GN=Vcp PE=1 SV=4	Q01853	89 kDa	0.87	1.1	0.137504	[]				16	15	8	17	10	10
RNA-binding protein 39 OS=Mus musculus GN=Rbm39 PE=1 SV=2	Q8VH51	59 kDa	0.87	1.2	0.263034	[]				5	3	0	5	1	1
Alpha-enolase OS=Mus musculus GN=Eno1 PE=1 SV=3	P17182	47 kDa	0.87	1.2	0.263034	[]				9	0	1	7	1	1
Lysosomal alpha-glucosidase OS=Mus musculus GN=Gaa PE=1 SV=2	P70699	106 kDa	0.88	0.8	-0.321928	[]				4	0		5
Fatty aldehyde dehydrogenase OS=Mus musculus GN=Aldh3a2 PE=2 SV=2	P47740	54 kDa	0.88	0.9	-0.152003	[]				5	3		6	2	1
Pyruvate kinase PKM OS=Mus musculus GN=Pkm PE=1 SV=4	P52480	58 kDa	0.88	1.1	0.137504	[]				26	19	18	27	18	15
Mitochondrial 2-oxoglutarate/malate carrier protein OS=Mus musculus GN=Slc25a11 PE=1 SV=3	Q9CR62	34 kDa	0.89	0.9	-0.152003	[]				4	1		5	2
Ras-related protein Rab-5A OS=Mus musculus GN=Rab5a PE=1 SV=1	Q9CQD1	24 kDa	0.89	1.1	0.137504	[]				2	4	3	4	3	3
Ras-related protein Ral-B OS=Mus musculus GN=Ralb PE=2 SV=1	Q9JIW9	23 kDa	0.9	1.1	0.137504	[]				5	4	1	6	2
L-lactate dehydrogenase A chain OS=Mus musculus GN=Ldha PE=1 SV=3	P06151	36 kDa	0.91	1	0	[]				5	4	5	7	5	2
Membrane-associated progesterone receptor component 2 OS=Mus musculus GN=Pgrmc2 PE=1 SV=2	Q80UU9	23 kDa	0.92	0.9	-0.152003	[]				5	3	1	4	5	2
NADH-cytochrome b5 reductase 3 OS=Mus musculus GN=Cyb5r3 PE=1 SV=3	Q9DCN2	34 kDa	0.92	0.9	-0.152003	[]				9	10	3	10	6	5
Mitochondrial import receptor subunit TOM22 homolog OS=Mus musculus GN=Tomm22 PE=2 SV=3	Q9CPQ3	16 kDa	0.93	1	0	[]				3	1	1	2	2	1
H-2 class I histocompatibility antigen, K-D alpha chain OS=Mus musculus GN=H2-K1 PE=1 SV=1	P01902	41 kDa	0.93	1.1	0.137504	[]				8	1	1	6	3	1
Hexokinase-2 OS=Mus musculus GN=Hk2 PE=2 SV=1	O08528	103 kDa	0.95	0.9	-0.152003	[]				10	7	3	17	1	2
Transferrin receptor protein 1 OS=Mus musculus GN=Tfrc PE=1 SV=1	Q62351	86 kDa	0.96	1	0	[]				17	13	8	16	13	10
V-type proton ATPase subunit d 1 OS=Mus musculus GN=Atp6v0d1 PE=1 SV=2	P51863	40 kDa	0.96	1	0	[]				11	8	7	10	8	8
Guanine nucleotide-binding protein G(I)/G(S)/G(T) subunit beta-1 OS=Mus musculus GN=Gnb1 PE=1 SV=3	P62874	37 kDa	0.96	1	0	[]				3	2	2	3	2	2
Plastin-3 OS=Mus musculus GN=Pls3 PE=1 SV=3	Q99K51	71 kDa	0.96	1.1	0.137504	[]				1	6		4	2	1
Heme oxygenase 2 OS=Mus musculus GN=Hmox2 PE=2 SV=1	O70252	36 kDa	0.96	1.1	0.137504	[]				5		0	4		1
GTPase NRas OS=Mus musculus GN=Nras PE=2 SV=1	P08556	21 kDa	0.96	1.1	0.137504	[]				2	2	1	4
Sodium/potassium-transporting ATPase subunit alpha-1 OS=Mus musculus GN=Atp1a1 PE=1 SV=1	Q8VDN2	113 kDa	0.97	1	0	[]				17	17	11	22	11	9
Matrix metalloproteinase-14 OS=Mus musculus GN=Mmp14 PE=2 SV=3	P53690	66 kDa	0.97	1	0	[]				5	2		4	2	1
Protein sel-1 homolog 1 OS=Mus musculus GN=Sel1l PE=2 SV=2	Q9Z2G6	88 kDa	0.97	1	0	[]				1	1	1	3	0
Solute carrier family 2, facilitated glucose transporter member 1 OS=Mus musculus GN=Slc2a1 PE=1 SV=4	P17809	54 kDa	0.97	1	0	[]				3	0		2	1	0
NAD(P) transhydrogenase, mitochondrial OS=Mus musculus GN=Nnt PE=1 SV=2	Q61941	114 kDa	0.98	1	0	[]				6	6	1	7	5	3
Ras-related protein Rab-35 OS=Mus musculus GN=Rab35 PE=1 SV=1	Q6PHN9	23 kDa	0.98	1	0	[]				2	2	2	4	2
Nicastrin OS=Mus musculus GN=Ncstn PE=1 SV=3	P57716	78 kDa	0.98	1	0	[]				8	7	5	7	6	7
Probable cation-transporting ATPase 13A1 OS=Mus musculus GN=Atp13a1 PE=2 SV=2	Q9EPE9	132 kDa	0.99	1	0	[]				3	1	1	4	1	0
Long-chain-fatty-acid--CoA ligase 5 OS=Mus musculus GN=Acsl5 PE=1 SV=1	Q8JZR0	76 kDa	0.99	1	0	[]				6	6	2	10	2	1
Prenylcysteine oxidase OS=Mus musculus GN=Pcyox1 PE=1 SV=1	Q9CQF9	56 kDa	0.99	1	0	[]				4	3		4	1	1
Long-chain-fatty-acid--CoA ligase 4 OS=Mus musculus GN=Acsl4 PE=2 SV=2	Q9QUJ7	79 kDa	0.99	1	0	[]	1			12	13	5	14	5	11
V-type proton ATPase subunit H OS=Mus musculus GN=Atp6v1h PE=1 SV=1	Q8BVE3	56 kDa	1	1	0	[]				4	7	4	6	6	3
Lysosome-associated membrane glycoprotein 1 OS=Mus musculus GN=Lamp1 PE=1 SV=2	P11438	44 kDa	1	1	0	[]				5	4	3	6	4	4
V-type proton ATPase subunit E 1 OS=Mus musculus GN=Atp6v1e1 PE=1 SV=2	P50518	26 kDa	1	1	0	[]				5	5	4	5	4	5
Major facilitator superfamily domain-containing protein 1 OS=Mus musculus GN=Mfsd1 PE=1 SV=1	Q9DC37	51 kDa	1	1	0	[]				3	3	3	3	3	3
Vesicle-associated membrane protein 8 OS=Mus musculus GN=Vamp8 PE=1 SV=1	O70404	11 kDa	1	1	0	[]				3	3	3	3	3	2
Equilibrative nucleoside transporter 1 OS=Mus musculus GN=Slc29a1 PE=1 SV=3	Q9JIM1	50 kDa	1	1	0	[]				2	3	1	3	2	1
Pyruvate dehydrogenase E1 component subunit alpha, somatic form, mitochondrial OS=Mus musculus GN=Pdha1 PE=1 SV=1	P35486	43 kDa	1	1	0	[]				2	3	2	3	2	2
Phospholipase D3 OS=Mus musculus GN=Pld3 PE=2 SV=1	O35405	54 kDa	1	1	0	[]				3	4	2	2	3	3
Signal recognition particle receptor subunit beta OS=Mus musculus GN=Srprb PE=1 SV=1	P47758	30 kDa	1	1	0	[]				2	4	1	4	1	2
Acid sphingomyelinase-like phosphodiesterase 3b OS=Mus musculus GN=Smpdl3b PE=1 SV=1	P58242	52 kDa	1	1	0	[]				3	1	1	3	1	1
Putative phospholipase B-like 2 OS=Mus musculus GN=Plbd2 PE=1 SV=2	Q3TCN2	66 kDa	1	1	0	[]				3	1	0	3	1
Chloride intracellular channel protein 1 OS=Mus musculus GN=Clic1 PE=1 SV=3	Q9Z1Q5	27 kDa	1	1	0	[]				1	2	3	2	1	3
Enoyl-CoA delta isomerase 1, mitochondrial OS=Mus musculus GN=Eci1 PE=1 SV=2	P42125	32 kDa	1	1	0	[]				3	1		3	1
Integral membrane protein 2B OS=Mus musculus GN=Itm2b PE=2 SV=1	O89051	30 kDa	1	1	0	[]				3	1	1	3	1	1
LETM1 and EF-hand domain-containing protein 1, mitochondrial OS=Mus musculus GN=Letm1 PE=2 SV=1	Q9Z2I0	83 kDa	1	1	0	[]				3	1		3	1
