# Supplementary material for: Stat3-mediated alterations in lysosomal membrane protein composition
Source: J Biol Chem. 2018 Jan 17;293(12):4244–61. doi: 10.1074/jbc.RA118.001777 (PMC5868265; doi:10.1074/jbc.RA118.001777)
Supplement: Supporting Information [file supp_RA118.001777_135112_0_supp_50087_p24xr9.xlsx]

## Sheet: Sheet1
Supplementary Table S8
List of 320 (out of 447) proteins that were identified in 5 out of 6 lysosomal preparations - submitted for GO term analysis for Fig 4 and Supplementary Table 9
Accession	Name	Symbol
P11679	Keratin, type II cytoskeletal 8 OS	Krt8
P18572	Basigin OS	Bsg
P14824	Annexin A6 OS	Anxa6
P70168	Importin subunit beta-1 OS	Kpnb1
P17047	Lysosome-associated membrane glycoprotein 2 OS	Lamp2
P10107	Annexin A1 OS	Anxa1
P21956	Lactadherin OS	Mfge8
P40237	CD82 antigen OS	Cd82
Q9Z0G9	Claudin-3 OS	Cldn3
P30999	Catenin delta-1 OS	Ctnnd1
Q920A5	Retinoid-inducible serine carboxypeptidase OS	Scpep1
Q9WV54	Acid ceramidase OS	Asah1
O09159	Lysosomal alpha-mannosidase OS	Man2b1
P09055	Integrin beta-1 OS	Itgb1
Q9CX00	IST1 homolog OS	Ist1
P20060	Beta-hexosaminidase subunit beta OS	Hexb
P53986	Monocarboxylate transporter 1 OS	Slc16a1
Q64277	ADP-ribosyl cyclase 2 OS	Bst1
P35293	Ras-related protein Rab-18 OS	Rab18
Q64727	Vinculin OS	Vcl
P26039	Talin-1 OS	Tln1
O08917	Flotillin-1 OS	Flot1
P21981	Protein-glutamine gamma-glutamyltransferase 2 OS	Tgm2
Q99JR1	Sideroflexin-1 OS	Sfxn1
P12265	Beta-glucuronidase OS	Gusb
Q9DCV7	Keratin, type II cytoskeletal 7 OS	Krt7
Q8VDD5	Myosin-9 OS	Myh9
Q9EQH3	Vacuolar protein sorting-associated protein 35 OS	Vps35
Q9JKF1	Ras GTPase-activating-like protein IQGAP1 OS	Iqgap1
Q62465	Synaptic vesicle membrane protein VAT-1 homolog OS	Vat1
P80318	T-complex protein 1 subunit gamma OS	Cct3
P19536	Cytochrome c oxidase subunit 5B, mitochondrial OS	Cox5b
P37889	Fibulin-2 OS	Fbln2
Q9CQW2	ADP-ribosylation factor-like protein 8B OS	Arl8b
Q9QY33	Tetraspanin-3 OS	Tspan3
P54116	Erythrocyte band 7 integral membrane protein OS	Stom
Q80WQ2	Protein VAC14 homolog OS	Vac14
P27773	Protein disulfide-isomerase A3 OS	Pdia3
P35441	Thrombospondin-1 OS	Thbs1
Q60634	Flotillin-2 OS	Flot2
Q8VC42	Uncharacterized protein C18orf8 homolog OS	Mic1
Q91VU0	Protein FAM3C OS	Fam3c
Q9QYF1	Retinol dehydrogenase 11 OS	Rdh11
O88384	Vesicle transport through interaction with t-SNAREs homolog 1B OS	Vti1b
Q9CZ13	Cytochrome b-c1 complex subunit 1, mitochondrial OS	Uqcrc1
Q9QXS1	Plectin OS	Plec
Q9DBG6	Dolichyl-diphosphooligosaccharide--protein glycosyltransferase subunit 2 OS	Rpn2
P07356	Annexin A2 OS	Anxa2
Q9CQQ7	ATP synthase F(0) complex subunit B1, mitochondrial OS	Atp5f1
Q62470	Integrin alpha-3 OS	Itga3
Q61656	Probable ATP-dependent RNA helicase DDX5 OS	Ddx5
P98197	Probable phospholipid-transporting ATPase IH OS	Atp11a
P43406	Integrin alpha-V OS	Itgav
Q9QUI0	Transforming protein RhoA OS	Rhoa
Q8R143	Pituitary tumor-transforming gene 1 protein-interacting protein OS	Pttg1ip
P42932	T-complex protein 1 subunit theta OS	Cct8
Q8JZZ7	Latrophilin-2 (Fragment) OS	Lphn2
P08249	Malate dehydrogenase, mitochondrial OS	Mdh2
P62880	Guanine nucleotide-binding protein G(I)/G(S)/G(T) subunit beta-2 OS	Gnb2
Q99P72	Reticulon-4 OS	Rtn4
P22437	Prostaglandin G/H synthase 1 OS	Ptgs1
P26041	Moesin OS	Msn
Q9CQX2	Cytochrome b5 type B OS	Cyb5b
Q64704	Syntaxin-3 OS	Stx3
Q921E2	Ras-related protein Rab-31 OS	Rab31
A2A863	Integrin beta-4 OS	Itgb4
P16858	Glyceraldehyde-3-phosphate dehydrogenase OS	Gapdh
Q60930	Voltage-dependent anion-selective channel protein 2 OS	Vdac2
Q91VR5	ATP-dependent RNA helicase DDX1 OS	Ddx1
P29416	Beta-hexosaminidase subunit alpha OS	Hexa
P60904	DnaJ homolog subfamily C member 5 OS	Dnajc5
Q8VDJ3	Vigilin OS	Hdlbp
Q78PY7	Staphylococcal nuclease domain-containing protein 1 OS	Snd1
Q9DCS9	NADH dehydrogenase [ubiquinone] 1 beta subcomplex subunit 10 OS	Ndufb10
Q9DB73	NADH-cytochrome b5 reductase 1 OS	Cyb5r1
Q3TWL2	Type 1 phosphatidylinositol 4,5-bisphosphate 4-phosphatase OS	Tmem55b
P10833	Ras-related protein R-Ras OS	Rras
Q61990	Poly(rC)-binding protein 2 OS	Pcbp2
P10605	Cathepsin B OS	Ctsb
P09411	Phosphoglycerate kinase 1 OS	Pgk1
Q9D880	Mitochondrial import inner membrane translocase subunit TIM50 OS	Timm50
P60335	Poly(rC)-binding protein 1 OS	Pcbp1
P21278	Guanine nucleotide-binding protein subunit alpha-11 OS	Gna11
P46638	Ras-related protein Rab-11B OS	Rab11b
O08547	Vesicle-trafficking protein SEC22b OS	Sec22b
P08003	Protein disulfide-isomerase A4 OS	Pdia4
O55131	Septin-7 OS	2007-09-01
Q9WUA2	Phenylalanine--tRNA ligase beta subunit OS	Farsb
Q8CIF6	SID1 transmembrane family member 2 OS	Sidt2
Q9CQW9	Interferon-induced transmembrane protein 3 OS	Ifitm3
O88983	Syntaxin-8 OS	Stx8
O88736	3-keto-steroid reductase OS	Hsd17b7
P09103	Protein disulfide-isomerase OS	P4hb
Q91W98	Solute carrier family 15 member 4 OS	Slc15a4
P16546	Spectrin alpha chain, non-erythrocytic 1 OS	Sptan1
P80313	T-complex protein 1 subunit eta OS	Cct7
Q9QXX4	Calcium-binding mitochondrial carrier protein Aralar2 OS	Slc25a13
P26231	Catenin alpha-1 OS	Ctnna1
Q8BMD8	Calcium-binding mitochondrial carrier protein SCaMC-1 OS	Slc25a24
Q62425	NADH dehydrogenase [ubiquinone] 1 alpha subcomplex subunit 4 OS	Ndufa4
Q68FD5	Clathrin heavy chain 1 OS	Cltc
Q9D0F3	Protein ERGIC-53 OS	Lman1
Q91V41	Ras-related protein Rab-14 OS	Rab14
Q8VEM8	Phosphate carrier protein, mitochondrial OS	Slc25a3
Q6P5F7	Protein tweety homolog 3 OS	Ttyh3
Q8R1F1	Niban-like protein 1 OS	Fam129b
P51150	Ras-related protein Rab-7a OS	Rab7a
Q922R8	Protein disulfide-isomerase A6 OS	Pdia6
P19324	Serpin H1 OS	Serpinh1
P05064	Fructose-bisphosphate aldolase A OS	Aldoa
Q791V5	Mitochondrial carrier homolog 2 OS	Mtch2
P62821	Ras-related protein Rab-1A OS	Rab1A
Q9Z0J0	Epididymal secretory protein E1 OS	Npc2
Q9DB77	Cytochrome b-c1 complex subunit 2, mitochondrial OS	Uqcrc2
Q91YQ5	Dolichyl-diphosphooligosaccharide--protein glycosyltransferase subunit 1 OS	Rpn1
Q80X71	Transmembrane protein 106B OS	Tmem106b
P08752	Guanine nucleotide-binding protein G(i) subunit alpha-2 OS	Gnai2
Q60932	Voltage-dependent anion-selective channel protein 1 OS	Vdac1
Q99LF4	tRNA-splicing ligase RtcB homolog OS	Rtcb
Q9WV55	Vesicle-associated membrane protein-associated protein A OS	Vapa
Q99JI6	Ras-related protein Rap-1b OS	Rap1b
Q922Q8	Leucine-rich repeat-containing protein 59 OS	Lrrc59
Q9ET30	Transmembrane 9 superfamily member 3 OS	Tm9sf3
Q8BLN5	Lanosterol synthase OS	Lss
Q9WVA4	Transgelin-2 OS	Tagln2
Q8BXZ1	Protein disulfide-isomerase TMX3 OS	Tmx3
Q8C0I1	Alkyldihydroxyacetonephosphate synthase, peroxisomal OS	Agps
O55022	Membrane-associated progesterone receptor component 1 OS	Pgrmc1
P16045	Galectin-1 OS	Lgals1
P11276	Fibronectin OS	Fn1
P47738	Aldehyde dehydrogenase, mitochondrial OS	Aldh2
P14211	Calreticulin OS	Calr
P00405	Cytochrome c oxidase subunit 2 OS	Mtco2
Q3UDW8	Heparan-alpha-glucosaminide N-acetyltransferase OS	Hgsnat
Q61009	Scavenger receptor class B member 1 OS	Scarb1
Q9WUU7	Cathepsin Z OS	Ctsz
Q9Z1G3	V-type proton ATPase subunit C 1 OS	Atp6v1c1
O88792	Junctional adhesion molecule A OS	F11r
Q9CRD2	ER membrane protein complex subunit 2 OS	Emc2
Q9R0Q3	Transmembrane emp24 domain-containing protein 2 OS	Tmed2
Q9Z127	Large neutral amino acids transporter small subunit 1 OS	Slc7a5
Q9CQ22	Ragulator complex protein LAMTOR1 OS	Lamtor1
O55242	Sigma non-opioid intracellular receptor 1 OS	Sigmar1
P26443	Glutamate dehydrogenase 1, mitochondrial OS	Glud1
Q922J9	Fatty acyl-CoA reductase 1 OS	Far1
P62897	Cytochrome c, somatic OS	Cycs
Q8K2B3	Succinate dehydrogenase [ubiquinone] flavoprotein subunit, mitochondrial OS	Sdha
P42208	Septin-2 OS	2002-09-01
Q61543	Golgi apparatus protein 1 OS	Glg1
Q9ER00	Syntaxin-12 OS	Stx12
Q9CQS8	Protein transport protein Sec61 subunit beta OS	Sec61b
Q62167	ATP-dependent RNA helicase DDX3X OS	Ddx3x
Q9CZX7	Type 2 phosphatidylinositol 4,5-bisphosphate 4-phosphatase OS	Tmem55a
P47802	Metaxin-1 OS	Mtx1
P56480	ATP synthase subunit beta, mitochondrial OS	Atp5b
Q8K385	Ferric-chelate reductase 1 OS	FRRS1
Q9DB05	Alpha-soluble NSF attachment protein OS	Napa
P51881	ADP/ATP translocase 2 OS	Slc25a5
Q99MR3	Solute carrier family 12 member 9 OS	Slc12a9
Q9EP69	Phosphatidylinositide phosphatase SAC1 OS	Sacm1l
P53994	Ras-related protein Rab-2A OS	Rab2a
Q9CZU6	Citrate synthase, mitochondrial OS	Cs
Q64133	Amine oxidase [flavin-containing] A OS	Maoa
Q8C7X2	ER membrane protein complex subunit 1 OS	Emc1
P68040	Guanine nucleotide-binding protein subunit beta-2-like 1 OS	Gnb2l1
Q9CR68	Cytochrome b-c1 complex subunit Rieske, mitochondrial OS	Uqcrfs1
Q8BH59	Calcium-binding mitochondrial carrier protein Aralar1 OS	Slc25a12
Q6R0H7	Guanine nucleotide-binding protein G(s) subunit alpha isoforms XLas OS	Gnas
Q8K0C4	Lanosterol 14-alpha demethylase OS	Cyp51a1
P97807	Fumarate hydratase, mitochondrial OS	Fh
Q9CRB9	Coiled-coil-helix-coiled-coil-helix domain-containing protein 3, mitochondrial OS	Chchd3
Q91YT8	Transmembrane protein 63A OS	Tmem63a
Q9Z110	Delta-1-pyrroline-5-carboxylate synthase OS	Aldh18a1
Q922Q1	MOSC domain-containing protein 2, mitochondrial OS	2002-03-01
Q9QYA2	Mitochondrial import receptor subunit TOM40 homolog OS	Tomm40
Q07113	Cation-independent mannose-6-phosphate receptor OS	Igf2r
P48962	ADP/ATP translocase 1 OS	Slc25a4
Q9Z0X1	Apoptosis-inducing factor 1, mitochondrial OS	Aifm1
Q3V3R1	Monofunctional C1-tetrahydrofolate synthase, mitochondrial OS	Mthfd1l
O70228	Probable phospholipid-transporting ATPase IIA OS	Atp9a
Q99KF1	Transmembrane emp24 domain-containing protein 9 OS	Tmed9
Q99KI0	Aconitate hydratase, mitochondrial OS	Aco2
P61027	Ras-related protein Rab-10 OS	Rab10
Q80W54	CAAX prenyl protease 1 homolog OS	Zmpste24
P19783	Cytochrome c oxidase subunit 4 isoform 1, mitochondrial OS	Cox4i1
Q8VEK0	Cell cycle control protein 50A OS	Tmem30a
P50580	Proliferation-associated protein 2G4 OS	Pa2g4
P12787	Cytochrome c oxidase subunit 5A, mitochondrial OS	Cox5a
P62814	V-type proton ATPase subunit B, brain isoform OS	Atp6v1b2
Q9DCX2	ATP synthase subunit d, mitochondrial OS	Atp5h
Q91V61	Sideroflexin-3 OS	Sfxn3
Q91ZX7	Prolow-density lipoprotein receptor-related protein 1 OS	Lrp1
P37040	NADPH--cytochrome P450 reductase OS	Por
Q9R1J0	Sterol-4-alpha-carboxylate 3-dehydrogenase, decarboxylating OS	Nsdhl
Q02248	Catenin beta-1 OS	Ctnnb1
Q9D0M3	Cytochrome c1, heme protein, mitochondrial OS	Cyc1
P49769	Presenilin-1 OS	Psen1
Q8BHN3	Neutral alpha-glucosidase AB OS	Ganab
O88455	7-dehydrocholesterol reductase OS	Dhcr7
Q61207	Sulfated glycoprotein 1 OS	Psap
Q9DBH5	Vesicular integral-membrane protein VIP36 OS	Lman2
Q6P5E4	UDP-glucose:glycoprotein glucosyltransferase 1 OS	Uggt1
O70439	Syntaxin-7 OS	Stx7
Q91XV3	Brain acid soluble protein 1 OS	Basp1
P10852	4F2 cell-surface antigen heavy chain OS	Slc3a2
Q60931	Voltage-dependent anion-selective channel protein 3 OS	Vdac3
Q8JZN5	Acyl-CoA dehydrogenase family member 9, mitochondrial OS	Acad9
P16675	Lysosomal protective protein OS	Ctsa
Q9JHJ3	Lysosomal protein NCU-G1 OS	1
O55143	Sarcoplasmic/endoplasmic reticulum calcium ATPase 2 OS	Atp2a2
Q64521	Glycerol-3-phosphate dehydrogenase, mitochondrial OS	Gpd2
Q8BH64	EH domain-containing protein 2 OS	Ehd2
P01899	H-2 class I histocompatibility antigen, D-B alpha chain OS	H2-D1
P63101	14-3-3 protein zeta/delta OS	Ywhaz
P63001	Ras-related C3 botulinum toxin substrate 1 OS	Rac1
Q8CAQ8	Mitochondrial inner membrane protein OS	Immt
P35279	Ras-related protein Rab-6A OS	Rab6a
P24369	Peptidyl-prolyl cis-trans isomerase B OS	Ppib
P17710	Hexokinase-1 OS	Hk1
Q8R420	ATP-binding cassette sub-family A member 3 OS	Abca3
Q9DC51	Guanine nucleotide-binding protein G(k) subunit alpha OS	Gnai3
O54734	Dolichyl-diphosphooligosaccharide--protein glycosyltransferase 48 kDa subunit OS	Ddost
P24668	Cation-dependent mannose-6-phosphate receptor OS	M6pr
P67778	Prohibitin OS	Phb
Q91VD9	NADH-ubiquinone oxidoreductase 75 kDa subunit, mitochondrial OS	Ndufs1
Q9DC29	ATP-binding cassette sub-family B member 6, mitochondrial OS	Abcb6
Q6PB66	Leucine-rich PPR motif-containing protein, mitochondrial OS	Lrpprc
P41731	CD63 antigen OS	Cd63
P46978	Dolichyl-diphosphooligosaccharide--protein glycosyltransferase subunit STT3A OS	Stt3a
Q05769	Prostaglandin G/H synthase 2 OS	Ptgs2
O09117	Synaptophysin-like protein 1 OS	Sypl1
Q6ZQI3	Malectin OS	Mlec
P23780	Beta-galactosidase OS	Glb1
Q9CZW4	Long-chain-fatty-acid--CoA ligase 3 OS	Acsl3
P61620	Protein transport protein Sec61 subunit alpha isoform 1 OS	Sec61a1
P35278	Ras-related protein Rab-5C OS	Rab5c
Q8BFZ9	Erlin-2 OS	Erlin2
P17742	Peptidyl-prolyl cis-trans isomerase A OS	Ppia
P35564	Calnexin OS	Canx
O35129	Prohibitin-2 OS	Phb2
P70280	Vesicle-associated membrane protein 7 OS	Vamp7
Q69ZN7	Myoferlin OS	Myof
Q9D1G1	Ras-related protein Rab-1B OS	Rab1b
Q9DB20	ATP synthase subunit O, mitochondrial OS	Atp5o
P46460	Vesicle-fusing ATPase OS	Nsf
Q9D1D4	Transmembrane emp24 domain-containing protein 10 OS	Tmed10
P50516	V-type proton ATPase catalytic subunit A OS	Atp6v1a
Q9WU78	Programmed cell death 6-interacting protein OS	Pdcd6ip
P51660	Peroxisomal multifunctional enzyme type 2 OS	Hsd17b4
Q6GQT9	Nodal modulator 1 OS	Nomo1
Q9JJX6	P2X purinoceptor 4 OS	P2rx4
Q2TBE6	Phosphatidylinositol 4-kinase type 2-alpha OS	Pi4k2a
Q9D6R2	Isocitrate dehydrogenase [NAD] subunit alpha, mitochondrial OS	Idh3a
B2RXS4	Plexin-B2 OS	Plxnb2
Q99JB2	Stomatin-like protein 2, mitochondrial OS	Stoml2
Q61335	B-cell receptor-associated protein 31 OS	Bcap31
P06797	Cathepsin L1 OS	Ctsl
Q9WTP6	Adenylate kinase 2, mitochondrial OS	Ak2
P17439	Glucosylceramidase OS	Gba
Q91VR2	ATP synthase subunit gamma, mitochondrial OS	Atp5c1
Q8BMS1	Trifunctional enzyme subunit alpha, mitochondrial OS	Hadha
O89016	ATP-binding cassette sub-family D member 4 OS	Abcd4
Q9Z1G4	V-type proton ATPase 116 kDa subunit a isoform 1 OS	Atp6v0a1
Q9DBS1	Transmembrane protein 43 OS	Tmem43
Q8CE08	Prostatic acid phosphatase OS	Acpp
P58281	Dynamin-like 120 kDa protein, mitochondrial OS	Opa1
Q9DCT2	NADH dehydrogenase [ubiquinone] iron-sulfur protein 3, mitochondrial OS	Ndufs3
Q9CZW5	Mitochondrial import receptor subunit TOM70 OS	Tomm70a
O35604	Niemann-Pick C1 protein OS	Npc1
O70503	Estradiol 17-beta-dehydrogenase 12 OS	Hsd17b12
Q99JW5	Epithelial cell adhesion molecule OS	Epcam
Q91YH5	Atlastin-3 OS	Atl3
P35700	Peroxiredoxin-1 OS	Prdx1
Q9D051	Pyruvate dehydrogenase E1 component subunit beta, mitochondrial OS	Pdhb
P29341	Polyadenylate-binding protein 1 OS	Pabpc1
Q921G7	Electron transfer flavoprotein-ubiquinone oxidoreductase, mitochondrial OS	Etfdh
P18242	Cathepsin D OS	Ctsd
O35114	Lysosome membrane protein 2 OS	Scarb2
Q8C129	Leucyl-cystinyl aminopeptidase OS	Lnpep
P70227	Inositol 1,4,5-trisphosphate receptor type 3 OS	Itpr3
Q99JY0	Trifunctional enzyme subunit beta, mitochondrial OS	Hadhb
Q8JZQ2	AFG3-like protein 2 OS	Afg3l2
Q01853	Transitional endoplasmic reticulum ATPase OS	Vcp
Q8BFR4	N-acetylglucosamine-6-sulfatase OS	Gns
Q8VH51	RNA-binding protein 39 OS	Rbm39
P17182	Alpha-enolase OS	Eno1
P52480	Pyruvate kinase PKM OS	Pkm
P47740	Fatty aldehyde dehydrogenase OS	Aldh3a2
Q9CQD1	Ras-related protein Rab-5A OS	Rab5a
Q9JIW9	Ras-related protein Ral-B OS	Ralb
P06151	L-lactate dehydrogenase A chain OS	Ldha
Q9DCN2	NADH-cytochrome b5 reductase 3 OS	Cyb5r3
Q80UU9	Membrane-associated progesterone receptor component 2 OS	Pgrmc2
P01902	H-2 class I histocompatibility antigen, K-D alpha chain OS	H2-K1
Q9CPQ3	Mitochondrial import receptor subunit TOM22 homolog OS	Tomm22
O08528	Hexokinase-2 OS	Hk2
Q62351	Transferrin receptor protein 1 OS	Tfrc
P51863	V-type proton ATPase subunit d 1 OS	Atp6v0d1
P62874	Guanine nucleotide-binding protein G(I)/G(S)/G(T) subunit beta-1 OS	Gnb1
Q99K51	Plastin-3 OS	Pls3
Q8VDN2	Sodium/potassium-transporting ATPase subunit alpha-1 OS	Atp1a1
P53690	Matrix metalloproteinase-14 OS	Mmp14
P57716	Nicastrin OS	Ncstn
Q61941	NAD(P) transhydrogenase, mitochondrial OS	Nnt
Q6PHN9	Ras-related protein Rab-35 OS	Rab35
Q9QUJ7	Long-chain-fatty-acid--CoA ligase 4 OS	Acsl4
Q8JZR0	Long-chain-fatty-acid--CoA ligase 5 OS	Acsl5
Q9CQF9	Prenylcysteine oxidase OS	Pcyox1
Q9EPE9	Probable cation-transporting ATPase 13A1 OS	Atp13a1
P11438	Lysosome-associated membrane glycoprotein 1 OS	Lamp1
P50518	V-type proton ATPase subunit E 1 OS	Atp6v1e1
Q8BVE3	V-type proton ATPase subunit H OS	Atp6v1h
Q9DC37	Major facilitator superfamily domain-containing protein 1 OS	Mfsd1
O70404	Vesicle-associated membrane protein 8 OS	Vamp8
P35486	Pyruvate dehydrogenase E1 component subunit alpha, somatic form, mitochondrial OS	Pdha1
O35405	Phospholipase D3 OS	Pld3
P47758	Signal recognition particle receptor subunit beta OS	Srprb
P58242	Acid sphingomyelinase-like phosphodiesterase 3b OS	Smpdl3b
Q9Z1Q5	Chloride intracellular channel protein 1 OS	Clic1
O89051	Integral membrane protein 2B OS	Itm2b
