# Supplementary material for: Stat3-mediated alterations in lysosomal membrane protein composition
Source: J Biol Chem. 2018 Jan 17;293(12):4244–61. doi: 10.1074/jbc.RA118.001777 (PMC5868265; doi:10.1074/jbc.RA118.001777)
Supplement: Supporting Information [file supp_RA118.001777_135112_0_supp_50088_p24xr9.xlsx]

## Sheet: Supp table 9A
Supplementary Table S9
A. Kyoto Encyclopedia of Genes and Genomes (KEGG) pathway analysis of the 320 proteins identified in 5 out of 6 samples (associated with Figure 4)
The p-value is computed using the Fisher’s exact test. The q-value is an adjusted p-value using the Benjamini-Hochberg method for correction for multiple hypotheses testing. The rank score or z-score is computed using a modification to Fisher's exact test in a z-score is computed for deviation from an expected rank. The combined score is a combination of the p-value and z-score.
Term	Overlap	P-value	Adjusted P-value	Z-score	Combined Score	Genes
Lysosome_Homo sapiens_hsa04142	27/123	1.71217e-14	3.80103e-12	-1.77461	46.6648	SCARB2;CD63;ASAH1;HEXB;CLTC;CTSZ;HEXA;GBA;GNS;LAMP1;CTSL;LAMP2;PSAP;ATP6V1H;GUSB;CTSD;ATP6V0A1;CTSB;CTSA;HGSNAT;M6PR;IGF2R;NPC1;NPC2;GLB1;MAN2B1;ATP6V0D1
Metabolic pathways_Homo sapiens_hsa01100	80/1239	1.24827e-11	6.9876e-10	-1.96192	41.3607	HEXB;COX4I1;HEXA;ATP5C1;ENO1;HK2;HK1;NSDHL;ALDH2;NNT;UQCRFS1;ATP6V1E1;GUSB;IDH3A;HGSNAT;ACSL5;ACSL4;ACSL3;SDHA;ATP5F1;LSS;DDOST;HADHB;ALDH3A2;HADHA;PKM;AGPS;UQCRC1;ATP6V1B2;NDUFS3;NDUFS1;UQCRC2;ATP6V0D1;ALDOA;GAPDH;PI4K2A;ATP6V1A;FH;ASAH1;NDUFB10;RPN2;MAOA;GBA;RPN1;AK2;HSD17B4;ATP5H;HSD17B12;PDHB;PTGS2;ATP5O;COX5B;HSD17B7;COX5A;GNS;PLD3;PTGS1;ATP5B;GANAB;LDHA;MTHFD1L;RDH11;PGK1;ATP6V1H;CYC1;ATP6V…
Phagosome_Homo sapiens_hsa04145	27/154	1.93806e-12	2.15125e-10	-1.68259	37.454	ATP6V1A;ITGB1;STX12;SCARB1;RAB5C;TFRC;THBS1;SEC61A1;LAMP1;CTSL;LAMP2;ATP6V1H;ITGAV;SEC61B;RAC1;ATP6V1E1;ATP6V1C1;ATP6V0A1;STX7;M6PR;CANX;ATP6V1B2;CALR;ATP6V0D1;SEC22B;RAB5A;RAB7A
Oxidative phosphorylation_Homo sapiens_hsa00190	24/133	2.11286e-11	9.3811e-10	-1.72406	35.8382	ATP6V1A;NDUFB10;NDUFA4;COX4I1;ATP5C1;ATP5H;SDHA;ATP5F1;ATP5O;COX5B;COX5A;ATP5B;UQCRC1;ATP6V1B2;NDUFS3;ATP6V1H;UQCRFS1;NDUFS1;UQCRC2;CYC1;ATP6V1E1;ATP6V0D1;ATP6V1C1;ATP6V0A1
Parkinson's disease_Homo sapiens_hsa05012	25/142	1.25903e-11	6.9876e-10	-1.69637	35.7624	NDUFB10;COX4I1;GNAI3;ATP5C1;ATP5H;ATP5O;COX5B;COX5A;GNAI2;ATP5B;UQCRFS1;CYC1;NDUFA4;SDHA;ATP5F1;UQCRC1;NDUFS3;VDAC3;CYCS;VDAC2;NDUFS1;VDAC1;UQCRC2;SLC25A5;SLC25A4
Alzheimer's disease_Homo sapiens_hsa05010	24/168	1.52308e-09	5.63541e-08	-1.71672	28.6549	LRP1;NDUFB10;NDUFA4;COX4I1;ATP5C1;ATP2A2;ITPR3;PSEN1;ATP5H;SDHA;ATP5F1;ATP5O;COX5B;COX5A;ATP5B;NCSTN;UQCRC1;NDUFS3;CYCS;UQCRFS1;NDUFS1;UQCRC2;CYC1;GAPDH
Huntington's disease_Homo sapiens_hsa05016	25/193	4.18525e-09	1.32732e-07	-1.75219	27.7457	NDUFB10;COX4I1;CLTC;ATP5C1;ATP5H;COX5B;ATP5O;COX5A;ATP5B;UQCRFS1;CYC1;TGM2;NDUFA4;SDHA;ATP5F1;UQCRC1;NDUFS3;VDAC3;CYCS;VDAC2;NDUFS1;VDAC1;UQCRC2;SLC25A5;SLC25A4
Carbon metabolism_Homo sapiens_hsa01200	17/113	2.18139e-07	6.05335e-06	-1.53113	18.3964	FH;PDHA1;MDH2;PDHB;ENO1;SDHA;HK2;HK1;CS;GLUD1;HADHA;PKM;PGK1;ACO2;ALDOA;GAPDH;IDH3A
Vibrio cholerae infection_Homo sapiens_hsa05110	1951-11-01	1.53662e-06	3.79032e-05	-1.61188	16.4097	ATP6V1A;SEC61A1;GNAS;ATP6V1B2;ATP6V1H;SEC61B;ATP6V1E1;ATP6V0D1;ATP6V1C1;PDIA4;ATP6V0A1
Glycolysis / Gluconeogenesis_Homo sapiens_hsa00010	1967-12-01	2.84971e-06	5.75124e-05	-1.64917	16.1017	ALDH3A2;LDHA;PDHA1;PKM;ALDH2;PGK1;PDHB;ENO1;ALDOA;GAPDH;HK2;HK1
Protein processing in endoplasmic reticulum_Homo sapiens_hsa04141	19/169	2.39243e-06	5.31119e-05	-1.59944	15.7435	PDIA3;BCAP31;VCP;RPN2;RPN1;PDIA6;DDOST;PDIA4;LMAN1;SEC61A1;GANAB;DNAJC5;LMAN2;CANX;STT3A;CALR;SEC61B;P4HB;UGGT1
Synaptic vesicle cycle_Homo sapiens_hsa04721	1963-11-01	9.26161e-06	0.00017134	-1.28735	11.1637	NAPA;NSF;ATP6V1A;CLTC;ATP6V1B2;ATP6V1H;STX3;ATP6V1E1;ATP6V0D1;ATP6V1C1;ATP6V0A1
Leukocyte transendothelial migration_Homo sapiens_hsa04670	13/118	0.000119114	0.00165271	-1.34161	8.59344	ITGB1;CTNND1;GNAI3;MSN;F11R;RHOA;GNAI2;RAP1B;CLDN3;CTNNA1;CTNNB1;RAC1;VCL
Non-alcoholic fatty liver disease (NAFLD)_Homo sapiens_hsa04932	14/151	0.000345927	0.0040715	-1.52402	8.38782	NDUFB10;NDUFA4;COX4I1;SDHA;COX5B;COX5A;UQCRC1;NDUFS3;CYCS;UQCRFS1;NDUFS1;UQCRC2;CYC1;RAC1
Pyruvate metabolism_Homo sapiens_hsa00620	1940-08-01	6.84703e-05	0.00101336	-1.11632	7.69646	ALDH3A2;FH;LDHA;PDHA1;PKM;ALDH2;MDH2;PDHB
Citrate cycle (TCA cycle)_Homo sapiens_hsa00020	1930-08-01	1.1437e-05	0.000195309	-0.844726	7.21474	CS;FH;PDHA1;MDH2;ACO2;PDHB;SDHA;IDH3A
Epithelial cell signaling in Helicobacter pylori infection_Homo sapiens_hsa05120	1968-09-01	0.000403067	0.00447405	-1.25483	6.78794	ATP6V1A;ATP6V1B2;ATP6V1H;RAC1;ATP6V1E1;ATP6V0D1;F11R;ATP6V1C1;ATP6V0A1
Biosynthesis of amino acids_Homo sapiens_hsa01230	1974-09-01	0.000704984	0.00652111	-1.03098	5.18862	CS;PKM;PGK1;ALDH18A1;ACO2;ENO1;ALDOA;GAPDH;IDH3A
HIF-1 signaling pathway_Homo sapiens_hsa04066	10/103	0.00176779	0.0150942	-1.1708	4.90969	LDHA;PDHA1;TFRC;PGK1;PDHB;ENO1;ALDOA;GAPDH;HK2;HK1
SNARE interactions in vesicular transport_Homo sapiens_hsa04130	1934-07-01	0.000168211	0.00219664	-0.801756	4.90741	VAMP8;VAMP7;STX8;STX7;STX3;SEC22B;VTI1B
Cardiac muscle contraction_Homo sapiens_hsa04260	1978-09-01	0.000993788	0.00882483	-1.02394	4.84344	COX4I1;UQCRC1;UQCRFS1;ATP2A2;UQCRC2;ATP1A1;CYC1;COX5B;COX5A
Proteoglycans in cancer_Homo sapiens_hsa05205	14/203	0.00477704	0.0348121	-1.28861	4.32688	ITGB1;CD63;DDX5;FN1;MSN;ITPR3;IQGAP1;THBS1;RHOA;RRAS;CTSL;CTNNB1;ITGAV;RAC1
Fatty acid degradation_Homo sapiens_hsa00071	1944-07-01	0.000674784	0.00652111	-0.788855	3.97008	ALDH3A2;HADHB;HADHA;ALDH2;ACSL5;ACSL4;ACSL3
Tight junction_Homo sapiens_hsa04530	11/139	0.0046636	0.0348121	-1.05428	3.54006	CLDN3;RRAS;VAPA;GNAI3;CTNNA1;MYH9;CTNNB1;F11R;SPTAN1;RHOA;GNAI2
Platelet activation_Homo sapiens_hsa04611	10/122	0.00547671	0.0368433	-1.07182	3.53817	VAMP8;RAP1B;ITGB1;GNAS;GNAI3;ITPR3;TLN1;RHOA;GNAI2;PTGS1
Bacterial invasion of epithelial cells_Homo sapiens_hsa05100	1978-08-01	0.00369505	0.0303815	-0.97787	3.4166	ITGB1;CLTC;FN1;CTNNA1;CTNNB1;RAC1;RHOA;VCL
cGMP-PKG signaling pathway_Homo sapiens_hsa04022	12/167	0.00650757	0.0412766	-1.05866	3.37443	GNA11;VDAC3;GNAI3;VDAC2;ATP2A2;ITPR3;VDAC1;ATP1A1;SLC25A5;SLC25A4;RHOA;GNAI2
Serotonergic synapse_Homo sapiens_hsa04726	9/112	0.00926714	0.0548672	-0.891781	2.5887	MAOA;GNB2;GNB1;GNAS;GNAI3;ITPR3;PTGS2;GNAI2;PTGS1
Peroxisome_Homo sapiens_hsa04146	1983-08-01	0.00522232	0.0362298	-0.771731	2.56051	ABCD4;PRDX1;AGPS;ACSL5;HSD17B4;ACSL4;FAR1;ACSL3
Central carbon metabolism in cancer_Homo sapiens_hsa05230	1967-07-01	0.00592777	0.0387048	-0.751653	2.44422	SLC7A5;LDHA;PDHA1;PKM;PDHB;HK2;HK1
Rheumatoid arthritis_Homo sapiens_hsa05323	1990-08-01	0.00811925	0.0500687	-0.772484	2.31309	ATP6V1A;CTSL;ATP6V1B2;ATP6V1H;ATP6V1E1;ATP6V0D1;ATP6V1C1;ATP6V0A1
Endocytosis_Homo sapiens_hsa04144	15/259	0.0152142	0.0750567	-0.881789	2.2834	RAB5C;PDCD6IP;TFRC;IST1;CLTC;RHOA;IGF2R;RAB11B;RAB10;EHD2;RAB31;RAB35;VPS35;RAB5A;RAB7A
Rap1 signaling pathway_Homo sapiens_hsa04015	13/211	0.0149363	0.0750567	-0.880877	2.28104	ITGB1;RALB;CTNND1;GNAI3;THBS1;RHOA;GNAI2;RAP1B;RRAS;GNAS;CTNNB1;RAC1;TLN1
Collecting duct acid secretion_Homo sapiens_hsa04966	2027-06-01	0.000348461	0.0040715	-0.359501	1.9786	ATP6V1A;ATP6V1B2;ATP6V1E1;ATP6V0D1;ATP6V1C1;ATP6V0A1
Pancreatic secretion_Homo sapiens_hsa04972	1996-08-01	0.0114448	0.0619692	-0.625186	1.73872	RAP1B;BST1;GNAS;ATP2A2;ITPR3;ATP1A1;RAC1;RHOA
Adherens junction_Homo sapiens_hsa04520	1974-07-01	0.00963883	0.0548672	-0.593046	1.72152	CTNND1;CTNNA1;CTNNB1;IQGAP1;RAC1;RHOA;VCL
Fatty acid metabolism_Homo sapiens_hsa01212	1948-06-01	0.00486116	0.0348121	-0.498701	1.67453	HADHB;HADHA;ACSL5;ACSL4;ACSL3;HSD17B12
Arrhythmogenic right ventricular cardiomyopathy (ARVC)_Homo sapiens_hsa05412	1974-07-01	0.00963883	0.0548672	-0.542371	1.57442	ITGB1;ITGA3;ITGB4;CTNNA1;CTNNB1;ATP2A2;ITGAV
Glycosaminoglycan degradation_Homo sapiens_hsa00531	2019-06-01	6.78624e-05	0.00101336	-0.227813	1.57065	HGSNAT;GLB1;HEXB;HEXA;GUSB;GNS
Focal adhesion_Homo sapiens_hsa04510	12/202	0.0241408	0.107185	-0.689877	1.54063	RAP1B;ITGB1;ITGA3;ITGB4;FN1;CTNNB1;ITGAV;RAC1;TLN1;THBS1;RHOA;VCL
Amino sugar and nucleotide sugar metabolism_Homo sapiens_hsa00520	1948-06-01	0.00486116	0.0348121	-0.438523	1.47247	CYB5R1;CYB5R3;HEXB;HEXA;HK2;HK1
Tuberculosis_Homo sapiens_hsa05152	11/178	0.0237609	0.107185	-0.634955	1.41798	RAB5C;LAMP1;LAMP2;ATP6V1H;CYCS;ATP6V0D1;RAB5A;CTSD;RHOA;ATP6V0A1;RAB7A
Regulation of actin cytoskeleton_Homo sapiens_hsa04810	12/214	0.0348251	0.145871	-0.634829	1.22207	ITGB1;RRAS;ITGA3;ITGB4;FN1;MSN;MYH9;ITGAV;IQGAP1;RAC1;RHOA;VCL
Amoebiasis_Homo sapiens_hsa05146	7/100	0.0382841	0.15739	-0.38358	0.70925	RAB5C;GNA11;GNAS;FN1;RAB5A;VCL;RAB7A
Calcium signaling pathway_Homo sapiens_hsa04020	10/180	0.0540437	0.19044	-0.395018	0.655106	P2RX4;GNA11;GNAS;VDAC3;VDAC2;ATP2A2;ITPR3;VDAC1;SLC25A5;SLC25A4
Pathways in cancer_Homo sapiens_hsa05200	18/397	0.0637429	0.214408	-0.374708	0.577004	ITGB1;FH;RALB;ITGA3;FN1;GNAI3;PTGS2;RHOA;GNAI2;GNB2;GNA11;GNB1;CTNNA1;GNAS;CTNNB1;CYCS;ITGAV;RAC1
Apoptosis_Homo sapiens_hsa04210	8/140	0.0707756	0.225469	-0.213435	0.317927	AIFM1;CTSL;CTSZ;CYCS;ITPR3;CTSD;SPTAN1;CTSB
Hippo signaling pathway_Homo sapiens_hsa04390	3/153	0.844483	0.999997	2.7377	-7.33541e-06	CTNNA1;CTNNB1;YWHAZ
Spliceosome_Homo sapiens_hsa03040	2/134	0.914454	0.999997	3.05937	-8.19732e-06	DDX5;PCBP1
TNF signaling pathway_Homo sapiens_hsa04668	2/110	0.848051	0.999997	3.12019	-8.36027e-06	MMP14;PTGS2
Measles_Homo sapiens_hsa05162	2/136	0.918544	0.999997	3.16166	-8.47139e-06	MSN;GNB2L1
RNA transport_Homo sapiens_hsa03013	2/172	0.967061	0.999997	3.17773	-8.51446e-06	PABPC1;KPNB1
Hepatitis C_Homo sapiens_hsa05160	2/133	0.912338	0.999997	3.19075	-8.54934e-06	SCARB1;CLDN3
Purine metabolism_Homo sapiens_hsa00230	2/176	0.970286	0.999997	3.19522	-8.5613e-06	PKM;AK2
Oocyte meiosis_Homo sapiens_hsa04114	2/123	0.888328	0.999997	3.25601	-8.7242e-06	ITPR3;YWHAZ
Olfactory transduction_Homo sapiens_hsa04740	1/415	0.999997	0.999997	3.2636	-8.74454e-06	GNB1
MicroRNAs in cancer_Homo sapiens_hsa05206	3/297	0.994246	0.999997	3.33368	-8.93231e-06	PTGS2;THBS1;RHOA
Epstein-Barr virus infection_Homo sapiens_hsa05169	2/202	0.984942	0.999997	3.36262	-9.00984e-06	YWHAZ;SND1
Transcriptional misregulation in cancer_Homo sapiens_hsa05202	1/180	0.995862	0.999997	3.38537	-9.0708e-06	DDX5
Neuroactive ligand-receptor interaction_Homo sapiens_hsa04080	1/277	0.999794	0.999997	3.42151	-9.16763e-06	P2RX4
Influenza A_Homo sapiens_hsa05164	2/175	0.96951	0.999997	3.44142	-9.22098e-06	CYCS;VDAC1
Herpes simplex infection_Homo sapiens_hsa05168	1/185	0.996451	0.999997	3.44325	-9.22588e-06	CYCS
MAPK signaling pathway_Homo sapiens_hsa04010	3/255	0.983898	0.999997	3.4506	-9.24557e-06	RAP1B;RRAS;RAC1
Signaling pathways regulating pluripotency of stem cells_Homo sapiens_hsa04550	1/142	0.986749	0.999997	3.5591	-9.5363e-06	CTNNB1
Natural killer cell mediated cytotoxicity_Homo sapiens_hsa04650	1/135	0.983592	0.999997	3.56843	-9.56129e-06	RAC1
Cell cycle_Homo sapiens_hsa04110	1/124	0.977053	0.999997	3.60084	-9.64814e-06	YWHAZ
Osteoclast differentiation_Homo sapiens_hsa04380	1/132	0.982019	0.999997	3.62285	-9.70711e-06	RAC1
Toll-like receptor signaling pathway_Homo sapiens_hsa04620	1/106	0.960319	0.999997	3.72642	-9.98461e-06	RAC1
T cell receptor signaling pathway_Homo sapiens_hsa04660	1/104	0.957833	0.999997	3.81814	-1.02304e-05	RHOA
Choline metabolism in cancer_Homo sapiens_hsa05231	1/101	0.953811	0.999997	3.8696	-1.03683e-05	RAC1
mRNA surveillance pathway_Homo sapiens_hsa03015	1991-01-01	0.937436	0.999997	3.91038	-1.04775e-05	PABPC1
Fc gamma R-mediated phagocytosis_Homo sapiens_hsa04666	1993-01-01	0.941118	0.999997	3.92949	-1.05287e-05	RAC1
NF-kappa B signaling pathway_Homo sapiens_hsa04064	1993-01-01	0.941118	0.999997	4.00127	-1.07211e-05	PTGS2
Prostate cancer_Homo sapiens_hsa05215	1989-01-01	0.933525	0.999997	4.14986	-1.11192e-05	CTNNB1
Taste transduction_Homo sapiens_hsa04742	1983-01-01	0.920271	0.999997	4.19341	-1.12359e-05	ITPR3
Chemical carcinogenesis_Homo sapiens_hsa05204	1982-01-01	0.91782	0.999997	4.26037	-1.14153e-05	PTGS2
B cell receptor signaling pathway_Homo sapiens_hsa04662	1973-01-01	0.89209	0.999997	4.56905	-1.22424e-05	RAC1
Fc epsilon RI signaling pathway_Homo sapiens_hsa04664	1968-01-01	0.87448	0.999997	4.69874	-1.25899e-05	RAC1
RIG-I-like receptor signaling pathway_Homo sapiens_hsa04622	1970-01-01	0.881843	0.999997	4.76798	-1.27754e-05	DDX3X
Inositol phosphate metabolism_Homo sapiens_hsa00562	1971-01-01	0.885362	0.999997	4.79513	-1.28481e-05	PI4K2A
Drug metabolism - cytochrome P450_Homo sapiens_hsa00982	1969-01-01	0.878217	0.999997	5.0172	-1.34432e-05	MAOA
Retinol metabolism_Homo sapiens_hsa00830	1965-01-01	0.862569	0.999997	5.08473	-1.36241e-05	RDH11
Aminoacyl-tRNA biosynthesis_Homo sapiens_hsa00970	1966-01-01	0.866659	0.999997	5.86676	-1.57195e-05	FARSB
Small cell lung cancer_Homo sapiens_hsa05222	1986-06-01	0.0538316	0.19044	0.0150259	-0.0249193	ITGB1;ITGA3;FN1;CYCS;ITGAV;PTGS2
Dilated cardiomyopathy_Homo sapiens_hsa05414	1990-06-01	0.0636557	0.214408	0.0399026	-0.061445	ITGB1;ITGA3;ITGB4;GNAS;ATP2A2;ITGAV
ECM-receptor interaction_Homo sapiens_hsa04512	1982-06-01	0.0449926	0.169294	0.0496354	-0.0881583	ITGB1;ITGA3;ITGB4;FN1;ITGAV;THBS1
AGE-RAGE signaling pathway in diabetic complications_Homo sapiens_hsa04933	2/101	0.812889	0.971711	3.20189	-0.0918835	FN1;RAC1
Regulation of lipolysis in adipocytes_Homo sapiens_hsa04923	1956-05-01	0.0333044	0.142184	0.0507913	-0.0990751	GNAS;GNAI3;PTGS2;GNAI2;PTGS1
Progesterone-mediated oocyte maturation_Homo sapiens_hsa04914	1998-02-01	0.79965	0.964795	3.15186	-0.112961	GNAI3;GNAI2
Glycerophospholipid metabolism_Homo sapiens_hsa00564	1995-02-01	0.785592	0.963544	3.21817	-0.119515	GPD2;PLD3
Inflammatory mediator regulation of TRP channels_Homo sapiens_hsa04750	1998-02-01	0.79965	0.964795	3.34032	-0.119715	GNAS;ITPR3
Basal cell carcinoma_Homo sapiens_hsa05217	1955-01-01	0.814136	0.971711	6.14426	-0.17632	CTNNB1
Hematopoietic cell lineage_Homo sapiens_hsa04640	1988-02-01	0.749401	0.934646	3.38779	-0.228971	TFRC;ITGA3
Protein digestion and absorption_Homo sapiens_hsa04974	1990-02-01	0.760243	0.937633	3.63232	-0.23391	SLC3A2;ATP1A1
Mineral absorption_Homo sapiens_hsa04978	1951-01-01	0.790306	0.963999	6.4316	-0.235813	ATP1A1
Circadian entrainment_Homo sapiens_hsa04713	1995-06-01	0.0773283	0.228389	0.199408	-0.294467	GNB2;GNB1;GNAS;GNAI3;ITPR3;GNAI2
TGF-beta signaling pathway_Homo sapiens_hsa04350	1984-02-01	0.726458	0.91115	3.45856	-0.321809	THBS1;RHOA
Hepatitis B_Homo sapiens_hsa05161	4/146	0.650864	0.862515	2.2948	-0.339407	DDX3X;VDAC3;CYCS;YWHAZ
Long-term depression_Homo sapiens_hsa04730	1960-05-01	0.0421233	0.164059	0.197363	-0.35674	GNA11;GNAS;GNAI3;ITPR3;GNAI2
Phospholipase D signaling pathway_Homo sapiens_hsa04072	4/144	0.640384	0.856417	2.30862	-0.357833	RALB;RRAS;GNAS;RHOA
Legionellosis_Homo sapiens_hsa05134	1955-05-01	0.0312973	0.136235	0.185346	-0.369464	RAB1A;VCP;RAB1B;CYCS;SEC22B
Vasopressin-regulated water reabsorption_Homo sapiens_hsa04962	1944-05-01	0.0141481	0.074783	0.144173	-0.373865	NSF;RAB5C;GNAS;RAB5A;RAB11B
Wnt signaling pathway_Homo sapiens_hsa04310	4/142	0.629702	0.847235	2.28517	-0.378829	CTNNB1;PSEN1;RAC1;RHOA
PI3K-Akt signaling pathway_Homo sapiens_hsa04151	10/341	0.591571	0.823239	2.00345	-0.389688	ITGB1;ITGA3;ITGB4;GNB2;GNB1;FN1;ITGAV;RAC1;YWHAZ;THBS1
Dopaminergic synapse_Homo sapiens_hsa04728	7/129	0.106639	0.2786	0.32188	-0.411356	MAOA;GNB2;GNB1;GNAS;GNAI3;ITPR3;GNAI2
Insulin signaling pathway_Homo sapiens_hsa04910	4/139	0.613308	0.830209	2.23638	-0.416141	FLOT1;FLOT2;HK2;HK1
RNA degradation_Homo sapiens_hsa03018	1977-02-01	0.68207	0.885495	3.60089	-0.437899	PABPC1;ENO1
Drug metabolism - other enzymes_Homo sapiens_hsa00983	1946-01-01	0.756199	0.937633	7.21812	-0.464824	GUSB
Cholinergic synapse_Homo sapiens_hsa04725	6/111	0.131186	0.330946	0.423052	-0.467811	GNB2;GNA11;GNB1;GNAI3;ITPR3;GNAI2
Alcoholism_Homo sapiens_hsa05034	6/179	0.46557	0.735476	1.55648	-0.478208	MAOA;GNB2;GNB1;GNAS;GNAI3;GNAI2
cAMP signaling pathway_Homo sapiens_hsa04024	9/199	0.160834	0.372264	0.485135	-0.479387	RAP1B;RRAS;GNAI3;GNAS;ATP2A2;RAC1;ATP1A1;RHOA;GNAI2
Glucagon signaling pathway_Homo sapiens_hsa04922	6/101	0.0957584	0.256125	0.352471	-0.480097	LDHA;PDHA1;PKM;GNAS;ITPR3;PDHB
AMPK signaling pathway_Homo sapiens_hsa04152	4/124	0.525085	0.780605	1.99538	-0.494228	RAB2A;RAB10;RAB14;RAB11B
Adrenergic signaling in cardiomyocytes_Homo sapiens_hsa04261	5/148	0.472584	0.738829	1.66325	-0.503448	GNAS;GNAI3;ATP2A2;ATP1A1;GNAI2
Cell adhesion molecules (CAMs)_Homo sapiens_hsa04514	5/142	0.437871	0.709543	1.54815	-0.531224	ITGB1;CLDN3;ITGAV;F11R;GLG1
Leishmaniasis_Homo sapiens_hsa05140	1973-02-01	0.654172	0.862515	3.66437	-0.54197	ITGB1;PTGS2
HTLV-I infection_Homo sapiens_hsa05166	11/258	0.170512	0.37479	0.554997	-0.544669	VAC14;RRAS;CANX;VDAC3;CTNNB1;VDAC2;VDAC1;CALR;TLN1;SLC25A5;SLC25A4
Viral carcinogenesis_Homo sapiens_hsa05203	9/205	0.180587	0.389115	0.586914	-0.553976	VAC14;DDX3X;PKM;VDAC3;RAC1;ATP6V0D1;YWHAZ;SND1;RHOA
Glutamatergic synapse_Homo sapiens_hsa04724	6/114	0.142895	0.348601	0.53059	-0.55915	GNB2;GNB1;GNAS;GNAI3;ITPR3;GNAI2
Chemokine signaling pathway_Homo sapiens_hsa04062	7/187	0.347587	0.629428	1.21037	-0.560335	RAP1B;GNB2;GNB1;GNAI3;RAC1;RHOA;GNAI2
Oxytocin signaling pathway_Homo sapiens_hsa04921	6/158	0.354477	0.629428	1.2175	-0.563634	GNAS;GNAI3;ITPR3;PTGS2;RHOA;GNAI2
Renin secretion_Homo sapiens_hsa04924	1964-05-01	0.0522277	0.190075	0.339503	-0.56369	GNAS;GNAI3;ITPR3;CTSB;GNAI2
Thyroid hormone signaling pathway_Homo sapiens_hsa04919	4/118	0.487235	0.745973	1.97573	-0.57902	CTNNB1;ATP2A2;ITGAV;ATP1A1
Retrograde endocannabinoid signaling_Homo sapiens_hsa04723	6/101	0.0957584	0.256125	0.426019	-0.580276	GNB2;GNB1;GNAI3;ITPR3;PTGS2;GNAI2
Neurotrophin signaling pathway_Homo sapiens_hsa04722	4/120	0.499991	0.749987	2.01755	-0.58045	RAP1B;PSEN1;RAC1;RHOA
Vascular smooth muscle contraction_Homo sapiens_hsa04270	4/120	0.499991	0.749987	2.09088	-0.601546	GNA11;GNAS;ITPR3;RHOA
Toxoplasmosis_Homo sapiens_hsa05145	4/118	0.487235	0.745973	2.07893	-0.609264	ITGB1;GNAI3;CYCS;GNAI2
Ras signaling pathway_Homo sapiens_hsa04014	9/227	0.261235	0.508721	0.91422	-0.617881	RAP1B;RALB;RAB5C;RRAS;GNB2;GNB1;RAC1;RAB5A;RHOA
Bladder cancer_Homo sapiens_hsa05219	1941-01-01	0.716575	0.909027	6.97686	-0.665457	THBS1
Aldosterone-regulated sodium reabsorption_Homo sapiens_hsa04960	1939-01-01	0.698987	0.90218	7.10443	-0.731335	ATP1A1
Long-term potentiation_Homo sapiens_hsa04720	1966-02-01	0.600742	0.823239	3.78714	-0.73663	RAP1B;ITPR3
Porphyrin and chlorophyll metabolism_Homo sapiens_hsa00860	1942-01-01	0.724982	0.91115	7.92696	-0.737582	GUSB
Fat digestion and absorption_Homo sapiens_hsa04975	1941-01-01	0.716575	0.909027	7.7487	-0.739076	SCARB1
Amphetamine addiction_Homo sapiens_hsa05031	1967-02-01	0.608739	0.82908	3.976	-0.745256	MAOA;GNAS
Estrogen signaling pathway_Homo sapiens_hsa04915	1999-04-01	0.361261	0.631496	1.62573	-0.74729	GNAS;GNAI3;ITPR3;GNAI2
Sphingolipid signaling pathway_Homo sapiens_hsa04071	6/120	0.167687	0.372264	0.765119	-0.756053	ASAH1;GNAI3;RAC1;CTSD;RHOA;GNAI2
Salmonella infection_Homo sapiens_hsa05132	1986-03-01	0.49098	0.746558	2.59241	-0.757714	MYH9;RAC1;RAB7A
Phosphatidylinositol signaling system_Homo sapiens_hsa04070	1998-04-01	0.354507	0.629428	1.64232	-0.760301	TMEM55A;TMEM55B;ITPR3;PI4K2A
Melanogenesis_Homo sapiens_hsa04916	4/100	0.368014	0.633326	1.6759	-0.765504	GNAS;GNAI3;CTNNB1;GNAI2
Pancreatic cancer_Homo sapiens_hsa05212	1966-02-01	0.600742	0.823239	3.9378	-0.765935	RALB;RAC1
Morphine addiction_Homo sapiens_hsa05032	1991-05-01	0.153114	0.36947	0.777093	-0.77374	GNB2;GNB1;GNAS;GNAI3;GNAI2
Glycine, serine and threonine metabolism_Homo sapiens_hsa00260	1940-01-01	0.707913	0.90842	8.32537	-0.799642	MAOA
Axon guidance_Homo sapiens_hsa04360	6/127	0.198713	0.416172	0.921286	-0.807652	ITGB1;GNAI3;PLXNB2;RAC1;RHOA;GNAI2
VEGF signaling pathway_Homo sapiens_hsa04370	1961-02-01	0.558934	0.805736	3.87096	-0.836124	RAC1;PTGS2
Thyroid hormone synthesis_Homo sapiens_hsa04918	1971-05-01	0.0730308	0.225469	0.57431	-0.855475	CANX;GNAS;ITPR3;ATP1A1;PDIA4
GABAergic synapse_Homo sapiens_hsa04727	1988-05-01	0.139323	0.343664	0.801051	-0.855594	NSF;GNB2;GNB1;GNAI3;GNAI2
GnRH signaling pathway_Homo sapiens_hsa04912	1991-04-01	0.30736	0.573395	1.54015	-0.856602	MMP14;GNA11;GNAS;ITPR3
Chagas disease (American trypanosomiasis)_Homo sapiens_hsa05142	5/104	0.218685	0.444809	1.10394	-0.894316	GNA11;GNAS;GNAI3;CALR;GNAI2
Gap junction_Homo sapiens_hsa04540	1988-05-01	0.139323	0.343664	0.841194	-0.898471	GNA11;GNAS;GNAI3;ITPR3;GNAI2
N-Glycan biosynthesis_Homo sapiens_hsa00510	1949-05-01	0.0208588	0.0964719	0.399822	-0.934986	GANAB;RPN2;RPN1;STT3A;DDOST
Gastric acid secretion_Homo sapiens_hsa04971	1974-05-01	0.0831494	0.23366	0.661706	-0.962045	GNAS;GNAI3;ITPR3;ATP1A1;GNAI2
Arachidonic acid metabolism_Homo sapiens_hsa00590	1962-02-01	0.567538	0.808541	4.52954	-0.962635	PTGS2;PTGS1
Salivary secretion_Homo sapiens_hsa04970	1989-04-01	0.293997	0.553112	1.62851	-0.964397	BST1;GNAS;ITPR3;ATP1A1
Glycerolipid metabolism_Homo sapiens_hsa00561	1959-02-01	0.541364	0.785509	4.27558	-1.03223	ALDH3A2;ALDH2
Viral myocarditis_Homo sapiens_hsa05416	1959-02-01	0.541364	0.785509	4.3349	-1.04655	CYCS;RAC1
Steroid hormone biosynthesis_Homo sapiens_hsa00140	1958-02-01	0.5324	0.782734	4.29696	-1.05259	HSD17B12;HSD17B7
Antigen processing and presentation_Homo sapiens_hsa04612	1977-05-01	0.0939718	0.256125	0.791779	-1.07847	PDIA3;CTSL;CANX;CALR;CTSB
Hypertrophic cardiomyopathy (HCM)_Homo sapiens_hsa05410	1983-05-01	0.117648	0.303695	0.932476	-1.11126	ITGB1;ITGA3;ITGB4;ATP2A2;ITGAV
Insulin secretion_Homo sapiens_hsa04911	1985-04-01	0.267531	0.512	1.66746	-1.11625	GNA11;GNAS;ITPR3;ATP1A1
Adipocytokine signaling pathway_Homo sapiens_hsa04920	1970-03-01	0.36535	0.633326	2.45468	-1.12123	ACSL5;ACSL4;ACSL3
Bile secretion_Homo sapiens_hsa04976	1971-03-01	0.373441	0.637722	2.57811	-1.15977	SCARB1;GNAS;ATP1A1
p53 signaling pathway_Homo sapiens_hsa04115	1969-03-01	0.357243	0.629428	2.52371	-1.16833	CD82;CYCS;THBS1
PPAR signaling pathway_Homo sapiens_hsa03320	1969-03-01	0.357243	0.629428	2.53237	-1.17235	ACSL5;ACSL4;ACSL3
Renal cell carcinoma_Homo sapiens_hsa05211	1966-03-01	0.332855	0.610693	2.37728	-1.17238	RAP1B;FH;RAC1
Aldosterone synthesis and secretion_Homo sapiens_hsa04925	1981-04-01	0.241545	0.478777	1.62201	-1.19465	SCARB1;GNA11;GNAS;ITPR3
Endometrial cancer_Homo sapiens_hsa05213	1952-02-01	0.476182	0.739248	4.08839	-1.23519	CTNNA1;CTNNB1
Alanine, aspartate and glutamate metabolism_Homo sapiens_hsa00250	1935-01-01	0.660484	0.862515	8.79248	-1.30043	GLUD1
Shigellosis_Homo sapiens_hsa05131	1965-03-01	0.324715	0.600724	2.55821	-1.30372	ITGB1;RAC1;VCL
Tyrosine metabolism_Homo sapiens_hsa00350	1935-01-01	0.660484	0.862515	9.022	-1.33438	MAOA
Pertussis_Homo sapiens_hsa05133	1975-04-01	0.203815	0.422868	1.67504	-1.4417	ITGB1;GNAI3;RHOA;GNAI2
Malaria_Homo sapiens_hsa05144	1949-02-01	0.446584	0.718418	4.41799	-1.46105	LRP1;THBS1
Notch signaling pathway_Homo sapiens_hsa04330	1948-02-01	0.436513	0.709543	4.33979	-1.48913	NCSTN;PSEN1
Thyroid cancer_Homo sapiens_hsa05216	2029-01-01	0.593355	0.823239	7.8504	-1.52697	CTNNB1
Colorectal cancer_Homo sapiens_hsa05210	1962-04-01	0.129642	0.330812	1.38329	-1.53021	CYCS;CTNNB1;RAC1;RHOA
Pentose phosphate pathway_Homo sapiens_hsa00030	2029-01-01	0.593355	0.823239	7.8757	-1.53189	ALDOA
Ether lipid metabolism_Homo sapiens_hsa00565	1945-02-01	0.405726	0.682358	4.66268	-1.78208	AGPS;PLD3
Cocaine addiction_Homo sapiens_hsa05030	1949-04-01	0.070194	0.225469	1.21732	-1.81329	MAOA;GNAS;GNAI3;GNAI2
Butanoate metabolism_Homo sapiens_hsa00650	2028-01-01	0.580948	0.821468	9.55077	-1.87828	HADHA
Valine, leucine and isoleucine degradation_Homo sapiens_hsa00280	1948-04-01	0.0663588	0.219875	1.2647	-1.91563	ALDH3A2;HADHB;HADHA;ALDH2
Cysteine and methionine metabolism_Homo sapiens_hsa00270	1945-02-01	0.405726	0.682358	5.01564	-1.91698	LDHA;MDH2
Ovarian steroidogenesis_Homo sapiens_hsa04913	1950-04-01	0.0741408	0.225469	1.30769	-1.94789	SCARB1;GNAS;HSD17B7;PTGS2
Pathogenic Escherichia coli infection_Homo sapiens_hsa05130	1955-04-01	0.0955006	0.256125	1.50201	-2.04587	ITGB1;CTNNB1;YWHAZ;RHOA
Starch and sucrose metabolism_Homo sapiens_hsa00500	1956-03-01	0.251947	0.494975	2.95998	-2.0816	GUSB;HK2;HK1
Tryptophan metabolism_Homo sapiens_hsa00380	1940-04-01	0.0398071	0.158258	1.1343	-2.09111	ALDH3A2;HADHA;ALDH2;MAOA
Arginine and proline metabolism_Homo sapiens_hsa00330	1950-04-01	0.0741408	0.225469	1.41178	-2.10294	ALDH3A2;ALDH2;MAOA;ALDH18A1
Phototransduction_Homo sapiens_hsa04744	2027-01-01	0.568164	0.808541	10.1608	-2.15942	GNB1
Amyotrophic lateral sclerosis (ALS)_Homo sapiens_hsa05014	1951-04-01	0.078198	0.228389	1.49752	-2.2114	TOMM40;CYCS;RAC1;RAB5A
Lysine degradation_Homo sapiens_hsa00310	1952-03-01	0.220401	0.444809	2.90192	-2.35087	ALDH3A2;HADHA;ALDH2
Steroid biosynthesis_Homo sapiens_hsa00100	2020-05-01	0.000697948	0.00652111	0.486341	-2.44761	NSDHL;CYP51A1;DHCR7;HSD17B7;LSS
Other glycan degradation_Homo sapiens_hsa00511	2018-05-01	0.000463792	0.00490295	0.470304	-2.50104	GLB1;HEXB;HEXA;GBA;MAN2B1
Type II diabetes mellitus_Homo sapiens_hsa04930	1948-03-01	0.189766	0.40122	3.05302	-2.78816	PKM;HK2;HK1
Vitamin digestion and absorption_Homo sapiens_hsa04977	2024-01-01	0.527436	0.780605	11.3783	-2.81826	SCARB1
Carbohydrate digestion and absorption_Homo sapiens_hsa04973	1945-03-01	0.167585	0.372264	2.90341	-2.86901	ATP1A1;HK2;HK1
Endocrine and other factor-regulated calcium reabsorption_Homo sapiens_hsa04961	1947-03-01	0.182288	0.389115	3.0492	-2.87808	CLTC;GNAS;ATP1A1
ABC transporters_Homo sapiens_hsa02010	1944-03-01	0.160371	0.372264	3.0121	-2.97641	ABCD4;ABCB6;ABCA3
Sphingolipid metabolism_Homo sapiens_hsa00600	1947-03-01	0.182288	0.389115	3.29523	-3.11031	ASAH1;GLB1;GBA
Galactose metabolism_Homo sapiens_hsa00052	1930-03-01	0.0722196	0.225469	2.4324	-3.62323	GLB1;HK2;HK1
Propanoate metabolism_Homo sapiens_hsa00640	1932-02-01	0.265172	0.511897	5.67241	-3.79843	HADHA;LDHA
One carbon pool by folate_Homo sapiens_hsa00670	2020-01-01	0.467127	0.735476	12.4356	-3.82068	MTHFD1L
Arginine biosynthesis_Homo sapiens_hsa00220	2020-01-01	0.467127	0.735476	13.1707	-4.04654	GLUD1
Glyoxylate and dicarboxylate metabolism_Homo sapiens_hsa00630	2028-03-01	0.062065	0.214408	2.68885	-4.1405	CS;MDH2;ACO2
Fatty acid elongation_Homo sapiens_hsa00062	2025-03-01	0.0482037	0.178354	2.61838	-4.51405	HADHB;HADHA;HSD17B12
Primary bile acid biosynthesis_Homo sapiens_hsa00120	2017-01-01	0.416921	0.685604	12.049	-4.54798	HSD17B4
Phenylalanine metabolism_Homo sapiens_hsa00360	2017-01-01	0.416921	0.685604	12.3551	-4.6635	MAOA
Nicotinate and nicotinamide metabolism_Homo sapiens_hsa00760	2029-02-01	0.232107	0.464214	6.08186	-4.66728	BST1;NNT
Pentose and glucuronate interconversions_Homo sapiens_hsa00040	1936-03-01	0.106671	0.2786	3.70827	-4.73909	ALDH3A2;ALDH2;GUSB
Fructose and mannose metabolism_Homo sapiens_hsa00051	1932-03-01	0.0830647	0.23366	3.26056	-4.74049	ALDOA;HK2;HK1
Nitrogen metabolism_Homo sapiens_hsa00910	2017-01-01	0.416921	0.685604	12.9181	-4.876	GLUD1
beta-Alanine metabolism_Homo sapiens_hsa00410	1931-03-01	0.0775581	0.228389	3.3618	-4.96439	ALDH3A2;HADHA;ALDH2
Protein export_Homo sapiens_hsa03060	2023-03-01	0.0399208	0.158258	2.69589	-4.96996	SEC61A1;SRPRB;SEC61B
Histidine metabolism_Homo sapiens_hsa00340	2024-03-01	0.0439643	0.168277	3.19929	-5.7016	ALDH3A2;ALDH2;MAOA
Proximal tubule bicarbonate reclamation_Homo sapiens_hsa04964	2023-02-01	0.167229	0.372264	5.83521	-5.76607	GLUD1;ATP1A1
Biosynthesis of unsaturated fatty acids_Homo sapiens_hsa01040	2023-02-01	0.167229	0.372264	6.01822	-5.94691	HADHA;HSD17B12
Ascorbate and aldarate metabolism_Homo sapiens_hsa00053	2027-02-01	0.210211	0.432101	7.12683	-5.9801	ALDH3A2;ALDH2
2-Oxocarboxylic acid metabolism_Homo sapiens_hsa01210	2017-03-01	0.0199048	0.0940185	2.92945	-6.92599	CS;ACO2;IDH3A
Renin-angiotensin system_Homo sapiens_hsa04614	2023-02-01	0.167229	0.372264	7.61897	-7.52869	CTSA;LNPEP
Terpenoid backbone biosynthesis_Homo sapiens_hsa00900	2022-02-01	0.156737	0.372264	7.69217	-7.60103	ZMPSTE24;PCYOX1
Glycosphingolipid biosynthesis - ganglio series_Homo sapiens_hsa00604	2015-03-01	0.0148754	0.0750567	3.69245	-9.56164	GLB1;HEXB;HEXA
Fatty acid biosynthesis_Homo sapiens_hsa00061	2013-03-01	0.0106599	0.0591623	4.04258	-11.4303	ACSL5;ACSL4;ACSL3
Glycosphingolipid biosynthesis - globo series_Homo sapiens_hsa00603	2014-02-01	0.079216	0.228389	7.96238	-11.7581	HEXB;HEXA
Sulfur metabolism_Homo sapiens_hsa00920	2016-10-01	0.28071	0.53263	18.7832	-11.8321	CYCS
Butirosin and neomycin biosynthesis_Homo sapiens_hsa00524	2016-05-02	0.0164834	0.0795505	12.331	-31.2141	HK2;HK1

## Sheet: Supp table 9B
B. Cellular Component (CC) GO term enrichment analysis of the 320 proteins identified in 5 out of 6 samples (associated with Figure 4)
The p-value is computed using the Fisher’s exact test. The q-value is an adjusted p-value using the Benjamini-Hochberg method for correction for multiple hypotheses testing. The rank score or z-score is computed using a modification to Fisher's exact test in a z-score is computed for deviation from an expected rank. The combined score is a combination of the p-value and z-score.
Term	Overlap	P-value	Adjusted P-value	Z-score	Combined Score	Genes
extracellular vesicular exosome (GO:0070062)	202/2717	0.00000000000000000000000000000000000000000000000000000000000000000481292875723626302820702084101382825558096509821041911479274720584488786429134189966206982665047870040281890128390163528887300483895963769911267601233848269543674248949205463077305466867983341217041015625	0.00000000000000000000000000000000000000000000000000000000000000171821556633334580724434474549027999054009548375795045536235444940690777185991813471687473848336052501546555075717464113593172019731815363068237007907533933116772661975346636609174311161041259765625	-2.24343	324.224	IFITM3;TFRC;ATP5C1;ENO1;F11R;PHB2;LGALS1;BSG;VPS35;ATP6V1E1;SLC12A9;KRT8;KRT7;ACSL4;SND1;CLDN3;VDAC3;VDAC2;VDAC1;TAGLN2;UQCRC2;ATP6V0D1;TLN1;TMEM63A;TTYH3;ABCB6;PTTG1IP;IQGAP1;ATP5H;ATP5O;GNS;GLG1;ZMPSTE24;ATP5B;CYB5R1;NCSTN;LDHA;CYB5R3;RRAS;PCBP1;PRDX1;PCBP2;SERPINH1;TSPAN3;ATP6V1C1;ATP6V0A1;CTSA;VAT1;FN1;PA2G4;ERLIN2;CS;BST1;EHD2;CALR;ITM2B;HEXB;CTSZ;CLTC;HEXA;CTSL;ANXA6;RAC1;CLIC1;CTSD;SPTAN1;…
vacuolar part (GO:0044437)	59/285	7.5609e-36	1.34962e-33	-2.30085	174.141	SCARB2;SCARB1;HEXB;HEXA;LAMP1;CTSL;LAMP2;ANXA6;FLOT1;VPS35;GUSB;ATP6V1E1;CTSD;CTSB;RAB2A;NSF;HGSNAT;ANXA2;STX8;STX7;ATP11A;VAMP8;VAMP7;NPC1;DNAJC5;ATP6V1B2;TMEM106B;ATP6V0D1;ACPP;PI4K2A;SIDT2;RAB7A;ATP6V1A;VAC14;CD63;ASAH1;TMEM63A;RAB5C;LRP1;RPN2;GBA;GNAI3;PSEN1;GNS;NCSTN;GNA11;PSAP;ATP6V1H;SLC15A4;ATP6V1C1;ATP6V0A1;VTI1B;CTSA;LNPEP;P2RX4;RAB14;GLB1;GNB2;GNB1
vacuolar membrane (GO:0005774)	47/208	5.45629e-30	5.03889e-28	-2.25412	141.683	ATP6V1A;SCARB2;CD63;SCARB1;TMEM63A;RAB5C;LRP1;RPN2;GBA;GNAI3;PSEN1;NCSTN;LAMP1;GNA11;PSAP;LAMP2;FLOT1;ANXA6;ATP6V1H;VPS35;ATP6V1E1;SLC15A4;ATP6V1C1;VTI1B;RAB2A;NSF;HGSNAT;ANXA2;STX8;STX7;LNPEP;ATP11A;VAMP8;P2RX4;VAMP7;NPC1;RAB14;DNAJC5;GNB2;GNB1;ATP6V1B2;TMEM106B;ATP6V0D1;ACPP;PI4K2A;SIDT2;RAB7A
mitochondrial membrane (GO:0031966)	63/457	2.90802e-29	2.07633e-27	-2.30102	141.373	MTCH2;SLC25A3;DDX3X;COX4I1;ATP5C1;PHB2;HK2;TOMM22;HK1;CHCHD3;OPA1;AIFM1;NNT;UQCRFS1;ANXA1;ACSL5;ACSL4;ACSL3;ATP5F1;SDHA;ALDH3A2;HADHB;AFG3L2;HADHA;GPD2;UQCRC1;VDAC3;NDUFS3;VDAC2;VDAC1;NDUFS1;UQCRC2;SLC25A5;SLC25A12;SLC25A4;SLC25A13;STOML2;TOMM40;ABCB6;NDUFB10;MAOA;AK2;ETFDH;PSEN1;PHB;ATP5H;COX5B;ATP5O;COX5A;TIMM50;ATP5B;CYB5R3;CYC1;SLC25A24;CYB5B;VAT1;MTX1;MDH2;NDUFA4;IMMT;CYCS;SFXN1;ALDH18A1
lysosomal membrane (GO:0005765)	46/196	5.64582e-30	5.03889e-28	-2.2155	139.256	SCARB2;ATP6V1A;SCARB1;CD63;RAB5C;TMEM63A;LRP1;GBA;GNAI3;PSEN1;NCSTN;LAMP1;GNA11;PSAP;LAMP2;FLOT1;ANXA6;ATP6V1H;VPS35;ATP6V1E1;SLC15A4;ATP6V1C1;VTI1B;RAB2A;NSF;HGSNAT;ANXA2;STX8;STX7;LNPEP;ATP11A;VAMP8;P2RX4;VAMP7;NPC1;RAB14;GNB2;DNAJC5;GNB1;ATP6V1B2;TMEM106B;ATP6V0D1;ACPP;PI4K2A;SIDT2;RAB7A
mitochondrial inner membrane (GO:0005743)	51/341	4.26011e-25	2.53476e-23	-2.26556	117.876	SLC25A3;MTCH2;COX4I1;ATP5C1;PHB2;TOMM22;CHCHD3;OPA1;AIFM1;NNT;UQCRFS1;ACSL5;ATP5F1;SDHA;ALDH3A2;HADHB;AFG3L2;HADHA;GPD2;UQCRC1;NDUFS3;VDAC2;VDAC1;NDUFS1;UQCRC2;SLC25A12;SLC25A5;SLC25A4;SLC25A13;STOML2;NDUFB10;ETFDH;AK2;PHB;ATP5H;PSEN1;ATP5O;COX5B;COX5A;TIMM50;CYB5R3;CYC1;SLC25A24;CYB5B;MTX1;NDUFA4;MDH2;IMMT;CYCS;SFXN1;ALDH18A1
organelle inner membrane (GO:0019866)	51/360	3.928e-24	2.00328e-22	-2.26845	113.336	MTCH2;SLC25A3;COX4I1;ATP5C1;PHB2;TOMM22;CHCHD3;OPA1;AIFM1;NNT;UQCRFS1;ACSL5;ATP5F1;SDHA;ALDH3A2;HADHB;AFG3L2;HADHA;GPD2;UQCRC1;NDUFS3;VDAC2;VDAC1;NDUFS1;UQCRC2;SLC25A5;SLC25A12;SLC25A4;SLC25A13;STOML2;NDUFB10;AK2;ETFDH;PSEN1;PHB;ATP5H;COX5B;ATP5O;COX5A;TIMM50;CYB5R3;CYC1;SLC25A24;CYB5B;MTX1;MDH2;NDUFA4;IMMT;CYCS;SFXN1;ALDH18A1
mitochondrion (GO:0005739)	87/1269	1.27997e-20	5.71188e-19	-2.21459	93.0274	SLC25A3;COX4I1;CLTC;ATP5C1;PHB2;HK2;HK1;TOMM22;CHCHD3;OPA1;AIFM1;NNT;BSG;UQCRFS1;ATP6V1E1;CLIC1;CTSD;CTSB;TGM2;IDH3A;ACAD9;ACSL5;ATP5F1;SDHA;YWHAZ;SND1;RHOA;VAMP8;HADHB;HADHA;AFG3L2;POR;PKM;DNAJC5;AGPS;RAB35;UQCRC1;VDAC3;NDUFS3;VDAC2;VDAC1;NDUFS1;UQCRC2;SLC25A12;SLC25A5;SLC25A4;PI4K2A;SLC25A13;ATP6V1A;FH;TOMM40;ABCB6;MAOA;RAB1B;HSD17B4;PSEN1;PHB;ATP5H;COX5B;ATP5O;TIMM50;ATP5B;CYB5R1;LDHA;CYB5R3;M…
adherens junction (GO:0005912)	40/405	3.76383e-14	1.49299e-12	-2.21084	60.2017	ITGB1;SCARB2;LRP1;CTNND1;CLTC;IQGAP1;FAM129B;NCSTN;RRAS;BSG;PCBP2;FLOT1;ANXA6;CTNNA1;FLOT2;ITGAV;RAC1;SPTAN1;TGM2;PDIA3;ANXA1;PDCD6IP;ITGA3;MSN;YWHAZ;IGF2R;RHOA;RAB10;MMP14;GNB2;CTNNB1;MYH9;CALR;P4HB;PABPC1;PPIB;TLN1;PPIA;VCL;PLEC
anchoring junction (GO:0070161)	40/419	1.04653e-13	3.73611e-12	-2.19753	57.8236	ITGB1;SCARB2;LRP1;CTNND1;CLTC;IQGAP1;FAM129B;NCSTN;RRAS;BSG;PCBP2;FLOT1;ANXA6;CTNNA1;FLOT2;ITGAV;RAC1;SPTAN1;TGM2;PDIA3;ANXA1;PDCD6IP;ITGA3;MSN;YWHAZ;IGF2R;RHOA;RAB10;MMP14;GNB2;CTNNB1;MYH9;CALR;P4HB;PABPC1;PPIB;TLN1;PPIA;VCL;PLEC
cell-substrate junction (GO:0030055)	37/362	1.42853e-13	4.63624e-12	-2.20444	57.5295	ITGB1;SCARB2;LRP1;ITGB4;CLTC;IQGAP1;NCSTN;RRAS;PCBP2;BSG;FLOT1;ANXA6;CTNNA1;FLOT2;ITGAV;RAC1;TGM2;PDIA3;ANXA1;PDCD6IP;ITGA3;MSN;YWHAZ;IGF2R;RHOA;RAB10;MMP14;GNB2;CTNNB1;CALR;P4HB;PABPC1;PPIB;TLN1;PPIA;VCL;PLEC
focal adhesion (GO:0005925)	36/352	3.08552e-13	9.17943e-12	-2.15129	54.6731	ITGB1;SCARB2;LRP1;CLTC;IQGAP1;NCSTN;RRAS;PCBP2;BSG;FLOT1;ANXA6;CTNNA1;FLOT2;ITGAV;RAC1;TGM2;PDIA3;ANXA1;PDCD6IP;ITGA3;MSN;YWHAZ;IGF2R;RHOA;RAB10;MMP14;GNB2;CTNNB1;CALR;P4HB;PABPC1;TLN1;PPIB;PPIA;VCL;PLEC
cell-substrate adherens junction (GO:0005924)	36/358	4.89154e-13	1.34329e-11	-2.14711	53.7492	ITGB1;SCARB2;LRP1;CLTC;IQGAP1;NCSTN;RRAS;PCBP2;BSG;FLOT1;ANXA6;CTNNA1;FLOT2;ITGAV;RAC1;TGM2;PDIA3;ANXA1;PDCD6IP;ITGA3;MSN;YWHAZ;IGF2R;RHOA;RAB10;MMP14;GNB2;CTNNB1;CALR;P4HB;PABPC1;PPIB;TLN1;PPIA;VCL;PLEC
lysosome (GO:0005764)	29/261	1.15955e-11	2.75972e-10	-2.07544	45.6818	TMEM55A;SCARB2;IFITM3;CD63;TMEM55B;ASAH1;HEXB;CTSZ;GNS;LAMP1;CTSL;PSAP;LAMP2;STX3;CTSD;CTSB;CTSA;M6PR;YWHAZ;IGF2R;NPC1;RAB14;NPC2;GLB1;MAN2B1;LAMTOR1;RAB7A;ARL8B;PCYOX1
lytic vacuole (GO:0000323)	29/261	1.15955e-11	2.75972e-10	-2.05523	45.237	TMEM55A;IFITM3;SCARB2;TMEM55B;CD63;ASAH1;HEXB;CTSZ;GNS;LAMP1;CTSL;PSAP;LAMP2;STX3;CTSD;CTSB;CTSA;M6PR;YWHAZ;IGF2R;NPC1;RAB14;NPC2;GLB1;MAN2B1;LAMTOR1;ARL8B;PCYOX1;RAB7A
mitochondrial membrane part (GO:0044455)	23/167	3.66329e-11	7.69292e-10	-1.99771	41.923	TOMM40;NDUFB10;ABCB6;NDUFA4;ETFDH;ATP5C1;ACSL4;ATP5H;ATP5O;ATP5F1;SDHA;TOMM22;TIMM50;ATP5B;OPA1;NNT;TOMM70A;CANX;UQCRC1;NDUFS3;UQCRFS1;NDUFS1;UQCRC2
organelle outer membrane (GO:0031968)	21/131	2.12695e-11	4.74575e-10	-1.89545	40.6927	VAT1;CYB5B;TOMM40;DDX3X;ABCB6;MTX1;MAOA;ACSL5;ACSL4;ITPR3;ACSL3;PSEN1;HK2;HK1;HADHB;CYB5R3;OPA1;VDAC3;VDAC2;VDAC1;DHCR7
cytoplasmic membrane-bounded vesicle (GO:0016023)	38/492	1.62536e-10	2.90126e-09	-2.03616	40.0271	ITGB1;STX12;RAB1A;CD63;TMED10;RAB5C;TFRC;LRP1;HEXB;CLTC;GNAI3;THBS1;LAMP1;CTNNA1;FLOT2;TMED2;ITGAV;STX3;RAC1;VTI1B;TMED9;ABCA3;IGF2R;RAB11B;RAB10;VAMP8;VAMP7;RAB31;RAB14;SYPL1;DNAJC5;RAB35;CALR;ACPP;ATP6V0D1;RAB5A;PI4K2A;RAB7A
vacuole (GO:0005773)	29/293	1.48056e-10	2.78189e-09	-1.99672	39.3356	TMEM55A;IFITM3;SCARB2;TMEM55B;CD63;ASAH1;HEXB;CTSZ;GNS;LAMP1;CTSL;PSAP;LAMP2;STX3;CTSD;CTSB;CTSA;M6PR;YWHAZ;IGF2R;NPC1;RAB14;NPC2;GLB1;MAN2B1;LAMTOR1;ARL8B;PCYOX1;RAB7A
outer membrane (GO:0019867)	21/137	4.50453e-11	8.93399e-10	-1.87801	39.1302	VAT1;CYB5B;TOMM40;DDX3X;ABCB6;MTX1;MAOA;ACSL5;ACSL4;ITPR3;ACSL3;PSEN1;HK2;HK1;HADHB;CYB5R3;OPA1;VDAC3;VDAC2;VDAC1;DHCR7
mitochondrial outer membrane (GO:0005741)	18/118	1.2185e-09	1.97729e-08	-1.75022	31.047	VAT1;CYB5B;TOMM40;DDX3X;ABCB6;MTX1;MAOA;ACSL5;ACSL4;ACSL3;HK2;HK1;HADHB;CYB5R3;OPA1;VDAC3;VDAC2;VDAC1
endoplasmic reticulum-Golgi intermediate compartment (GO:0005793)	13/47	5.07998e-10	8.63597e-09	-1.67005	31.0084	TMED9;TMED10;IST1;RAB1B;FN1;PDIA6;LMAN1;LMAN2;SERPINH1;TMED2;P4HB;SEC22B;UGGT1
membrane raft (GO:0045121)	21/200	2.2055e-08	3.02832e-07	-1.80748	27.1305	ITGB1;SCARB1;STX12;STOML2;ANXA2;MYOF;GNAI3;PSEN1;ATP1A1;HK1;GNAI2;RAP1B;EHD2;NPC1;BSG;FLOT1;FLOT2;STOM;LAMTOR1;RAB5A;PI4K2A
endoplasmic reticulum membrane (GO:0005789)	32/449	3.04394e-08	4.02477e-07	-1.79619	26.45	ABCD4;VCP;RPN2;RPN1;ATP2A2;ITPR3;HSD17B12;PSEN1;HSD17B7;PTGS2;PTGS1;LMAN1;NSDHL;CYB5R3;RDH11;MLEC;BCAP31;SACM1L;CYP51A1;ACSL5;ACSL4;ERLIN2;LSS;PDIA6;DDOST;RAB10;VAMP7;VAPA;CANX;STT3A;SRPRB;DHCR7
lipid particle (GO:0005811)	1954-12-01	1.97663e-08	2.94024e-07	-1.7016	25.5914	RAP1B;BCAP31;NSDHL;VCP;CYB5R3;RAB5C;ANXA2;SIGMAR1;ACSL4;ACSL3;GAPDH;LSS
late endosome membrane (GO:0031902)	2029-10-01	9.14449e-09	1.41938e-07	-1.55976	24.5941	VAMP8;VAC14;CD63;VAMP7;ANXA2;STX8;LAMP2;ANXA6;LAMTOR1;VTI1B
endosomal part (GO:0044440)	20/200	1.00523e-07	1.23748e-06	-1.77076	24.0867	VAC14;CD63;ANXA2;STX8;LNPEP;RAB11B;VAMP8;EHD2;VAMP7;CTSL;RAB35;LAMP2;ANXA6;LAMTOR1;ATP6V0D1;RAB5A;PI4K2A;ATP6V0A1;CTSB;VTI1B
cytoplasmic vesicle part (GO:0044433)	27/363	1.75504e-07	2.02113e-06	-1.8153	23.802	CD63;SCARB1;TMED10;LRP1;CLTC;THBS1;LMAN1;LAMP1;BSG;LAMP2;FLOT2;TMED2;ATP6V0A1;ABCA3;FN1;LNPEP;YWHAZ;RAB10;VAMP8;SYPL1;RAB14;DNAJC5;CALR;ATP6V0D1;ALDOA;PI4K2A;ITM2B
vesicle membrane (GO:0012506)	22/249	1.70294e-07	2.02113e-06	-1.78891	23.4559	CD63;SCARB1;TMED10;LRP1;ABCA3;CLTC;LNPEP;YWHAZ;RAB10;VAMP8;LMAN1;LAMP1;RAB14;DNAJC5;BSG;LAMP2;FLOT2;TMED2;ATP6V0D1;ACPP;ITM2B;ATP6V0A1
lysosomal lumen (GO:0043202)	13/67	2.08007e-08	2.97033e-07	-1.50835	22.6697	CTSA;SCARB2;ASAH1;HEXB;GBA;HEXA;GNS;CTSL;GLB1;PSAP;GUSB;CTSD;CTSB
cytoplasmic vesicle membrane (GO:0030659)	21/229	1.84618e-07	2.05964e-06	-1.71484	22.4524	CD63;SCARB1;TMED10;LRP1;ABCA3;CLTC;LNPEP;YWHAZ;RAB10;VAMP8;LMAN1;RAB14;LAMP1;DNAJC5;BSG;LAMP2;FLOT2;TMED2;ATP6V0D1;ITM2B;ATP6V0A1
vacuolar lumen (GO:0005775)	13/70	3.28894e-08	4.19339e-07	-1.46529	21.5172	CTSA;SCARB2;ASAH1;HEXB;GBA;HEXA;GNS;CTSL;GLB1;PSAP;GUSB;CTSD;CTSB
perinuclear region of cytoplasm (GO:0048471)	28/411	5.51115e-07	5.78671e-06	-1.73379	20.9094	VCP;TFRC;PSEN1;ANXA6;FLOT2;CLIC1;ATP9A;VTI1B;CTSB;ANXA2;ITGA3;STX7;LNPEP;ACSL3;YWHAZ;IGF2R;GNB2L1;LRPPRC;EHD2;VAMP7;P2RX4;RAB14;VAPA;NPC1;GNB2;GNAS;CTNNB1;CALR
endosome membrane (GO:0010008)	17/175	1.34797e-06	1.33673e-05	-1.53599	17.2379	VAC14;CD63;ANXA2;STX8;RAB11B;VAMP8;EHD2;VAMP7;LAMP2;RAB35;ANXA6;LAMTOR1;ATP6V0D1;RAB5A;PI4K2A;ATP6V0A1;VTI1B
proton-transporting two-sector ATPase complex (GO:0016469)	1935-09-01	4.21933e-07	4.56455e-06	-1.23214	15.1518	ATP6V1A;ATP5B;ATP5C1;ATP5H;ATP5O;ATP6V0D1;ATP6V1E1;ATP5F1;ATP6V1C1
oxidoreductase complex (GO:1990204)	1988-12-01	2.14908e-06	2.07357e-05	-1.38213	14.9044	PDHA1;NDUFB10;NDUFA4;GPD2;UQCRC1;NDUFS3;UQCRFS1;NDUFS1;P4HB;UQCRC2;PDHB;SDHA
endocytic vesicle (GO:0030139)	1996-12-01	4.86968e-06	4.45763e-05	-1.40343	14.06	STX12;RAB5C;RAB31;VAMP7;RAB14;RAB35;FLOT2;ITGAV;RAB5A;IGF2R;RAB11B;RAB7A
cell surface (GO:0009986)	24/437	0.000100982	0.000783705	-1.45321	10.3926	ITGB1;PDIA3;SCARB1;CD63;ANXA1;TFRC;ANXA2;ITGA3;ITGB4;SLC3A2;PSEN1;THBS1;IGF2R;PDIA4;VAMP8;ATP5B;VAMP7;LGALS1;TMX3;EPCAM;LMAN2;PLXNB2;ITGAV;CALR
secretory granule (GO:0030141)	14/176	8.97187e-05	0.000711768	-1.40632	10.1927	ITGB1;ABCA3;HEXB;GNAI3;THBS1;RAB10;VAMP8;SYPL1;LAMP1;CTNNA1;STX3;CALR;ACPP;RAB7A
mitochondrial nucleoid (GO:0042645)	1940-08-01	9.48062e-06	8.46145e-05	-0.95348	8.94117	HADHB;ATP5B;HADHA;LRRC59;VDAC2;VDAC1;SLC25A5;LRPPRC
nucleoid (GO:0009295)	1942-08-01	1.29784e-05	0.000113007	-0.972282	8.83616	HADHB;ATP5B;HADHA;LRRC59;VDAC2;VDAC1;SLC25A5;LRPPRC
sarcolemma (GO:0042383)	1963-09-01	2.93653e-05	0.0002438	-1.04584	8.70051	ITGB1;ANXA1;ANXA2;LAMP1;BSG;KRT8;FLOT1;ATP1A1;PLEC
SNARE complex (GO:0031201)	1935-08-01	4.01227e-06	3.76942e-05	-0.830464	8.45911	NAPA;VAMP8;STX12;VAMP7;STX8;STX7;STX3;VTI1B
mitochondrial matrix (GO:0005759)	14/208	0.000452024	0.00305536	-1.32186	7.65472	FH;PDHA1;MDH2;ETFDH;ATP5C1;PDHB;ATP5F1;CS;GLUD1;ATP5B;ALDH2;PRDX1;ACO2;IDH3A
secretory granule membrane (GO:0030667)	1954-08-01	6.48739e-05	0.000526363	-0.966029	7.29305	VAMP8;CD63;TMED10;ABCA3;BSG;LAMP2;TMED2;FLOT2
phagocytic vesicle (GO:0045335)	1944-08-01	1.75038e-05	0.000148782	-0.824336	7.2649	STX12;RAB31;VAMP7;RAB14;ITGAV;RAB5A;RAB11B;RAB7A
midbody (GO:0030496)	1993-09-01	0.000441953	0.00305536	-1.1381	6.59056	RALB;ANXA2;IST1;CTNND1;GNAI3;IQGAP1;GNB2L1;GNAI2;ARL8B
coated vesicle (GO:0030135)	1975-08-01	0.000505924	0.00334472	-0.948398	5.40622	TMED9;TMED10;RAB14;LRP1;CLTC;RAB35;TMED2;IGF2R
cell body (GO:0044297)	17/315	0.00124433	0.00705121	-1.08041	5.35293	CCT3;LRP1;ACSL4;ITPR3;PSEN1;GNB2L1;RTN4;P2RX4;LAMP1;GNB2;CANX;GNB1;CCT8;CCT7;RAB5A;PI4K2A;VTI1B
late endosome (GO:0005770)	9/107	0.00112299	0.00648343	-0.933348	4.70268	RAP1B;CD63;LAMP1;RAB14;LAMP2;M6PR;ACPP;IGF2R;RAB7A
cell-cell junction (GO:0005911)	17/335	0.00231506	0.0111686	-0.913418	4.1055	ITGB1;CTNND1;KRT8;IQGAP1;F11R;RHOA;RAP1B;CLDN3;VAPA;EPCAM;CTNNA1;CTNNB1;MYH9;STX3;TLN1;SPTAN1;VCL
clathrin-coated vesicle (GO:0030136)	1957-07-01	0.000526072	0.00341469	-0.656974	3.7314	TMED9;TMED10;LRP1;RAB14;CLTC;RAB35;IGF2R
organelle envelope lumen (GO:0031970)	1959-07-01	0.000635062	0.00404852	-0.670852	3.69599	STOML2;OPA1;AIFM1;AK2;CYCS;NDUFS1;IGF2R
recycling endosome (GO:0055037)	1960-07-01	0.00069589	0.00435847	-0.679283	3.69233	RAB10;VAMP8;TFRC;RAB14;ATP11A;ATP9A;RAB11B
integral component of organelle membrane (GO:0031301)	12/211	0.00425105	0.0178544	-0.630782	2.53921	BCAP31;SEC61A1;TOMM40;P2RX4;SYPL1;ABCB6;SACM1L;CANX;ETFDH;CALR;RTN4;ITM2B
plasma membrane region (GO:0098590)	18/395	0.00515745	0.0206877	-0.608418	2.35958	ATP6V1A;SCARB1;ITGA3;ITGB4;MYOF;FN1;MSN;ATP1A1;PSEN1;EHD2;EPCAM;GNB1;FLOT1;CTNNB1;FLOT2;STX3;ATP6V0D1;ATP6V1E1
cell-cell adherens junction (GO:0005913)	1947-06-01	0.00109655	0.00648343	-0.410383	2.06772	CTNND1;CTNNA1;CTNNB1;MYH9;SPTAN1;VCL
sperm part (GO:0097223)	8/103	0.00332165	0.0144613	-0.461485	1.95498	ITGB1;HEXB;BSG;AK2;CTNNA1;FLOT2;CALR;HK1
Golgi apparatus (GO:0005794)	31/865	0.00949867	0.034959	-0.472278	1.58382	STX12;TMED10;ABCB6;RAB1B;GNAI3;ATP1A1;PSEN1;GLG1;GANAB;NCSTN;TMEM43;LMAN2;TMED2;FAM3C;RAB6A;ATP6V0A1;VTI1B;TMED9;TMEM30A;SACM1L;ACSL3;RAB10;VAMP7;NPC1;GLB1;CALR;LAMTOR1;SEC22B;PI4K2A;ITM2B;RAB7A
mitochondrial intermembrane space (GO:0005758)	1950-06-01	0.00146699	0.00805716	-0.24583	1.1852	STOML2;OPA1;AIFM1;AK2;CYCS;NDUFS1
Golgi membrane (GO:0000139)	14/308	0.0131301	0.0455091	-0.323246	0.998781	BCAP31;RAB2A;VAC14;RAB1A;TMED9;TMED10;SACM1L;PSEN1;GLG1;LMAN1;BSG;TMED2;RAC1;ITM2B
proton-transporting two-sector ATPase complex, catalytic domain (GO:0033178)	2017-07-01	6.26939e-07	6.39478e-06	-0.0776264	0.928414	ATP6V1A;ATP5B;ATP6V1B2;ATP6V1H;ATP5C1;ATP6V1E1;ATP6V1C1
apical part of cell (GO:0045177)	1987-07-01	0.00493155	0.0200064	-0.223774	0.875337	P2RX4;VAMP7;CTNNB1;MSN;ITPR3;ACPP;ATP6V1C1
organelle envelope (GO:0031967)	8/123	0.00891314	0.0331457	-0.254498	0.867035	HADHB;NPC1;ABCB6;SIGMAR1;MYOF;CLIC1;KPNB1;RTN4
envelope (GO:0031975)	8/123	0.00891314	0.0331457	-0.233693	0.796154	HADHB;NPC1;ABCB6;SIGMAR1;MYOF;CLIC1;KPNB1;RTN4
endocytic vesicle membrane (GO:0030666)	1994-07-01	0.00727107	0.0282149	-0.177679	0.633943	SCARB1;LAMP1;LRP1;CLTC;LAMP2;ATP6V0D1;ATP6V0A1
endoplasmic reticulum lumen (GO:0005788)	9/154	0.010708	0.0378491	-0.19215	0.629127	PDIA3;GANAB;CANX;SERPINH1;P4HB;CALR;PPIB;UGGT1;PDIA4
plasma membrane raft (GO:0044853)	1958-06-01	0.0029219	0.0133733	-0.138306	0.596719	EHD2;SCARB1;MYOF;FLOT1;FLOT2;ATP1A1
caveola (GO:0005901)	1958-06-01	0.0029219	0.0133733	-0.110095	0.475004	EHD2;SCARB1;MYOF;FLOT1;FLOT2;ATP1A1
neuronal cell body (GO:0043025)	12/270	0.0241023	0.0761462	-0.101446	0.261233	P2RX4;LAMP1;LRP1;CANX;ACSL4;ITPR3;PSEN1;RAB5A;PI4K2A;GNB2L1;RTN4;VTI1B
early endosome (GO:0005769)	8/141	0.0182789	0.060422	-0.0241522	0.0677808	RAP1B;VAMP8;RAB31;RAB14;ANXA2;ATP6V0D1;RAB5A;ATP9A
peroxisome (GO:0005777)	7/109	0.014913	0.0511919	-0.00796006	0.0236587	ABCD4;ALDH3A2;AGPS;HSD17B4;ACSL4;FAR1;ACSL3
transcription factor complex (GO:0005667)	1/268	0.99778	0.999965	4.47369	-0.000155437	CTNNB1
extracellular region (GO:0005576)	21/1585	0.998265	0.999965	4.47525	-0.000155491	ANXA1;TFRC;FN1;LNPEP;FBLN2;THBS1;NPC1;CTSL;PSAP;GNAS;CALR;FAM3C;P4HB;MFGE8;TLN1;ALDOA;CTSD;PPIA;VCL;ITM2B;CTSB
nucleolus (GO:0005730)	20/1653	0.999638	0.999965	4.49685	-0.000156242	CTSA;RBM39;DDX5;VCP;MDH2;DDX1;ACSL5;ITPR3;PA2G4;IQGAP1;FAM129B;GNAI2;SLC7A5;PGRMC1;PRDX1;PCBP2;AGPS;KPNB1;ATP6V0A1;CTSB
synaptic membrane (GO:0097060)	1/228	0.994449	0.999965	4.56021	-0.000158443	PI4K2A
nucleoplasm (GO:0005654)	8/1051	0.999965	0.999965	4.57606	-0.000158994	RBM39;PCBP1;PCBP2;CTNNB1;ITPR3;PHB;YWHAZ;KPNB1
chromatin (GO:0000785)	1/289	0.998629	0.999965	4.59177	-0.00015954	PRDX1
ubiquitin ligase complex (GO:0000151)	1/183	0.984486	0.999965	4.68231	-0.000162685	VCP
nuclear chromosome part (GO:0044454)	1/327	0.999428	0.999965	4.6902	-0.000162959	PRDX1
ribosome (GO:0005840)	1/166	0.977147	0.999965	4.78317	-0.00016619	CANX
nuclear chromatin (GO:0000790)	1/177	0.982212	0.999965	4.85211	-0.000168585	PRDX1
chromosome (GO:0005694)	1/166	0.977147	0.999965	4.92381	-0.000171076	LRPPRC
anchored component of membrane (GO:0031225)	1/150	0.96711	0.997857	4.78843	-0.0102742	BST1
intermediate filament (GO:0005882)	2/196	0.937203	0.969801	4.57367	-0.140248	KRT8;KRT7
ion channel complex (GO:0034702)	3/258	0.932651	0.967896	4.43355	-0.144668	TTYH3;SACM1L;CLIC1
proteinaceous extracellular matrix (GO:0005578)	3/239	0.908488	0.945727	4.25305	-0.237326	LGALS1;CALR;FBLN2
extrinsic component of membrane (GO:0019898)	7/115	0.0191705	0.0627879	0.0907514	-0.251199	BST1;STOML2;ANXA2;MSN;RAC1;IQGAP1;MFGE8
integral component of plasma membrane (GO:0005887)	34/1066	0.0311861	0.0905158	0.117355	-0.281914	ATP6V1A;SCARB1;CD63;SLC25A3;TFRC;CD82;LRP1;ATP2A2;ITPR3;PSEN1;PHB;NCSTN;LAMP1;LMAN2;BSG;STOM;ITGAV;BCAP31;SLC16A1;STX8;SIGMAR1;M6PR;LNPEP;IGF2R;MMP14;CLDN3;P2RX4;SYPL1;NPC1;PLXNB2;SLC25A5;SLC25A4;PI4K2A;SLC25A13
microtubule organizing center part (GO:0044450)	1/105	0.90864	0.945727	5.29273	-0.295341	FLOT1
ruffle (GO:0001726)	1968-06-01	0.00600572	0.0235609	0.0877645	-0.328956	ITGB1;ANXA2;ATP6V1B2;MYH9;TLN1;RAB5A
microbody (GO:0042579)	7/123	0.0260812	0.0806303	0.132761	-0.334276	ABCD4;ALDH3A2;AGPS;HSD17B4;ACSL4;FAR1;ACSL3
protein-DNA complex (GO:0032993)	1998-01-01	0.892936	0.934834	5.3153	-0.358181	CTNNB1
kinetochore (GO:0000776)	1998-01-01	0.892936	0.934834	5.36606	-0.361601	PSEN1
nuclear body (GO:0016604)	3/210	0.856413	0.905148	4.35967	-0.434472	BASP1;DDX1;TIMM50
spliceosomal complex (GO:0005681)	2/151	0.857956	0.905148	4.60694	-0.459115	DDX5;PABPC1
Golgi lumen (GO:0005796)	1986-01-01	0.85951	0.905148	5.67243	-0.565298	MMP14
actin cytoskeleton (GO:0015629)	9/193	0.0368823	0.103677	0.250501	-0.567753	STOML2;CTNNA1;MYH9;IQGAP1;TLN1;ALDOA;RAB5A;VCL;FAM129B
cell projection membrane (GO:0031253)	9/196	0.039913	0.109607	0.266399	-0.588969	ITGB1;SCARB1;ITGA3;GNB1;RAB35;CTNNB1;ITGAV;RAC1;RHOA
ribosomal subunit (GO:0044391)	2/135	0.812464	0.863243	4.56045	-0.670654	DDX3X;GNB2L1
synaptic vesicle (GO:0008021)	1986-06-01	0.0166331	0.0554954	0.24268	-0.701699	SYPL1;DNAJC5;ATP6V0D1;RAB5A;RAB11B;VTI1B
cytosolic part (GO:0044445)	9/198	0.0420248	0.112242	0.339361	-0.742215	CCT3;VAC14;STX12;DDX3X;CYB5R3;ENO1;CCT8;CCT7;PI4K2A
intracellular (GO:0005622)	14/730	0.777622	0.831171	4.05741	-0.750293	LNPEP;IQGAP1;RTN4;RHOA;RAP1B;LGALS1;RAB14;RDH11;GNB1;RAB18;PLXNB2;CALR;ACPP;CTSB
integral component of endoplasmic reticulum membrane (GO:0030176)	1994-06-01	0.024044	0.0761462	0.31408	-0.808786	BCAP31;SEC61A1;SACM1L;CANX;CALR;RTN4
contractile fiber part (GO:0044449)	8/167	0.0419313	0.112242	0.373664	-0.817238	LMAN1;KRT8;CTNNB1;PSEN1;ALDOA;SPTAN1;VCL;PLEC
side of membrane (GO:0098552)	10/235	0.0475208	0.12205	0.401271	-0.844004	ITGB1;TFRC;LAMP1;ITGA3;CTNNB1;ITGAV;CALR;MFGE8;RAB5A;THBS1
protein complex involved in cell adhesion (GO:0098636)	1931-05-01	0.00112597	0.00648343	0.182748	-0.920775	ITGB1;ITGB4;ITGA3;MYH9;ITGAV
dendrite (GO:0030425)	10/236	0.0486064	0.123067	0.444196	-0.930601	OPA1;LAMP1;LRP1;GNB1;ACAD9;GNAS;STX3;RAB5A;PI4K2A;GNB2L1
Golgi-associated vesicle (GO:0005798)	2029-05-01	0.000861752	0.00530423	0.184946	-0.96898	TMED9;TMED10;RAB14;TMED2;IGF2R
apical plasma membrane (GO:0016324)	9/201	0.045332	0.117272	0.461674	-0.989488	ATP6V1A;EPCAM;FN1;MSN;PSEN1;STX3;ATP1A1;ATP6V0D1;ATP6V1E1
microtubule (GO:0005874)	7/360	0.71214	0.779859	4.00866	-0.99672	CCT3;CD63;SRPRB;CCT8;IQGAP1;CCT7;LRPPRC
nonmotile primary cilium (GO:0031513)	1967-01-01	0.784093	0.835586	6.46271	-1.16085	PTGS1
integrin complex (GO:0008305)	1931-05-01	0.00112597	0.00648343	0.234127	-1.17965	ITGB1;ITGA3;ITGB4;MYH9;ITGAV
site of polarized growth (GO:0030427)	6/102	0.0333953	0.0951051	0.50751	-1.19406	ITGA3;CTNND1;PSEN1;STX3;IQGAP1;PI4K2A
cilium (GO:0005929)	5/243	0.649525	0.729184	3.91046	-1.23504	RAB10;ANXA1;PKM;RAB14;PTGS1
external side of plasma membrane (GO:0009897)	8/191	0.0767403	0.180848	0.730175	-1.24867	ITGB1;TFRC;LAMP1;ITGA3;ITGAV;CALR;MFGE8;THBS1
myosin complex (GO:0016459)	1964-01-01	0.768948	0.824368	6.53422	-1.26201	MYH9
nuclear matrix (GO:0016363)	1964-01-01	0.768948	0.824368	6.63654	-1.28177	PHB2
proteasome complex (GO:0000502)	1963-01-01	0.763669	0.823655	6.61921	-1.28415	VCP
receptor complex (GO:0043235)	9/272	0.175116	0.342663	1.21311	-1.29925	ITGB1;STOML2;LRP1;ITGA3;ITGB4;SACM1L;MYH9;ITPR3;ITGAV
actomyosin (GO:0042641)	1962-01-01	0.758268	0.820309	6.67424	-1.322	MYH9
extracellular matrix (GO:0031012)	12/348	0.106898	0.226871	0.895174	-1.32788	MMP14;LGALS1;PKM;ANXA2;FN1;CALR;HSD17B12;MFGE8;CTSD;FBLN2;THBS1;GLG1
nuclear pore (GO:0005643)	1962-01-01	0.758268	0.820309	6.72094	-1.33125	KPNB1
centrosome (GO:0005813)	8/360	0.576246	0.667921	3.65625	-1.47561	SLC16A1;IST1;GNAI3;CTNNB1;CCT8;PSEN1;ATP6V0D1;GNAI2
keratin filament (GO:0045095)	1998-02-01	0.655521	0.733608	4.90466	-1.51937	KRT8;KRT7
blood microparticle (GO:0072562)	6/161	0.168551	0.332446	1.38219	-1.52218	TFRC;FN1;STOM;MSN;CLIC1;YWHAZ
ciliary part (GO:0044441)	5/223	0.575284	0.667921	3.78902	-1.52919	LDHA;GNB1;AK2;PSEN1;HK1
nuclear envelope (GO:0005635)	6/110	0.044833	0.116828	0.714098	-1.53321	NPC1;SIGMAR1;MYOF;CLIC1;RTN4;KPNB1
transmembrane transporter complex (GO:1902495)	9/286	0.211607	0.37443	1.57717	-1.54933	ABCD4;TTYH3;ABCB6;SACM1L;UQCRC1;UQCRFS1;ATP1A1;UQCRC2;CLIC1
axon part (GO:0033267)	3/133	0.585864	0.676872	4.14461	-1.61753	P2RX4;ATP6V0D1;RAB5A
nuclear chromosome (GO:0000228)	1957-01-01	0.729366	0.793853	7.21406	-1.66542	LRPPRC
spindle (GO:0005819)	1993-02-01	0.627739	0.710374	4.90281	-1.67658	CLTC;MYH9
microtubule cytoskeleton (GO:0015630)	6/120	0.0622048	0.149041	0.881528	-1.67802	RBM39;VAPA;IQGAP1;F11R;SPTAN1;GAPDH
transporter complex (GO:1990351)	9/291	0.225334	0.381253	1.78685	-1.72305	ABCD4;TTYH3;ABCB6;SACM1L;UQCRC1;UQCRFS1;ATP1A1;UQCRC2;CLIC1
actin filament bundle (GO:0032432)	1955-01-01	0.716864	0.782631	7.23018	-1.77207	MYH9
extracellular space (GO:0005615)	29/1120	0.262904	0.413466	2.02566	-1.78902	TFRC;CTSZ;ENO1;THBS1;LGALS1;CTSL;PRDX1;LMAN2;PSAP;SERPINH1;STOM;CLIC1;CTSD;CTSB;ANXA1;ANXA2;ABCA3;FN1;MSN;YWHAZ;IGF2R;GNB2;CALR;MFGE8;ACPP;SMPDL3B;ALDOA;PPIA;ITM2B
extrinsic component of plasma membrane (GO:0019897)	1952-05-01	0.00856821	0.0328909	0.524779	-1.79189	STOML2;ANXA2;IQGAP1;RAC1;MFGE8
microtubule organizing center (GO:0005815)	11/427	0.383379	0.514408	2.75953	-1.83437	RBM39;SLC16A1;IST1;FLOT1;GNAI3;CTNNB1;CCT8;PSEN1;ATP6V0D1;TLN1;GNAI2
transport vesicle (GO:0030133)	1962-05-01	0.0165336	0.0554954	0.639516	-1.84913	TMED9;TMED10;RAB14;PI4K2A;IGF2R
basolateral plasma membrane (GO:0016323)	5/138	0.213321	0.37443	1.88395	-1.8507	ITGA3;EPCAM;CTNNB1;MSN;ATP1A1
heterotrimeric G-protein complex (GO:0005834)	1935-05-01	0.00182808	0.00945833	0.405964	-1.89214	GNA11;GNB1;GNAI3;GNAS;GNAI2
cytosol (GO:0005829)	59/2529	0.438092	0.550701	3.17952	-1.89679	CLTC;CTNND1;ENO1;HK2;HK1;SCPEP1;AIFM1;VPS35;RAC1;ATP6V1E1;SPTAN1;TGM2;NSF;CCT3;PDCD6IP;IST1;YWHAZ;RHOA;POR;PKM;ATP6V1B2;MYH9;PABPC1;TLN1;ALDOA;GAPDH;PPIA;VCL;PI4K2A;KPNB1;PLEC;NAPA;ATP6V1A;VCP;AK2;FAM129B;GNAI2;RAP1B;LDHA;MTHFD1L;PRDX1;PCBP2;CTNNA1;PGK1;ATP6V1H;CCT8;RAB6A;CCT7;ATP6V1C1;BCAP31;LNPEP;GNB2L1;RAB14;GNAS;CTNNB1;CYCS;CALR;RAB5A;FARSB
stress fiber (GO:0001725)	1953-01-01	0.703785	0.773081	7.4285	-1.91189	MYH9
synapse part (GO:0044456)	10/395	0.413251	0.534531	3.05661	-1.91455	NSF;P2RX4;SYPL1;DNAJC5;ATP6V0D1;RAB5A;YWHAZ;PI4K2A;RAB11B;VTI1B
pore complex (GO:0046930)	1978-05-01	0.0374517	0.10436	0.868207	-1.96207	TOMM40;VDAC3;VDAC2;VDAC1;KPNB1
nuclear speck (GO:0016607)	1984-02-01	0.573428	0.667921	4.96911	-2.00546	BASP1;TIMM50
synapse (GO:0045202)	7/243	0.321741	0.458305	2.58641	-2.01797	ITGB1;VAMP7;ITGA3;CTNND1;MYH9;CTNNB1;PSEN1
growth cone (GO:0030426)	1999-05-01	0.082199	0.189323	1.21663	-2.02484	ITGA3;CTNND1;PSEN1;STX3;IQGAP1
leading edge membrane (GO:0031256)	1995-04-01	0.17852	0.346368	1.91504	-2.03042	ITGB1;ITGAV;RAC1;RHOA
cytoplasmic ribonucleoprotein granule (GO:0036464)	5/111	0.116551	0.240513	1.42492	-2.03048	DDX3X;DDX1;PABPC1;IQGAP1;RAC1
rough endoplasmic reticulum (GO:0005791)	1935-05-01	0.00182808	0.00945833	0.437573	-2.03947	SEC61A1;RPN2;RAB14;RPN1;PSEN1
inclusion body (GO:0016234)	1951-01-01	0.690105	0.760393	7.4661	-2.04511	CCT8
ribonucleoprotein granule (GO:0035770)	5/111	0.116551	0.240513	1.44732	-2.0624	DDX3X;DDX1;PABPC1;IQGAP1;RAC1
tight junction (GO:0005923)	5/108	0.107398	0.226871	1.41443	-2.09812	CLDN3;VAPA;EPCAM;CTNNB1;F11R
axon (GO:0030424)	5/161	0.309972	0.455392	2.66811	-2.09873	CANX;PSEN1;IQGAP1;RAB5A;RHOA
lamellipodium (GO:0030027)	5/111	0.116551	0.240513	1.47686	-2.1045	CTNND1;CTNNA1;CTNNB1;RAC1;RHOA
occluding junction (GO:0070160)	5/108	0.107398	0.226871	1.43487	-2.12845	CLDN3;VAPA;EPCAM;CTNNB1;F11R
catalytic step 2 spliceosome (GO:0071013)	1980-02-01	0.547511	0.649373	4.93586	-2.13104	DDX5;PABPC1
cortical cytoskeleton (GO:0030863)	1950-01-01	0.68303	0.754928	7.66767	-2.15564	MYH9
proton-transporting ATP synthase complex (GO:0045259)	2021-05-01	0.000235596	0.00168216	0.338163	-2.16008	ATP5B;ATP5C1;ATP5H;ATP5O;ATP5F1
nuclear membrane (GO:0031965)	4/149	0.443544	0.551725	3.65312	-2.17253	ITPR3;DHCR7;PSEN1;KPNB1
ionotropic glutamate receptor complex (GO:0008328)	1949-01-01	0.675794	0.74925	7.59036	-2.1912	SACM1L
extracellular matrix part (GO:0044420)	4/127	0.332894	0.466242	2.93703	-2.2411	ITGB1;ANXA2;ITGB4;FN1
trans-Golgi network (GO:0005802)	4/120	0.297658	0.444619	2.80715	-2.2753	RAB10;RAC1;RAB6A;ATP9A
condensed chromosome (GO:0000793)	1948-01-01	0.668394	0.743354	7.83607	-2.32404	LRPPRC
perikaryon (GO:0043204)	1948-01-01	0.668394	0.743354	8.06192	-2.39102	PI4K2A
Z disc (GO:0030018)	1987-04-01	0.144487	0.286565	1.92054	-2.40027	KRT8;CTNNB1;PSEN1;SPTAN1
cell cortex part (GO:0044448)	3/105	0.432239	0.545262	3.99546	-2.4232	RAB10;MYH9;SPTAN1
primary cilium (GO:0072372)	1999-03-01	0.396506	0.518508	3.81769	-2.50746	RAB10;RAB14;PTGS1
lateral plasma membrane (GO:0016328)	1946-05-01	0.00535286	0.021233	0.65416	-2.51995	CLDN3;EPCAM;CTNNB1;IQGAP1;SPTAN1
vesicle lumen (GO:0031983)	1976-04-01	0.102559	0.224624	1.7043	-2.54508	FN1;CALR;ALDOA;THBS1
postsynaptic density (GO:0014069)	1998-03-01	0.390489	0.514408	3.83522	-2.54942	NSF;P2RX4;YWHAZ
mitochondrial proton-transporting ATP synthase complex (GO:0005753)	2021-05-01	0.000235596	0.00168216	0.402263	-2.56953	ATP5B;ATP5C1;ATP5H;ATP5O;ATP5F1
cytoplasmic membrane-bounded vesicle lumen (GO:0060205)	1976-04-01	0.102559	0.224624	1.7281	-2.58062	FN1;CALR;ALDOA;THBS1
cell cortex (GO:0005938)	1983-04-01	0.128532	0.259243	1.91753	-2.58864	ANXA2;CTNNB1;PSEN1;RHOA
coated vesicle membrane (GO:0030662)	1966-03-01	0.198126	0.363193	2.6204	-2.654	LMAN1;DNAJC5;CLTC
peroxisomal part (GO:0044439)	1971-04-01	0.0856685	0.193567	1.69208	-2.77862	PRDX1;AGPS;HSD17B4;FAR1
microbody part (GO:0044438)	1971-04-01	0.0856685	0.193567	1.71868	-2.82229	PRDX1;AGPS;HSD17B4;FAR1
presynaptic membrane (GO:0042734)	1944-01-01	0.637072	0.717459	8.56704	-2.84459	PI4K2A
secretory granule lumen (GO:0034774)	1962-03-01	0.175651	0.342663	2.74163	-2.93631	FN1;ALDOA;THBS1
basement membrane (GO:0005604)	1977-03-01	0.26284	0.413466	3.3458	-2.95495	ITGB1;ANXA2;ITGB4
ciliary membrane (GO:0060170)	1943-01-01	0.628791	0.710374	8.67592	-2.96685	GNB1
cytoplasmic side of plasma membrane (GO:0009898)	1942-01-01	0.620322	0.709791	8.67126	-2.97237	CTNNB1
neuron spine (GO:0044309)	1974-03-01	0.244869	0.397355	3.22367	-2.9752	P2RX4;CTNND1;CANX
dendritic spine (GO:0043197)	1971-03-01	0.227109	0.382442	3.15287	-3.03046	P2RX4;CTNND1;CANX
transport vesicle membrane (GO:0030658)	1941-01-01	0.61166	0.70213	8.7231	-3.0848	LMAN1
phosphatase complex (GO:1903293)	1943-01-01	0.628791	0.710374	9.0778	-3.10428	CYCS
protein serine/threonine phosphatase complex (GO:0008287)	1943-01-01	0.628791	0.710374	9.16031	-3.13249	CYCS
small ribosomal subunit (GO:0015935)	1962-02-01	0.418061	0.534938	5.24288	-3.27997	DDX3X;GNB2L1
microvillus (GO:0005902)	1961-04-01	0.0564451	0.138972	1.73867	-3.43123	ATP6V1A;ATP6V1B2;MSN;ATP6V1E1
acrosomal vesicle (GO:0001669)	1953-04-01	0.0377098	0.10436	1.53751	-3.47464	ITGB1;HEXB;CTNNA1;CALR
intrinsic component of membrane (GO:0031224)	1959-02-01	0.394671	0.518005	5.29281	-3.48145	CD63;GNAS
cytosolic small ribosomal subunit (GO:0022627)	1939-01-01	0.593741	0.68376	9.2713	-3.52447	DDX3X
cytoplasmic microtubule (GO:0005881)	1958-02-01	0.386779	0.514408	5.34301	-3.5517	CD63;SRPRB
membrane coat (GO:0030117)	1955-02-01	0.362843	0.496303	5.25479	-3.68134	CLTC;IGF2R
ruffle membrane (GO:0032587)	1949-04-01	0.0299248	0.0882904	1.52065	-3.69081	ITGB1;ITGAV;RAC1;RHOA
intermediate filament cytoskeleton (GO:0045111)	1955-02-01	0.362843	0.496303	5.27987	-3.69891	CCT8;PLEC
NADH dehydrogenase complex (GO:0030964)	1947-04-01	0.0264251	0.0806303	1.48229	-3.73224	NDUFB10;NDUFA4;NDUFS3;NDUFS1
respiratory chain complex I (GO:0045271)	1947-04-01	0.0264251	0.0806303	1.51564	-3.81621	NDUFB10;NDUFA4;NDUFS3;NDUFS1
coated pit (GO:0005905)	1954-03-01	0.133204	0.267156	2.92286	-3.85794	TFRC;LRP1;RAB35
mitochondrial respiratory chain complex I (GO:0005747)	1947-04-01	0.0264251	0.0806303	1.54231	-3.88334	NDUFB10;NDUFA4;NDUFS3;NDUFS1
contractile fiber (GO:0043292)	1936-01-01	0.565306	0.661686	9.92295	-4.09782	PLEC
T-tubule (GO:0030315)	1936-01-01	0.565306	0.661686	10.0711	-4.159	ATP1A1
clathrin-coated vesicle membrane (GO:0030665)	1948-02-01	0.305786	0.451098	5.26789	-4.19361	DNAJC5;CLTC
cis-Golgi network (GO:0005801)	1935-01-01	0.555394	0.654375	10.1505	-4.30458	TMED10
chloride channel complex (GO:0034707)	1950-02-01	0.322226	0.458305	5.56269	-4.34013	TTYH3;CLIC1
intercellular bridge (GO:0045171)	1935-01-01	0.555394	0.654375	10.3062	-4.37058	RAB35
filopodium (GO:0030175)	1948-03-01	0.104144	0.225329	2.94692	-4.39149	ITGB1;MSN;ACPP
platelet alpha granule lumen (GO:0031093)	1948-03-01	0.104144	0.225329	2.96804	-4.42295	FN1;ALDOA;THBS1
photoreceptor outer segment (GO:0001750)	1934-01-01	0.545256	0.648855	10.3293	-4.46788	PTGS1
neuromuscular junction (GO:0031594)	1947-03-01	0.0995718	0.22079	2.9849	-4.50882	ITGB1;MYH9;PSEN1
cytoplasmic side of membrane (GO:0098562)	1945-02-01	0.281	0.42688	5.44797	-4.63759	CTNNB1;RAB5A
cell-cell contact zone (GO:0044291)	1944-02-01	0.272718	0.416069	5.35777	-4.69825	ITGB1;CTNNA1
intrinsic component of plasma membrane (GO:0031226)	1933-01-01	0.534888	0.638646	10.918	-4.8957	CD63
neuron projection terminus (GO:0044306)	1944-02-01	0.272718	0.416069	5.66348	-4.96632	ATP6V0D1;RAB5A
actin filament (GO:0005884)	1944-02-01	0.272718	0.416069	5.77698	-5.06586	IQGAP1;RAC1
clathrin-coated endocytic vesicle membrane (GO:0030669)	1931-01-01	0.51344	0.615095	10.6198	-5.16101	CLTC
sarcomere (GO:0030017)	1931-01-01	0.51344	0.615095	10.7774	-5.23757	LMAN1
microbody membrane (GO:0031903)	1942-03-01	0.078013	0.180848	3.0646	-5.24076	AGPS;HSD17B4;FAR1
intercalated disc (GO:0014704)	1937-02-01	0.214885	0.37443	5.35188	-5.25742	ITGB1;CTNNA1
vesicle coat (GO:0030120)	1931-01-01	0.51344	0.615095	10.8889	-5.29179	CLTC
peroxisomal membrane (GO:0005778)	1942-03-01	0.078013	0.180848	3.09725	-5.2966	AGPS;HSD17B4;FAR1
microbody lumen (GO:0031907)	1935-04-01	0.0106878	0.0378491	1.64681	-5.39189	PRDX1;AGPS;HSD17B4;FAR1
trans-Golgi network membrane (GO:0032588)	1942-03-01	0.078013	0.180848	3.18624	-5.44878	RAB31;CLTC;GNAS
early endosome membrane (GO:0031901)	1939-02-01	0.231338	0.385923	5.73997	-5.46512	VAC14;PI4K2A
protein-lipid complex (GO:0032994)	1940-02-01	0.239595	0.390572	5.83926	-5.48973	HDLBP;PCYOX1
COP9 signalosome (GO:0008180)	1935-04-01	0.0106878	0.0378491	1.69118	-5.53718	STOML2;BASP1;FLOT1;MYH9
ER to Golgi transport vesicle membrane (GO:0012507)	1930-01-01	0.502349	0.607928	11.1639	-5.55626	LMAN1
terminal bouton (GO:0043195)	1939-02-01	0.231338	0.385923	5.9246	-5.64091	P2RX4;RAB5A
plasma lipoprotein particle (GO:0034358)	1938-02-01	0.223099	0.379269	5.84141	-5.6633	HDLBP;PCYOX1
peroxisomal matrix (GO:0005782)	1935-04-01	0.0106878	0.0378491	1.7322	-5.67147	PRDX1;AGPS;HSD17B4;FAR1
axon terminus (GO:0043679)	1934-02-01	0.19044	0.363193	5.63503	-5.70728	ATP6V0D1;RAB5A
cell leading edge (GO:0031252)	1933-04-01	0.00888365	0.0331457	1.67563	-5.70862	ITGB4;MYH9;IQGAP1;YWHAZ
sarcoplasmic reticulum (GO:0016529)	1940-03-01	0.0700358	0.166685	3.20087	-5.73483	ATP2A2;CALR;THBS1
alpha-amino-3-hydroxy-5-methyl-4-isoxazolepropionic acid selective glutamate receptor complex (GO:0032281)	2028-01-01	0.479406	0.582136	11.3704	-6.15195	SACM1L
integral component of mitochondrial membrane (GO:0032592)	1937-03-01	0.0588128	0.143809	3.40109	-6.59562	TOMM40;ABCB6;ETFDH
dendritic shaft (GO:0043198)	1935-03-01	0.0518473	0.130348	3.34067	-6.80677	NSF;CTNNB1;PSEN1
phagocytic vesicle membrane (GO:0030670)	2025-04-01	0.0036702	0.0157863	1.65334	-6.85908	LAMP1;LAMP2;ATP6V0D1;ATP6V0A1
extrinsic component of cytoplasmic side of plasma membrane (GO:0031234)	2026-01-01	0.455409	0.562564	12.2363	-7.03895	IQGAP1
condensed nuclear chromosome (GO:0000794)	2027-01-01	0.467542	0.569668	12.6275	-7.10553	LRPPRC
basal plasma membrane (GO:0009925)	2026-01-01	0.455409	0.562564	12.4994	-7.19029	ITGB4
euchromatin (GO:0000791)	2027-01-01	0.467542	0.569668	12.914	-7.26673	PRDX1
proton-transporting two-sector ATPase complex, proton-transporting domain (GO:0033177)	2023-04-01	0.00280807	0.0131905	1.72515	-7.4669	ATP5H;ATP6V0D1;ATP5F1;ATP6V0A1
myosin II complex (GO:0016460)	2025-01-01	0.443	0.551725	12.5705	-7.47573	MYH9
polysome (GO:0005844)	2027-01-01	0.467542	0.569668	13.3404	-7.50667	CALR
cell division site part (GO:0032155)	2027-01-01	0.467542	0.569668	13.6451	-7.67815	MYH9
respiratory chain (GO:0070469)	2023-04-01	0.00280807	0.0131905	1.80435	-7.80969	NNT;UQCRC1;CYCS;CYC1
cytoplasmic stress granule (GO:0010494)	1932-03-01	0.0422063	0.112242	3.63779	-7.9562	DDX3X;DDX1;PABPC1
high-density lipoprotein particle (GO:0034364)	2025-01-01	0.443	0.551725	13.4613	-8.00551	HDLBP
immunological synapse (GO:0001772)	2029-03-01	0.0335665	0.0951051	3.43704	-8.08658	STOML2;PDCD6IP;MYH9
integral component of lumenal side of endoplasmic reticulum membrane (GO:0071556)	2028-03-01	0.0309141	0.0904619	3.36578	-8.08738	BCAP31;CANX;CALR
organelle subcompartment (GO:0031984)	2024-01-01	0.430309	0.544753	13.5455	-8.22782	ACPP
cornified envelope (GO:0001533)	2023-01-01	0.41733	0.534938	13.456	-8.41814	ANXA1
sarcoplasmic reticulum membrane (GO:0033017)	2023-01-01	0.41733	0.534938	13.5449	-8.47377	ATP2A2
cell periphery (GO:0071944)	2027-02-01	0.135352	0.269949	6.74685	-8.83515	ITGA3;CTNNB1
cell surface furrow (GO:0097610)	2024-01-01	0.430309	0.544753	14.5545	-8.84073	MYH9
cleavage furrow (GO:0032154)	2024-01-01	0.430309	0.544753	14.5803	-8.85638	MYH9
spindle midzone (GO:0051233)	2022-01-01	0.404057	0.524539	13.8875	-8.96069	ARL8B
photoreceptor inner segment (GO:0001917)	2026-02-01	0.127808	0.259243	6.67582	-9.0123	RDH11;GNB1
synaptic vesicle membrane (GO:0030672)	2022-01-01	0.404057	0.524539	14.1709	-9.14357	PI4K2A
aggresome (GO:0016235)	2021-01-01	0.390482	0.514408	14.11	-9.37945	CCT8
Golgi cisterna (GO:0031985)	2021-01-01	0.390482	0.514408	14.3572	-9.54377	ACPP
recycling endosome membrane (GO:0055038)	2025-02-01	0.120368	0.245551	6.9183	-9.71503	EHD2;RAB11B
cytochrome complex (GO:0070069)	2018-04-01	0.00127719	0.00712432	1.99571	-9.86725	NDUFA4;UQCRC1;UQCRFS1;UQCRC2
myosin filament (GO:0032982)	2021-01-01	0.390482	0.514408	14.8998	-9.90448	MYH9
nuclear euchromatin (GO:0005719)	2021-01-01	0.390482	0.514408	15.1561	-10.0748	PRDX1
protein phosphatase type 2A complex (GO:0000159)	2020-01-01	0.376599	0.509264	14.9653	-10.0984	CYCS
Golgi stack (GO:0005795)	2025-02-01	0.120368	0.245551	7.30216	-10.2541	NSF;RAB14
melanosome (GO:0042470)	2022-02-01	0.0987651	0.22037	6.81101	-10.3013	RAB1A;LAMP1
brush border (GO:0005903)	2024-02-01	0.113042	0.237387	7.16827	-10.3084	ITPR3;CLIC1
pigment granule (GO:0048770)	2022-02-01	0.0987651	0.22037	6.83413	-10.3363	RAB1A;LAMP1
multivesicular body (GO:0005771)	2023-02-01	0.105837	0.226871	7.0713	-10.4894	LAMP1;ACPP
very-low-density lipoprotein particle (GO:0034361)	2020-01-01	0.376599	0.509264	15.6093	-10.5329	PCYOX1
triglyceride-rich lipoprotein particle (GO:0034385)	2020-01-01	0.376599	0.509264	15.7005	-10.5945	PCYOX1
site of double-strand break (GO:0035861)	2019-01-01	0.362401	0.496303	15.1626	-10.6224	VCP
desmosome (GO:0030057)	2019-01-01	0.362401	0.496303	15.1992	-10.6481	CTNNB1
I band (GO:0031674)	2019-01-01	0.362401	0.496303	15.2928	-10.7137	ALDOA
costamere (GO:0043034)	2021-03-01	0.0155919	0.0530123	3.74281	-10.9935	KRT8;VCL;PLEC
mast cell granule (GO:0042629)	2018-01-01	0.34788	0.48513	15.3278	-11.0872	YWHAZ
eukaryotic translation initiation factor 3 complex (GO:0005852)	2017-01-01	0.33303	0.466242	16.048	-12.2454	DDX3X
BLOC complex (GO:0031082)	2020-02-01	0.0850542	0.193567	7.61166	-12.4993	STX12;PI4K2A
endocytic vesicle lumen (GO:0071682)	2016-01-01	0.317843	0.455703	16.2068	-12.7371	CALR
dystrophin-associated glycoprotein complex (GO:0016010)	2017-01-01	0.33303	0.466242	17.0211	-12.9879	KRT8
centriolar satellite (GO:0034451)	2016-01-01	0.317843	0.455703	16.7374	-13.1541	FLOT1
exocyst (GO:0000145)	2016-01-01	0.317843	0.455703	16.9957	-13.3572	RAB10
ATPase dependent transmembrane transport complex (GO:0098533)	2019-03-01	0.0122563	0.042897	4.28002	-13.4776	ABCD4;ABCB6;ATP1A1
myelin sheath (GO:0043209)	2017-01-01	0.33303	0.466242	17.9193	-13.6733	ITPR3
basal lamina (GO:0005605)	2016-01-01	0.317843	0.455703	17.6434	-13.8662	FN1
photoreceptor outer segment membrane (GO:0042622)	2016-01-01	0.317843	0.455703	18.1294	-14.2481	GNB1
phosphatidylinositol 3-kinase complex (GO:0005942)	2016-01-01	0.317843	0.455703	18.5641	-14.5898	VAC14
photoreceptor disc membrane (GO:0097381)	2015-01-01	0.302311	0.447822	18.451	-14.8228	GNB1
sperm principal piece (GO:0097228)	2015-01-01	0.302311	0.447822	18.5626	-14.9124	HK1
smooth endoplasmic reticulum (GO:0005790)	2014-01-01	0.286427	0.429641	18.2023	-15.3774	PSEN1
trans-Golgi network transport vesicle (GO:0030140)	2013-04-01	0.000453598	0.00305536	2.68083	-15.5243	TMED9;TMED10;RAB14;IGF2R
cell projection cytoplasm (GO:0032838)	2013-01-01	0.270183	0.416069	17.8273	-15.6328	CANX
dendrite cytoplasm (GO:0032839)	2013-01-01	0.270183	0.416069	18.1665	-15.9303	CANX
T cell receptor complex (GO:0042101)	2014-01-01	0.286427	0.429641	19.5464	-16.5129	STOML2
clathrin coat (GO:0030118)	2016-02-01	0.0596628	0.143916	8.7546	-16.971	CLTC;IGF2R
integral component of mitochondrial inner membrane (GO:0031305)	2014-01-01	0.286427	0.429641	20.4196	-17.2506	ETFDH
cation-transporting ATPase complex (GO:0090533)	2013-01-01	0.270183	0.416069	20.1917	-17.7062	ATP1A1
platelet alpha granule (GO:0031091)	2013-01-01	0.270183	0.416069	20.1946	-17.7087	THBS1
integral component of mitochondrial outer membrane (GO:0031307)	2016-02-01	0.0596628	0.143916	9.53372	-18.4813	TOMM40;ABCB6
mitochondrial envelope (GO:0005740)	2015-02-01	0.053804	0.133389	9.70196	-19.5445	HADHB;ABCB6
Schmidt-Lanterman incisure (GO:0043220)	2016-12-01	0.25357	0.40233	21.6462	-19.7085	ANXA2
specific granule (GO:0042581)	2016-12-01	0.25357	0.40233	21.7043	-19.7614	STX3
BLOC-1 complex (GO:0031083)	2015-02-01	0.053804	0.133389	9.92107	-19.9859	STX12;PI4K2A
nuclear membrane part (GO:0044453)	2016-12-01	0.25357	0.40233	22.252	-20.2601	P2RX4
hemoglobin complex (GO:0005833)	2016-12-01	0.25357	0.40233	22.2875	-20.2923	CYB5R3
Golgi-associated vesicle membrane (GO:0030660)	2016-12-01	0.25357	0.40233	22.9968	-20.9382	ITM2B
mitochondrial respiratory chain (GO:0005746)	2014-02-01	0.048165	0.122821	10.3594	-21.724	NNT;UQCRC1
vacuolar proton-transporting V-type ATPase complex (GO:0016471)	2016-10-01	0.219204	0.37443	22.9883	-22.5825	ATP6V0D1
integral component of nuclear inner membrane (GO:0005639)	2016-11-01	0.23658	0.387426	23.9127	-22.6748	P2RX4
apical junction complex (GO:0043296)	2016-11-01	0.23658	0.387426	23.9592	-22.7189	RHOA
sodium:potassium-exchanging ATPase complex (GO:0005890)	2016-11-01	0.23658	0.387426	24.0446	-22.7999	ATP1A1
proton-transporting V-type ATPase complex (GO:0033176)	2016-10-01	0.219204	0.37443	23.2513	-22.8409	ATP6V0D1
filopodium membrane (GO:0031527)	2013-02-01	0.042759	0.112242	10.5	-22.9646	ITGA3;ITGAV
fascia adherens (GO:0005916)	2013-03-01	0.00491672	0.0200064	5.8954	-23.0611	CTNNB1;SPTAN1;VCL
nuclear outer membrane (GO:0005640)	2013-03-01	0.00491672	0.0200064	5.99133	-23.4363	ITPR3;PSEN1;DHCR7
retromer complex (GO:0030904)	2016-10-01	0.219204	0.37443	24.0386	-23.6143	VPS35
clathrin vesicle coat (GO:0030125)	2016-09-01	0.201435	0.363193	23.3832	-23.683	CLTC
ciliary rootlet (GO:0035253)	2016-10-01	0.219204	0.37443	24.1534	-23.7271	PSEN1
cytoplasmic ubiquitin ligase complex (GO:0000153)	2016-11-01	0.23658	0.387426	25.3063	-23.9962	VCP
RISC complex (GO:0016442)	2016-10-01	0.219204	0.37443	24.6896	-24.2538	SND1
RNAi effector complex (GO:0031332)	2016-10-01	0.219204	0.37443	24.8321	-24.3938	SND1
beta-catenin destruction complex (GO:0030877)	2016-10-01	0.219204	0.37443	25.0128	-24.5713	CTNNB1
acrosomal membrane (GO:0002080)	2013-02-01	0.042759	0.112242	11.4465	-25.0345	BSG;FLOT2
proton-transporting ATP synthase complex, coupling factor F(o) (GO:0045263)	2013-02-01	0.042759	0.112242	11.4573	-25.0582	ATP5H;ATP5F1
sperm fibrous sheath (GO:0035686)	2016-09-01	0.201435	0.363193	25.138	-25.4603	LDHA
spectrin (GO:0008091)	2016-09-01	0.201435	0.363193	25.9378	-26.2704	SPTAN1
respiratory chain complex IV (GO:0045277)	2016-09-01	0.201435	0.363193	26.1286	-26.4636	NDUFA4
cell pole (GO:0060187)	2016-09-01	0.201435	0.363193	26.181	-26.5166	PI4K2A
nuclear envelope lumen (GO:0005641)	2016-09-01	0.201435	0.363193	26.1985	-26.5344	IGF2R
pre-autophagosomal structure membrane (GO:0034045)	2016-09-01	0.201435	0.363193	26.8548	-27.1992	RAB1B
microvillus membrane (GO:0031528)	2016-11-03	0.00330271	0.0144613	6.44991	-27.3236	SCARB1;CTNNB1;ITGAV
autophagic vacuole membrane (GO:0000421)	2016-10-01	0.219204	0.37443	27.8408	-27.3494	RPN2
mitochondrial inner membrane presequence translocase complex (GO:0005744)	2016-09-01	0.201435	0.363193	27.2704	-27.6201	TIMM50
endosome lumen (GO:0031904)	2016-12-03	0.00406102	0.0172593	6.98307	-28.3471	CTSL;LNPEP;CTSB
clathrin-sculpted gamma-aminobutyric acid transport vesicle membrane (GO:0061202)	2016-08-01	0.183262	0.351745	27.2081	-28.4284	DNAJC5
contractile ring (GO:0070938)	2016-09-01	0.201435	0.363193	28.2209	-28.5827	MYH9
zona pellucida receptor complex (GO:0002199)	2016-11-03	0.00330271	0.0144613	6.84192	-28.9843	CCT3;CCT8;CCT7
tricarboxylic acid cycle enzyme complex (GO:0045239)	2016-09-01	0.201435	0.363193	28.7394	-29.1078	FH
proton-transporting V-type ATPase, V0 domain (GO:0033179)	2016-10-02	0.0280749	0.0835228	11.7597	-29.1951	ATP6V0D1;ATP6V0A1
lamellar body (GO:0042599)	2016-11-03	0.00330271	0.0144613	6.99309	-29.6247	LAMP1;ABCA3;RAB7A
oligosaccharyltransferase complex (GO:0008250)	2016-10-04	0.000201107	0.00149573	4.60094	-29.9298	RPN2;RPN1;STT3A;DDOST
guanyl-nucleotide exchange factor complex (GO:0032045)	2016-08-01	0.183262	0.351745	29.7307	-31.0641	RAP1B
phagocytic cup (GO:0001891)	2016-11-02	0.0326998	0.0941436	13.3222	-31.4796	RAC1;GNB2L1
zymogen granule membrane (GO:0042589)	2016-10-02	0.0280749	0.0835228	12.7676	-31.6972	TMED10;TMED2
ER membrane protein complex (GO:0072546)	2016-10-02	0.0280749	0.0835228	13.6257	-33.8277	EMC1;EMC2
zonula adherens (GO:0005915)	2016-09-03	0.00206303	0.0100891	7.36594	-33.8561	CTNND1;CTNNA1;CTNNB1
proton-transporting V-type ATPase, V1 domain (GO:0033180)	2016-09-04	0.000146198	0.00111049	5.11088	-34.7691	ATP6V1A;ATP6V1B2;ATP6V1H;ATP6V1C1
platelet dense tubular network membrane (GO:0031095)	2016-09-02	0.0237396	0.0761462	13.8814	-35.746	ATP2A2;ITPR3
chaperonin-containing T-complex (GO:0005832)	2016-09-03	0.00206303	0.0100891	7.98967	-36.723	CCT3;CCT8;CCT7
hemidesmosome (GO:0030056)	2016-09-03	0.00206303	0.0100891	8.1355	-37.3932	ITGB1;ITGB4;PLEC
mitochondrial outer membrane translocase complex (GO:0005742)	2016-09-03	0.00206303	0.0100891	8.32281	-38.2542	TOMM40;TOMM70A;TOMM22
fibrinogen complex (GO:0005577)	2016-08-02	0.0197093	0.0639656	15.6647	-43.0688	FN1;THBS1
respiratory chain complex III (GO:0045275)	2016-08-03	0.00157303	0.00838164	9.58302	-45.8232	UQCRC1;UQCRFS1;UQCRC2
mitochondrial respiratory chain complex III (GO:0005750)	2016-08-03	0.00157303	0.00838164	9.79215	-46.8232	UQCRC1;UQCRFS1;UQCRC2
