# Supplementary material for: Stat3-mediated alterations in lysosomal membrane protein composition
Source: J Biol Chem. 2018 Jan 17;293(12):4244–61. doi: 10.1074/jbc.RA118.001777 (PMC5868265; doi:10.1074/jbc.RA118.001777)
Supplement: Supporting Information [file supp_RA118.001777_135112_0_supp_50089_p24xr9.xlsx]

## Sheet: Supp Table 10
Supplementary Table S10
Exclusive unique peptide counts of 39 proteins whose representation changed with OSM stimulation
Name	Accession Number	Molecular Weight	p-value (T-TEST)	Fold Change OSM/veh (emPAI)	log2 (fold)	Quantitative Profile	5214_LM_CK_Velos_Sep14	5214_3LM_CK_Velos_Sep14	5214_2LM_CK_Velos_Sep14	4714_LMo_CK_Velos_Sep14	5214_2LMo_CK_Velos_Sep14	5214_3LMo_CK_Velos_Sep14	4714_LMveh_CK_Velos_Sep14	5214_2LMvh_CK_Velos_Sep14	5214_3LMvh_CK_Velos_Sep14
Palmitoyl-protein thioesterase 1 OS=Mus musculus GN=Ppt1 PE=2 SV=2	O88531	34 kDa	0.00089	0.1	-3.32193	LMo low, LMvh high				1			3	3	3
Keratin, type II cytoskeletal 8 OS=Mus musculus GN=Krt8 PE=1 SV=4	P11679	55 kDa	0.0016	9.3	3.21723	LMo high, LMvh low	3	5	3	25	23	19	9	3	3
Basigin OS=Mus musculus GN=Bsg PE=1 SV=2	P18572	42 kDa	0.0017	3.1	1.63227	LMo high, LMvh low				6	7	7	4	3	2
Galactocerebrosidase OS=Mus musculus GN=Galc PE=1 SV=2	P54818	77 kDa	0.0021	0.09	-3.47393	LMo low, LMvh high				1			4	3	4
Annexin A6 OS=Mus musculus GN=Anxa6 PE=1 SV=3	P14824	76 kDa	0.0025	5.8	2.53605	LMo high, LMvh low				6	4	5	2	0	1
Importin subunit beta-1 OS=Mus musculus GN=Kpnb1 PE=1 SV=2	P70168	97 kDa	0.0026	3.5	1.80735	LMo high, LMvh low				3	4	3	1	1	1
Lysosome-associated membrane glycoprotein 2 OS=Mus musculus GN=Lamp2 PE=2 SV=2	P17047	46 kDa	0.003	1.5	0.584963	LMo high, LMvh low				7	8	8	5	6	6
Microsomal glutathione S-transferase 1 OS=Mus musculus GN=Mgst1 PE=1 SV=3	Q91VS7	18 kDa	0.0049	INF	#VALUE!	LMo high, LMvh low				2	3	2
Annexin A1 OS=Mus musculus GN=Anxa1 PE=1 SV=2	P10107	39 kDa	0.0051	4.3	2.10434	LMo high, LMvh low	1		2	11	8	10	2	3	4
Filamin-A OS=Mus musculus GN=Flna PE=1 SV=5	Q8BTM8	281 kDa	0.0056	INF	#VALUE!	LMo high, LMvh low				12	14	8	0	0
Lactadherin OS=Mus musculus GN=Mfge8 PE=1 SV=3	P21956	51 kDa	0.0067	0.4	-1.32193	LMo low, LMvh high				9	9	5	14	13	13
CD82 antigen OS=Mus musculus GN=Cd82 PE=1 SV=1	P40237	30 kDa	0.0091	0.2	-2.32193	LMo low, LMvh high					2	1	4	4	4
Claudin-3 OS=Mus musculus GN=Cldn3 PE=1 SV=1	Q9Z0G9	23 kDa	0.011	0.5	-1	LMo low, LMvh high				2	2	1	3	3	3
Catenin delta-1 OS=Mus musculus GN=Ctnnd1 PE=1 SV=2	P30999	105 kDa	0.013	4.9	2.29278	LMo high, LMvh low				7	7	4	2	1	1
Acid ceramidase OS=Mus musculus GN=Asah1 PE=1 SV=1	Q9WV54	45 kDa	0.014	0.1	-3.32193	LMo low, LMvh high				1	2	1	10	8	6
Lysosomal alpha-mannosidase OS=Mus musculus GN=Man2b1 PE=2 SV=4	O09159	115 kDa	0.014	0.3	-1.73697	LMo low, LMvh high				2	2		4	4	5
Retinoid-inducible serine carboxypeptidase OS=Mus musculus GN=Scpep1 PE=2 SV=2	Q920A5	51 kDa	0.014	0.5	-1	LMo low, LMvh high				4	3	2	5	6	6
Epoxide hydrolase 1 OS=Mus musculus GN=Ephx1 PE=1 SV=2	Q9D379	53 kDa	0.015	0.06	-4.05889	LMo low, LMvh high				2		0	11	8	6
Integrin beta-1 OS=Mus musculus GN=Itgb1 PE=1 SV=1	P09055	88 kDa	0.017	2.2	1.1375	LMo high, LMvh low			0	18	21	17	13	10	13
T-complex protein 1 subunit beta OS=Mus musculus GN=Cct2 PE=1 SV=4	P80314	57 kDa	0.018	9.6	3.26303	LMo high, LMvh low				4	3	2			1
IST1 homolog OS=Mus musculus GN=Ist1 PE=2 SV=1	Q9CX00	39 kDa	0.019	0.3	-1.73697	LMo low, LMvh high				2	1	1	5	4	3
Beta-hexosaminidase subunit beta OS=Mus musculus GN=Hexb PE=2 SV=2	P20060	61 kDa	0.022	0.2	-2.32193	LMo low, LMvh high				2	3	0	8	11	7
Monocarboxylate transporter 1 OS=Mus musculus GN=Slc16a1 PE=1 SV=1	P53986	53 kDa	0.022	2.5	1.32193	LMo high, LMvh low				3	3	3	3	1	1
ADP-ribosyl cyclase 2 OS=Mus musculus GN=Bst1 PE=1 SV=1	Q64277	35 kDa	0.022	4.5	2.16993	LMo high, LMvh low				4	4	3	1	2
Junction plakoglobin OS=Mus musculus GN=Jup PE=1 SV=3	Q02257	82 kDa	0.023	8.1	3.01792	LMo high, LMvh low		0		6	6	9	3
Ras-related protein Rab-18 OS=Mus musculus GN=Rab18 PE=2 SV=2	P35293	23 kDa	0.025	0.4	-1.32193	LMo low, LMvh high				2	1	2	3	3	4
Vinculin OS=Mus musculus GN=Vcl PE=1 SV=4	Q64727	117 kDa	0.027	12	3.58496	LMo high, LMvh low		2		8	15	8	2	1	0
Integrin alpha-6 OS=Mus musculus GN=Itga6 PE=1 SV=3	Q61739	122 kDa	0.027	INF	#VALUE!	LMo high, LMvh low				9	8	3		0
Annexin A11 OS=Mus musculus GN=Anxa11 PE=1 SV=2	P97384	54 kDa	0.028	INF	#VALUE!	LMo high, LMvh low		1		3	3	1	0
Talin-1 OS=Mus musculus GN=Tln1 PE=1 SV=2	P26039	270 kDa	0.032	8.5	3.08746	LMo high, LMvh low	2			23	22	9	4	0	3
MIT domain-containing protein 1 OS=Mus musculus GN=Mitd1 PE=1 SV=1	Q8VDV8	29 kDa	0.034	0	#NUM!	LMo low, LMvh high							2	3	1
Flotillin-1 OS=Mus musculus GN=Flot1 PE=1 SV=1	O08917	48 kDa	0.036	8.7	3.12102	LMo high, LMvh low				17	12	10	4	1	2
Filamin-B OS=Mus musculus GN=Flnb PE=1 SV=3	Q80X90	278 kDa	0.041	INF	#VALUE!	LMo high, LMvh low				16	22	6
Integrin alpha-7 OS=Mus musculus GN=Itga7 PE=1 SV=3	Q61738	129 kDa	0.041	INF	#VALUE!	LMo high, LMvh low				4	3	1
Inactive tyrosine-protein kinase 7 OS=Mus musculus GN=Ptk7 PE=1 SV=1	Q8BKG3	118 kDa	0.042	INF	#VALUE!	LMo high, LMvh low				8	7	2
E3 ubiquitin-protein ligase RNF13 OS=Mus musculus GN=Rnf13 PE=1 SV=2	O54965	43 kDa	0.043	0.1	-3.32193	LMo low, LMvh high				1	0		4	1	1
Protein-glutamine gamma-glutamyltransferase 2 OS=Mus musculus GN=Tgm2 PE=1 SV=4	P21981	77 kDa	0.044	14	3.80735	LMo high, LMvh low				14	11	6	2		1
Sideroflexin-1 OS=Mus musculus GN=Sfxn1 PE=1 SV=3	Q99JR1	36 kDa	0.046	0.5	-1	LMo low, LMvh high				5	6	3	8	6	6
Beta-glucuronidase OS=Mus musculus GN=Gusb PE=2 SV=2	P12265	74 kDa	0.047	0.3	-1.73697	LMo low, LMvh high				7	4		10	9	8
