# Supplementary material for: Stat3-mediated alterations in lysosomal membrane protein composition
Source: J Biol Chem. 2018 Jan 17;293(12):4244–61. doi: 10.1074/jbc.RA118.001777 (PMC5868265; doi:10.1074/jbc.RA118.001777)
Supplement: Supporting Information [file supp_RA118.001777_135112_0_supp_50090_p24xr9.xlsx]

## Sheet: Sheet1
Supplementary Table 11
Microarray data from Stat3 knockout and control mammary glands at 24h involution showing fold downregulation of Flot1, Flot2 and CD63 mRNA in Stat3 knockout samples.
	GENE ID	Stat3 KO/control mRNA (24 h inv)
	FLOT1	0.478
	FLOT2	0.651
	CD63	0.394
