# Supplementary material for: Stat3-mediated alterations in lysosomal membrane protein composition
Source: J Biol Chem. 2018 Jan 17;293(12):4244–61. doi: 10.1074/jbc.RA118.001777 (PMC5868265; doi:10.1074/jbc.RA118.001777)
Supplement: Supporting Information [file supp_RA118.001777_135112_0_supp_50092_p24xr9.xlsx]

## Sheet: Sheet1
Supplementary Table S13
Representation of heavily glycosylated lysosomal membrane proteins with (+E) or without (-E) PNGase F enzyme treatment
Lysosomal membrane protein	Ranked by protein score LM +E	Ranked by protein score LM -E	Peptide sequences identified	Peptide sequences identified
			LM +E	LM -E
Heavily glycosylated membrane proteins
LAMP1	22	153	13	6
LIMP2	31	94	15	11
LAMP2	36	140	13	8
CD63/LIMP1	68	248	8	5
Other membrane proteins present
V-type proton ATPase subunit A	39	31	15	16
V-type proton ATPase subunit B	40	51	15	14
Nicastrin	58	121	10	8
Glucosylceramidase	61	97	10	9
V-type proton ATPase subunit d	82	61	9	12
V-type proton ATPase 116 kDa subunit a	91	184	10	8
ATP-binding cassette subfamily A 2	104	104	9	12
Transmembrane protein 55A	120	160	6	7
V-type proton ATPase subunit H	127	158	8	8
Niemann-Pick C1	149	326	6	5
Transmembrane protein 63A	162	180	5	8
V-type proton ATPase subunit E	191	218	4	5
Natural resistance-associated macrophage protein 2	242	357	3	3
SID1 transmembrane family member 2	256	293	2	5
Heparan-alpha-glucosaminide N-acetyltransferase	257	416	2	2
Vesicle-associated membrane protein 7	270	151	3	9
Transmembrane protein 192	279	361	2	3
Lysosomal α-glucosidase	419	706	2	1
Transmembrane protein 55B	435	336	2	4
Presenilin 1	443	386	2	3
Signal peptide peptidase-like 2A	494	891	2	1
Probable lysosomal cobalamin transporter	532	733	1	1
GPR137 protein B	639	525	2	3
